# Supplementary material for: Synthesis, crystal structure and properties of chlorido­tetra­kis­(pyridine-3-carbo­nitrile)­thio­cyanato­iron(II)
Source: Acta Crystallogr E Crystallogr Commun. 2023 Nov 21;79(Pt 12):1173–8. doi: 10.1107/S205698902300988X (PMC10833408; doi:10.1107/S205698902300988X)
Supplement: Supplementary file 1 [file e-79-01173-sup1.cif]

##############################################################################
#                                                                            #
# This CIF contains the data in a paper accepted for publication in          #
# Acta Crystallographica Section E. It conforms to the requirements of       #
# Notes for Authors for Acta Crystallographica Section E, and has been       #
# peer reviewed under the auspices of the IUCr Commission on Journals.       #
#                                                                            #
# Full details of the Crystallographic Information File format               #
# are given in the paper "The Crystallographic Information File (CIF):       #
# a New Standard Archive File for Crystallography" by S. R. Hall, F. H.      #
# Allen and I. D. Brown [Acta Cryst. (1991), A47, 655-685].                  #
#                                                                            #
# The current version of the core CIF dictionary is obtainable from          #
# ftp://ftp.iucr.org/pub/cif_core.dic.                                       #
#                                                                            #
# Software is freely available for graphical display of the structure(s)     #
# in this CIF. For information consult the CIF software page                 #
# http://www.iucr.org/resources/cif/software.                                #
#                                                                            #
# This file may be used for bona fide research purposes within the           #
# scientific community so long as proper attribution is given to the journal # 
# article from which it was obtained.                                        #
#                                                                            #
##############################################################################
data_I
_audit_creation_method
;
Olex2 1.3-ac4
(compiled 2020.11.27 svn.r5f609507 for Rigaku Oxford Diffraction, GUI svn.r6214)
;
_journal_date_recd_electronic     2023-11-08
_journal_date_accepted     2023-11-14
_journal_name_full     'Acta Crystallographica, Section E'
_journal_year     2023
_journal_volume     79
_journal_issue      1
_journal_page_first     0
_journal_page_last     0
_journal_paper_category     GM
_journal_paper_doi     10.1107/S205698902300988X
_journal_coeditor_code     NX2002
_publ_contact_author_name     'Christian N\"ather'
_publ_contact_author_address
;
Institut f\"ur Anorganische Chemie
Universit\"at Kiel
Max-Eyth. Str. 2
24118 Kiel
;
_publ_contact_author_email     'cnaether@ac.uni-kiel.de'
_publ_contact_author_fax     ?
_publ_contact_author_phone     ?
_publ_section_title
;
Synthesis, crystal structure and properties of
chloridotetrakis(pyridine-3-carbonitrile)thiocyanatoiron(II)
;
_publ_section_title_footnote     .
loop_
    _publ_author_name
    _publ_author_footnote
    _publ_author_address
    'M\"uller-Meinhard, Asmus' .
;
Institut f\"ur Anorganische Chemie
Universit\"at Kiel
Max-Eyth. Str. 2
24118 Kiel
Germany
;
    'Jess, Inke' .
;
Institut f\"ur Anorganische Chemie
Universit\"at Kiel
Max-Eyth. Str. 2
24118 Kiel
Germany
;
    'N\"ather, Christian' .
;
Institut f\"ur Anorganische Chemie
Universit\"at Kiel
Max-Eyth. Str. 2
24118 Kiel
Germany
;
_publ_section_synopsis
;
In the crystal structure of the title compound, Fe(NCS)(Cl)(3-cyanopyridine)~4~
(3-cyanopyridine = pyridine-3-carbonitrile) the Fe^II^ cations are
octahedrally coordinated by one terminal N-bonding thiocyanate anion, one
chloride anion and four 3-cyanopyridine coligands that coordinate with the
pyridine N atom to the iron centers. Upon heating the 3-cyanopyridine
coligands are emitted in two separate steps, leading to the formation of an
intermediate compound with the composition Fe(NCS)(Cl)(3-cyanopyridine)~2~.
;
_chemical_name_systematic
;
Chloridotetrakis(pyridine-3-carbonitrile)thiocyanatoiron(II)
;
_chemical_name_common     ?
_chemical_formula_moiety     'C25 H16 Cl Fe N9 S'
_chemical_formula_sum     'C25 H16 Cl Fe N9 S'
_chemical_formula_iupac     '[Fe Cl (N C S) (C6 H4 N2)4]'
_chemical_formula_weight     565.83
_chemical_melting_point     ?
_chemical_absolute_configuration     ?
_space_group_crystal_system     tetragonal
_space_group_name_H-M_alt     'P 4 n c'
_space_group_name_Hall     'P 4 -2n'
loop_
    _space_group_symop_operation_xyz
    'x, y, z'
    '-x, -y, z'
    '-y, x, z'
    'y, -x, z'
    'x+1/2, -y+1/2, z+1/2'
    '-x+1/2, y+1/2, z+1/2'
    '-y+1/2, -x+1/2, z+1/2'
    'y+1/2, x+1/2, z+1/2'
_cell_length_a     10.79412(6)
_cell_length_b     10.79412(6)
_cell_length_c     11.15065(11)
_cell_angle_alpha     90
_cell_angle_beta     90
_cell_angle_gamma     90
_cell_volume     1299.20(2)
_cell_formula_units_Z     2
_cell_measurement_reflns_used     9200
_cell_measurement_theta_min     5.6860
_cell_measurement_theta_max     79.6630
_cell_measurement_temperature     100.00(10)
_exptl_crystal_description     block
_exptl_crystal_colour     yellow
_exptl_crystal_size_max     0.18
_exptl_crystal_size_mid     0.08
_exptl_crystal_size_min     0.06
_exptl_crystal_density_diffrn     1.446
_exptl_crystal_density_meas     ?
_exptl_crystal_density_method     ?
_exptl_crystal_F_000     576
_exptl_absorpt_coefficient_mu     6.623
_exptl_absorpt_correction_type     multi-scan
_exptl_absorpt_process_details
;
(CrysAlisPro; Rigaku OD, 2023)
;
_exptl_absorpt_correction_T_min     0.68557
_exptl_absorpt_correction_T_max     1.00000
_diffrn_ambient_temperature     100.00(10)
_diffrn_source     'micro-focus sealed X-ray tube'
_diffrn_radiation_type     'Cu K\a'
_diffrn_radiation_wavelength     1.54184
_diffrn_radiation_monochromator     mirror
_diffrn_measurement_device_type     'XtaLAB Synergy, Dualflex, HyPix'
_diffrn_measurement_device     'four-circle diffractometer'
_diffrn_measurement_method     '\w scans'
_diffrn_detector     'Hybrid Pixel Array Detector'
_diffrn_detector_area_resol_mean     10.0000
_diffrn_reflns_number     11711
_diffrn_reflns_av_R_equivalents     0.0208
_diffrn_reflns_av_unetI/netI     0.0093
_diffrn_reflns_theta_min     5.705
_diffrn_reflns_theta_max     79.863
_diffrn_reflns_theta_full     67.684
_diffrn_measured_fraction_theta_max     0.999
_diffrn_measured_fraction_theta_full     1.000
_diffrn_reflns_limit_h_min     -13
_diffrn_reflns_limit_h_max     12
_diffrn_reflns_limit_k_min     -13
_diffrn_reflns_limit_k_max     13
_diffrn_reflns_limit_l_min     -14
_diffrn_reflns_limit_l_max     13
_diffrn_radiation_probe     x-ray
_refine_special_details     ?
_reflns_number_total     1411
_reflns_number_gt     1406
_reflns_threshold_expression     'I > 2\s(I)'
_refine_ls_structure_factor_coef     Fsqd
_refine_ls_matrix_type     full
_refine_ls_R_factor_all     0.0227
_refine_ls_R_factor_gt     0.0225
_refine_ls_wR_factor_gt     0.0653
_refine_ls_wR_factor_ref     0.0654
_refine_ls_goodness_of_fit_ref     1.139
_refine_ls_restrained_S_all     1.138
_refine_ls_number_reflns     1411
_refine_ls_number_parameters     88
_refine_ls_number_restraints     1
_refine_ls_hydrogen_treatment     constr
_refine_ls_weighting_scheme     calc
_refine_ls_weighting_details
              'w=1/[\s^2^(Fo^2^)+(0.0384P)^2^+0.3704P] where P=(Fo^2^+2Fc^2^)/3'
_atom_sites_solution_hydrogens     geom
_atom_sites_solution_primary     dual
_atom_sites_solution_secondary     ?
_refine_ls_shift/su_max     0.000
_refine_ls_shift/su_mean     0.000
_refine_diff_density_max     0.338
_refine_diff_density_min     -0.345
_refine_ls_extinction_method     none
_refine_ls_extinction_coef     .
_refine_ls_abs_structure_details
;
Flack <i>x</i> determined using 652 quotients
[(<i>I</i>^+^)-(<i>I</i>^-^)]/[(<i>I</i>^+^)+(<i>I</i>^-^)]
(Parsons <i>et al.</i>,  2013)
;
_refine_ls_abs_structure_Flack     -0.0059(19)
loop_
    _atom_type_symbol
    _atom_type_description
    _atom_type_scat_dispersion_real
    _atom_type_scat_dispersion_imag
    _atom_type_scat_source
    'C' 'C' 0.0181 0.0091
                         'International Tables Vol C Tables 4.2.6.8 and 6.1.1.4'
    'H' 'H' 0.0000 0.0000
                         'International Tables Vol C Tables 4.2.6.8 and 6.1.1.4'
    'Cl' 'Cl' 0.3639 0.7018
                         'International Tables Vol C Tables 4.2.6.8 and 6.1.1.4'
    'Fe' 'Fe' -1.1336 3.1974
                         'International Tables Vol C Tables 4.2.6.8 and 6.1.1.4'
    'N' 'N' 0.0311 0.0180
                         'International Tables Vol C Tables 4.2.6.8 and 6.1.1.4'
    'S' 'S' 0.3331 0.5567
                         'International Tables Vol C Tables 4.2.6.8 and 6.1.1.4'
_computing_data_collection
;
CrysAlisPro 1.171.42.90a (Rigaku OD, 2023)
;
_computing_cell_refinement
;
CrysAlisPro 1.171.42.90a (Rigaku OD, 2023)
;
_computing_data_reduction
;
CrysAlisPro 1.171.42.90a (Rigaku OD, 2023)
;
_computing_structure_solution
;
<i>SHELXT2014/5</i> (Sheldrick, 2015a)
;
_computing_structure_refinement
;
<i>SHELXL2016/6</i> (Sheldrick, 2015b)
;
_computing_molecular_graphics
;
DIAMOND (Brandenburg & Putz, 1999)
;
_computing_publication_material
;
Publcif (Westrip, 2010)
;
loop_
    _atom_site_type_symbol
    _atom_site_label
    _atom_site_fract_x
    _atom_site_fract_y
    _atom_site_fract_z
    _atom_site_U_iso_or_equiv
    _atom_site_adp_type
    _atom_site_calc_flag
    _atom_site_occupancy
    _atom_site_disorder_assembly
    _atom_site_disorder_group
    Fe Fe1 0.500000 0.500000 0.61306(6) 0.01647(19) Uani d 1 . .
    N N1 0.500000 0.500000 0.4248(4) 0.0230(11) Uani d 1 . .
    C C1 0.500000 0.500000 0.3226(6) 0.0211(10) Uani d 1 . .
    S S1 0.500000 0.500000 0.17570(13) 0.0298(3) Uani d 1 . .
    Cl Cl1 0.500000 0.500000 0.82574(10) 0.0218(3) Uani d 1 . .
    N N11 0.37363(17) 0.33550(16) 0.59511(18) 0.0205(4) Uani d 1 . .
    C C11 0.38831(19) 0.2322(2) 0.6601(2) 0.0215(4) Uani d 1 . .
    H H11 0.442330 0.233778 0.727352 0.026 Uiso calc 1 . .
    C C12 0.3268(2) 0.12224(19) 0.6321(2) 0.0231(4) Uani d 1 . .
    C C13 0.2477(2) 0.1182(2) 0.5330(2) 0.0247(5) Uani d 1 . .
    H H13 0.206877 0.043560 0.511051 0.030 Uiso calc 1 . .
    C C14 0.2307(2) 0.2254(2) 0.4677(3) 0.0235(5) Uani d 1 . .
    H H14 0.176720 0.226567 0.400458 0.028 Uiso calc 1 . .
    C C15 0.2940(2) 0.3315(2) 0.5023(2) 0.0216(4) Uani d 1 . .
    H H15 0.280313 0.405460 0.457985 0.026 Uiso calc 1 . .
    C C16 0.3447(2) 0.0135(2) 0.7051(3) 0.0278(5) Uani d 1 . .
    N N12 0.3583(2) -0.0743(2) 0.7610(2) 0.0362(5) Uani d 1 . .
loop_
    _atom_site_aniso_label
    _atom_site_aniso_U_11
    _atom_site_aniso_U_22
    _atom_site_aniso_U_33
    _atom_site_aniso_U_12
    _atom_site_aniso_U_13
    _atom_site_aniso_U_23
    Fe1 0.0139(2) 0.0139(2) 0.0216(4) 0.000 0.000 0.000
    N1 0.0229(14) 0.0229(14) 0.023(2) 0.000 0.000 0.000
    C1 0.0117(14) 0.0117(14) 0.040(3) 0.000 0.000 0.000
    S1 0.0322(5) 0.0322(5) 0.0251(6) 0.000 0.000 0.000
    Cl1 0.0210(4) 0.0210(4) 0.0234(6) 0.000 0.000 0.000
    N11 0.0171(8) 0.0169(8) 0.0275(9) -0.0010(6) -0.0007(8) 0.0010(7)
    C11 0.0167(9) 0.0202(10) 0.0276(10) 0.0000(8) 0.0006(8) 0.0007(9)
    C12 0.0205(10) 0.0177(10) 0.0311(11) -0.0003(8) 0.0030(8) 0.0027(9)
    C13 0.0220(10) 0.0205(10) 0.0315(12) -0.0043(8) 0.0017(9) -0.0028(9)
    C14 0.0186(10) 0.0235(11) 0.0283(10) -0.0038(9) -0.0019(10) -0.0016(10)
    C15 0.0174(9) 0.0198(10) 0.0276(10) -0.0011(7) -0.0037(9) 0.0015(9)
    C16 0.0223(10) 0.0219(11) 0.0391(14) -0.0026(8) 0.0021(11) 0.0037(10)
    N12 0.0326(10) 0.0273(11) 0.0488(12) -0.0001(8) 0.0037(10) 0.0107(10)
_geom_special_details
;
 All esds (except the esd in the dihedral angle between two l.s. planes)
 are estimated using the full covariance matrix.  The cell esds are taken
 into account individually in the estimation of esds in distances, angles
 and torsion angles; correlations between esds in cell parameters are only
 used when they are defined by crystal symmetry.  An approximate (isotropic)
 treatment of cell esds is used for estimating esds involving l.s. planes.
;
loop_
    _geom_bond_atom_site_label_1
    _geom_bond_atom_site_label_2
    _geom_bond_site_symmetry_2
    _geom_bond_distance
    _geom_bond_publ_flag
    Fe1 N1 . 2.099(4) y
    Fe1 Cl1 . 2.3716(12) y
    Fe1 N11 4_565 2.2480(18) ?
    Fe1 N11 2_665 2.2480(18) ?
    Fe1 N11 . 2.2480(18) y
    Fe1 N11 3_655 2.2480(18) ?
    N1 C1 . 1.140(8) ?
    C1 S1 . 1.638(7) ?
    N11 C11 . 1.340(3) ?
    N11 C15 . 1.346(3) ?
    C11 H11 . 0.9500 ?
    C11 C12 . 1.395(3) ?
    C12 C13 . 1.397(3) ?
    C12 C16 . 1.441(3) ?
    C13 H13 . 0.9500 ?
    C13 C14 . 1.379(3) ?
    C14 H14 . 0.9500 ?
    C14 C15 . 1.389(3) ?
    C15 H15 . 0.9500 ?
    C16 N12 . 1.144(3) ?
loop_
    _geom_angle_atom_site_label_1
    _geom_angle_atom_site_label_2
    _geom_angle_atom_site_label_3
    _geom_angle_site_symmetry_1
    _geom_angle_site_symmetry_3
    _geom_angle
    _geom_angle_publ_flag
    N1 Fe1 Cl1 . . 180.0 y
    N1 Fe1 N11 . 4_565 84.89(6) ?
    N1 Fe1 N11 . 2_665 84.89(6) ?
    N1 Fe1 N11 . . 84.89(6) y
    N1 Fe1 N11 . 3_655 84.89(6) ?
    N11 Fe1 Cl1 3_655 . 95.11(6) ?
    N11 Fe1 Cl1 4_565 . 95.11(6) ?
    N11 Fe1 Cl1 2_665 . 95.11(6) ?
    N11 Fe1 Cl1 . . 95.11(6) y
    N11 Fe1 N11 2_665 4_565 89.546(11) y
    N11 Fe1 N11 . 4_565 89.547(11) ?
    N11 Fe1 N11 2_665 3_655 89.546(11) ?
    N11 Fe1 N11 4_565 3_655 169.78(12) ?
    N11 Fe1 N11 2_665 . 169.79(12) y
    N11 Fe1 N11 . 3_655 89.545(11) y
    C1 N1 Fe1 . . 180.0 ?
    N1 C1 S1 . . 180.0 ?
    C11 N11 Fe1 . . 122.53(15) ?
    C11 N11 C15 . . 117.71(19) ?
    C15 N11 Fe1 . . 118.75(14) ?
    N11 C11 H11 . . 119.0 ?
    N11 C11 C12 . . 122.1(2) ?
    C12 C11 H11 . . 119.0 ?
    C11 C12 C13 . . 119.6(2) ?
    C11 C12 C16 . . 120.1(2) ?
    C13 C12 C16 . . 120.2(2) ?
    C12 C13 H13 . . 120.9 ?
    C14 C13 C12 . . 118.2(2) ?
    C14 C13 H13 . . 120.9 ?
    C13 C14 H14 . . 120.6 ?
    C13 C14 C15 . . 118.7(2) ?
    C15 C14 H14 . . 120.6 ?
    N11 C15 C14 . . 123.6(2) ?
    N11 C15 H15 . . 118.2 ?
    C14 C15 H15 . . 118.2 ?
    N12 C16 C12 . . 178.5(3) ?
loop_
    _geom_hbond_atom_site_label_D
    _geom_hbond_atom_site_label_H
    _geom_hbond_atom_site_label_A
    _geom_hbond_site_symmetry_A
    _geom_hbond_distance_DH
    _geom_hbond_distance_HA
    _geom_hbond_distance_DA
    _geom_hbond_angle_DHA
    C14 H14 N12 6_554 0.95 2.68 3.304(3) 123.8
    C15 H15 N12 6_554 0.95 2.67 3.313(3) 125.8
_shelx_space_group_comment
;
The symmetry employed for this shelxl refinement is uniquely defined
by the following loop, which should always be used as a source of
symmetry information in preference to the above space-group names.
They are only intended as comments.
;
_shelx_estimated_absorpt_T_min     ?
_shelx_estimated_absorpt_T_max     ?
_shelx_hkl_file
;
   0   0 -14 17134.8 288.107  31
   0   0 -14 13113.1 279.321  14
   0   0 -13 45.5811 62.4370  14
   0   0 -12 13551.7 300.268  14
   0   0 -11 74.9817 81.1411  16
   0   0 -11 47.2291 93.2182   5
   0   0 -10 14673.6 327.409  16
   0   0 -10 14724.4 335.019   5
   0   0  -9 11.3302 161.366   1
   0   0  -9-5.71957 75.7949  16
   0   0  -9-15.8829 77.0737   5
   0   0  -8 15187.2 490.231   1
   0   0  -7 30.8533 78.8253   7
   0   0  -7 47.1508 111.670   1
   0   0  -6 106493. 2085.63   1
   0   0  -6 104552. 2031.61   7
   0   0  -5 29.1095 88.4343   1
   0   0  -5 8.74581 27.2241  24
   0   0  -5 61.8191 57.7448   7
   0   0  -4 2382.19 73.2235  24
   0   0  -4 2346.46 99.0093   7
   0   0  -4 2569.74 122.447   1
   0   0  -3 7.81428 47.0207   1
   0   0  -3 42.1762 36.0414   7
   0   0  -3 28.4697 41.4900  22
   0   0  -2 744161. 13671.4   7
   0   0  -2 751485. 13675.7  22
   0   0  -1-1.85342 13.0885   7
   0   0   1-4.81880 13.6144   8
   0   0   1 7.36706 10.1821  26
   0   0   2 764884. 13932.1   8
   0   0   2 754080. 13935.8  26
   0   0   2 764671. 13925.3  23
   0   0   3 2.17780 41.6236   8
   0   0   3 18.8760 40.3101  26
   0   0   3-5.36597 32.0584  23
   0   0   4 15809.1 352.226   8
   0   0   4 15153.9 358.207  26
   0   0   4 14752.0 335.712  23
   0   0   5-22.4627 65.4151  26
   0   0   5 15.9081 66.4318   8
   0   0   6 140611. 2676.47  26
   0   0   6 136603. 2656.05   8
   0   0   7 7.33463 99.6227  26
   0   0   7 25.3659 93.9231   8
   0   0   8 18608.6 537.200  26
   0   0   8 18255.7 506.701   8
   0   0   9-20.6548 133.110  26
   0   0   9-59.7530 117.944   8
   0   0   9 49.8556 66.4905   9
   0   0  10 15204.0 336.444   9
   0   0  11 37.6259 72.9649   9
   0   0  11 32.3917 78.6177  10
   0   0  12 7194.09 180.588   9
   0   0  12 7258.27 186.552  10
   0   0  13 99.6435 46.2249  10
   0   1 -14 34.7894 29.1673  31
   0  -1 -14-4.97500 34.6652  31
  -1   0 -14-49.7251 32.2080  14
   0   1 -13 4500.37 123.117  14
   1   0 -13 3940.14 115.591  14
   0  -1 -13 4098.86 121.609  14
  -1   0 -13 4485.15 125.784  14
   0  -1 -12 29.2351 78.4616  14
   0   1 -12-52.5219 85.0950  14
  -1   0 -12 17.8369 90.4714  14
   1   0 -12-17.7171 77.0290  14
  -1   0 -12 51.5686 75.5618  16
   0   1 -11 5791.46 177.963   5
   1   0 -11 5794.81 173.976   5
  -1   0 -11 5828.88 174.477   5
   0  -1 -11 5473.43 168.728  14
   0   1 -11 5305.82 160.683  16
  -1   0 -11 5287.70 168.406  16
   0   1 -10 53.5717 83.5303  16
  -1   0 -10-25.7866 90.1140  16
   0  -1 -10 10.1409 83.6199  16
   0   1 -10-34.8943 87.8033   5
   1   0 -10 41.3117 92.6666   5
  -1   0 -10 25.8996 94.1893   5
   0  -1 -10 2.17718 90.8229   5
   0  -1  -9 60654.4 1182.33  16
   0   1  -9 59656.8 1180.63  16
  -1   0  -9 61420.4 1185.43  16
   0  -1  -9 60019.9 1401.31   1
   0   1  -9 62251.5 1403.98   1
   1   0  -9 61551.1 1406.57   1
  -1   0  -9 61909.6 1407.06   1
   0   1  -9 63231.7 1187.43   5
   1   0  -9 63398.9 1186.07   5
   0  -1  -9 63160.3 1188.20   5
  -1   0  -9 63746.7 1186.51   5
   1   0  -8 206.546 150.183   1
  -1   0  -8-39.0868 145.340   1
   0   1  -8 9.60119 147.181   1
   0  -1  -8 135.340 136.124   1
   0  -1  -8 119.888 105.333   7
   0  -1  -7 49644.9 1083.70   1
   0   1  -7 48164.2 1074.84   1
   1   0  -7 48888.3 1083.14   1
  -1   0  -7 47964.8 1082.06   1
  -1   0  -7 47813.4 1021.41   7
   0  -1  -7 48321.2 1036.19   7
   0  -1  -6 25.3344 92.8201   1
  -1   0  -6 37.8609 107.974   1
   1   0  -6-6.51844 110.836   1
   0   1  -6-50.2868 102.729   1
   1   0  -6 17.4235 44.5142  24
  -1   0  -6 60.9142 74.1724   7
   0  -1  -6 103.085 76.9757   7
   0   1  -6-33.4888 55.1996   7
   1   0  -6 53.2672 62.5635   7
   1   0  -5 194676. 3585.43  24
   0   1  -5 203759. 3650.71   1
  -1   0  -5 198510. 3649.52   1
   0  -1  -5 197808. 3648.07   1
   0   1  -5 204057. 3633.46  22
   1   0  -5 205099. 3609.39   7
   0   1  -5 193254. 3587.02   7
   0  -1  -5 198262. 3629.78   7
  -1   0  -5 204110. 3622.18   7
   0   1  -4 3.68251 60.0795   1
  -1   0  -4-45.2586 67.1139   1
   0  -1  -4 48.3109 62.4829   1
   0  -1  -4 17.1646 26.4745  24
   0   1  -4-15.9792 53.3833  22
   1   0  -4 21.9953 37.9893  24
   1   0  -4-5.23084 44.5422   7
   0  -1  -4 53.3500 59.4205   7
   0   1  -4 19.8907 39.4239   7
  -1   0  -4 15.0471 51.0896   7
   0  -1  -3 97993.3 1818.37  24
   0  -1  -3 100333. 1859.47   1
  -1   0  -3 100051. 1862.65   1
   0   1  -3 103980. 1860.44   1
   0   1  -3 98544.9 1849.31  22
  -1   0  -3 100813. 1849.61   7
   0   1  -3 100665. 1824.73   7
   0  -1  -3 102479. 1857.86   7
   0  -1  -2 84.8047 35.8990   1
   0   1  -2 45.4418 35.6954   1
  -1   0  -2 23.3582 42.0341   1
   0  -1  -2 27.9048 20.3914  24
  -1   0  -2-8.42805 34.6387   7
   0  -1  -2-1.82649 35.0004   7
   0   1  -2 32.9765 19.2217   7
   0   1  -2 8.25416 32.6850  22
  -1   0  -1 90434.6 1706.07  25
   0  -1  -1 95436.7 1716.79  24
  -1   0  -1 91409.3 1727.37   1
  -1   0  -1 94073.1 1717.96   2
  -1   0  -1 97518.7 1726.39   7
   1   0  -1 91636.2 1721.46  22
  -1   0   0 7.03330 9.88556   8
   1   0   0 2.86372 8.28089  22
   0   1   1 82117.5 1499.95  26
  -1   0   1 81007.0 1505.35   2
   0  -1   1 82776.5 1511.53   8
   1   0   1 80228.4 1493.42  24
   0  -1   2 7.42974 34.1416  23
   1   0   2 28.7608 25.1641  23
   0   1   2 45.2262 34.3603   8
   1   0   2 42.6685 23.4868   8
  -1   0   2 34.8012 34.6147   8
   0  -1   2 27.8914 32.9761   8
   0   1   2 34.4151 28.4148  26
  -1   0   3 86556.9 1609.13  26
   0  -1   3 89260.0 1612.56  26
   0   1   3 84705.9 1595.13  26
   1   0   3 87939.9 1604.07  26
  -1   0   3 87303.1 1609.68   8
   1   0   3 88176.0 1586.34   8
   0  -1   3 87194.4 1602.13   8
   0   1   3 88480.2 1605.18   8
   1   0   3 84327.7 1583.83  23
   0  -1   3 86004.7 1604.81  23
   1   0   4 2.25548 38.5945  23
   0  -1   4 12.9329 48.2867  23
   0   1   4-15.4918 53.0168  26
  -1   0   4 18.1414 51.5582  26
   0  -1   4 29.6992 56.0100  26
   1   0   4 6.61717 54.0723  26
   0  -1   4 34.5726 52.9303   8
  -1   0   4-14.0572 59.6607   8
   0   1   4 55.2255 54.5313   8
   1   0   4 27.9427 45.9831   8
   0  -1   5 193860. 3789.32  23
   1   0   5 193707. 3759.95  23
  -1   0   5 207153. 3814.82  26
   0  -1   5 208788. 3818.77  26
   1   0   5 205323. 3804.40  26
   0   1   5 202022. 3795.45  26
   0  -1   5 203776. 3794.36   8
   1   0   5 207180. 3778.86   8
  -1   0   5 207147. 3807.55   8
   0   1   5 199027. 3798.31   8
   0  -1   6 19.6141 65.6043  23
   0   1   6 76.5585 83.4987  26
   1   0   6 28.5458 85.0897  26
   0  -1   6 119.271 99.7335  26
  -1   0   6 67.5534 90.5781  26
   1   0   6 18.0893 70.6655   8
   0   1   6 58.6191 85.7368   8
  -1   0   6 22.8885 83.8615   8
   0  -1   6 15.2580 74.5396   8
   1   0   7 43772.4 975.483  26
   0  -1   7 44293.0 995.418  26
  -1   0   7 45298.6 992.940  26
   0   1   7 43773.4 970.062  26
   0   1   7 42343.1 956.775   8
   1   0   7 43092.9 934.334   8
  -1   0   7 45351.2 974.893   8
   0  -1   7 43350.5 952.099   8
   0  -1   8 161.594 141.667  26
   0   1   8 16.6357 112.698  26
   1   0   8 165.277 122.199  26
  -1   0   8 9.27036 131.133  26
   0  -1   8 32.1075 57.6534   9
  -1   0   8-100.725 125.356   8
   0   1   8 55.3460 106.049   8
   0  -1   8 44.6439 106.690   8
  -1   0   9 57744.6 1362.99  26
   0   1   9 59089.0 1347.28  26
   1   0   9 58954.5 1355.39  26
   0  -1   9 58886.9 1375.95  26
   1   0   9 63445.3 1169.90   9
   0  -1   9 62823.4 1173.69   9
   0   1   9 58990.7 1328.53   8
  -1   0   9 58121.7 1337.77   8
   0  -1  10 8.73293 79.3173  10
   0  -1  10 68.2448 75.9116   9
   0   1  10-55.7928 76.0841   9
  -1   0  10 6.50185 78.7106   9
   1   0  10 91.5841 68.0783   9
  -1   0  11 5901.56 171.283   9
   0   1  11 5555.02 164.444   9
   0  -1  11 5769.00 166.171   9
   0  -1  11 5845.69 170.297  10
  -1   0  11 5746.42 177.274  10
   1   0  11 5627.06 165.016  10
  -1   0  12 1.92967 72.4114  10
   1   0  12 55.5760 59.7238  10
   0   1  12 46.8937 72.5127  10
   0  -1  12 82.0566 64.9203  10
   0  -1  12 96.8512 62.1532   9
  -1   0  12-8.78423 65.7983   9
  -1   0  13 589.957 60.0961  10
   0   1  13 685.314 58.2702  10
  -1   1 -14 12693.9 268.779  14
   1  -1 -14 15861.6 275.441  31
   1   1 -14 15692.9 273.157  31
  -1  -1 -14 12427.5 267.628  31
   1  -1 -13 23.2335 52.7604  14
  -1   1 -13 51.7547 65.1600  14
   1   1 -13-9.79216 53.3986  14
  -1  -1 -13 6.44644 64.2088  14
  -1  -1 -13 135.117 65.3578  31
  -1   1 -12 15028.6 320.825  14
   1   1 -12 13842.4 311.090  14
  -1   1 -12 14421.6 312.058  16
   1  -1 -12 14488.0 312.158  14
  -1  -1 -12 14697.1 319.892  14
  -1   1 -11-55.0061 89.3208   5
   1   1 -11 77.0431 90.3071   5
  -1  -1 -11 12.3402 95.5807  14
   1  -1 -11-5.68446 85.9561  14
  -1  -1 -11 67.0345 88.6510  16
  -1   1 -11 105.061 89.7105  16
  -1   1 -10 19504.4 415.750   5
  -1  -1 -10 18975.3 414.255   5
   1  -1 -10 19637.2 414.747   5
   1   1 -10 19457.1 416.042   5
   1  -1 -10 18574.7 407.461  14
   1  -1 -10 19293.3 405.084  16
  -1   1 -10 19696.7 415.032  16
  -1  -1 -10 18973.0 411.203  16
  -1   1  -9 10.1720 79.3142  16
   1  -1  -9-38.0176 65.4492  16
  -1  -1  -9 87.7629 82.8432  16
  -1  -1  -9-48.2240 81.6260   5
  -1   1  -9-140.061 83.3139   5
   1   1  -9 34.2885 81.8452   5
   1  -1  -9-32.3102 79.7442   5
  -1   1  -9 22.7484 163.089   1
   1  -1  -9 136.609 159.173   1
   1   1  -9 157.786 168.315   1
  -1  -1  -9-114.633 176.742   1
  -1   1  -8 24669.6 662.406   1
   1  -1  -8 22777.5 650.083   1
  -1  -1  -8 23961.2 656.879   1
   1   1  -8 24045.1 656.970   1
  -1  -1  -8 23071.3 600.551   7
  -1  -1  -7 96.4716 121.539   1
   1   1  -7 8.07124 118.542   1
  -1   1  -7 63.7099 122.077   1
   1  -1  -7 48.7596 130.746   1
   1  -1  -7 83.8161 89.4163   7
  -1  -1  -7 52.3535 101.681   7
   1   1  -6 34226.3 716.386  24
   1  -1  -6 33268.6 704.163  24
   1  -1  -6 35197.2 799.649   1
  -1   1  -6 35505.5 793.852   1
  -1  -1  -6 34571.8 794.216   1
   1   1  -6 37803.5 807.322   1
   1  -1  -6 34449.4 760.436   7
  -1  -1  -6 35078.8 772.890   7
   1   1  -6 37231.1 789.262  22
  -1   1  -5-34.6093 84.7327   1
   1   1  -5-20.3307 90.0504   1
  -1  -1  -5 5.00096 79.1618   1
   1  -1  -5-56.2299 86.7802   1
   1  -1  -5 18.4272 40.5878  24
   1   1  -5 47.8216 75.5596  22
  -1   1  -5-18.5219 57.1145  22
  -1  -1  -5 66.8308 74.0542   7
   1   1  -5-21.4310 41.5673   7
   1  -1  -5 4.21514 67.9340   7
  -1   1  -5 90.7395 55.5387   7
  -1   1  -4 187155. 3532.62   7
   1  -1  -4 188962. 3526.58  24
  -1   1  -4 190330. 3564.49   1
  -1  -1  -4 191336. 3566.29   1
   1  -1  -4 195150. 3556.67   7
   1   1  -4 190446. 3512.64   7
  -1  -1  -4 189064. 3558.78   7
  -1   1  -4 192482. 3540.73  22
   1   1  -4 186333. 3561.16  22
  -1  -1  -3 19.7727 52.1277   1
  -1  -1  -3 29.0832 24.1191   2
  -1   1  -3 33.4551 51.4497   1
   1  -1  -3 9.77265 33.8151  24
  -1   1  -3 48.8058 40.0212  25
  -1  -1  -3 8.22815 51.0230   7
   1   1  -3 31.5918 26.7234   7
  -1   1  -3 106.546 38.4900  22
  -1   1  -2 64599.9 1247.06  27
  -1  -1  -2 65322.1 1248.04  27
   1  -1  -2 64967.0 1240.69  24
  -1   1  -2 66911.4 1243.70  25
  -1  -1  -2 65930.7 1231.18   2
  -1   1  -2 68578.1 1252.46   1
  -1  -1  -2 64016.0 1249.71   1
  -1   1  -2 65606.0 1232.11  22
  -1  -1  -2 66081.9 1252.96   7
  -1  -1  -1 9.79422 25.4574  27
  -1   1  -1 5.97675 24.5908  27
   1   1  -1 13.0282 24.0760  25
  -1   1  -1 69.8533 26.5787  25
  -1  -1  -1 38.5871 25.3126   2
  -1   1  -1 28.4426 27.9461   1
  -1  -1  -1-2.61447 27.4691   1
  -1   1  -1 30.5218 20.4984  22
   1   1  -1 1.41247 18.0067  22
  -1  -1   0 261941. 4772.13  26
   1   1   0 262170. 4787.91  22
  -1  -1   0 261127. 4783.24   7
   1   1   0 258252. 4778.97  25
   1   1   1 9.25008 10.0690  26
  -1   1   1 5.55637 25.9094  26
  -1  -1   1 7.15323 24.7370  26
   1  -1   1 43.8820 25.1869  23
  -1  -1   1 23.0456 22.9793   2
   1   1   1 32.1996 16.6061  25
   1  -1   1 3.44661 22.9314  24
  -1  -1   2 36080.8 208.284   2
  -1  -1   2 38021.7 282.325   8
   1  -1   2 35470.5 212.624   8
   1   1   2 37525.4 228.069   8
  -1   1   2 38423.4 279.006   8
   1  -1   2 35580.2 258.119  23
   1   1   2 35867.5 198.869  26
  -1   1   2 37951.0 268.478  26
  -1  -1   3 21.4416 23.3099   2
   1  -1   3 121.859 45.4591  23
   1   1   3 21.9268 16.9617  23
  -1  -1   3 59.2171 49.7429  23
  -1   1   3 21.0549 44.9662  26
   1   1   3 13.5268 34.1905  26
  -1  -1   3 39.2432 52.2826   8
  -1   1   3 17.1619 54.1185   8
   1   1   3 43.4029 39.9987   8
   1  -1   3 9.46953 35.4663   8
   1  -1   4 177550. 3449.28  23
  -1  -1   4 186572. 3463.73  23
   1   1   4 175923. 3441.63  26
  -1  -1   4 189914. 3473.74  26
  -1   1   4 186385. 3460.63  26
   1  -1   4 189555. 3469.27  26
   1  -1   4 185807. 3438.27   8
  -1  -1   4 187848. 3466.32   8
   1   1   4 188257. 3444.06   8
  -1   1   4 182690. 3467.69   8
   1  -1   5 58.7925 59.4910  23
   1   1   5 55.5487 61.1757  26
  -1  -1   5 20.3025 73.5849  26
   1  -1   5 34.4478 74.9905  26
  -1   1   5 32.0961 73.1100  26
   1   1   5-7.42451 59.1918   8
  -1   1   5-14.3329 73.6624   8
  -1  -1   5-46.3718 74.0727   8
   1  -1   5-17.4568 55.5690   8
   1  -1   6 50381.7 1058.90  23
   1  -1   6 50972.8 1052.66   8
   1   1   6 51081.4 1058.47   8
  -1  -1   6 52860.2 1088.95   8
  -1   1   6 51341.1 1091.11   8
  -1  -1   6 51461.5 1100.27  26
  -1   1   6 51255.4 1084.34  26
   1  -1   6 52932.1 1099.12  26
   1   1   6 52595.5 1073.70  26
  -1   1   7-21.8173 108.609   8
   1   1   7 11.6456 85.3337   8
   1  -1   7 11.0171 84.1076   8
   1  -1   7 10.6234 45.5698   9
  -1  -1   7 56.0236 100.636   8
  -1   1   7 36.5006 107.440  26
   1  -1   7-38.9585 108.431  26
   1   1   7 26.3741 88.6610  26
  -1  -1   7 80.9533 115.556  26
   1  -1   8 12858.7 429.888  26
   1   1   8 12147.2 398.388  26
  -1  -1   8 13109.7 444.542  26
  -1   1   8 12429.0 416.466  26
  -1   1   8 12953.3 420.750   8
  -1  -1   8 12489.7 410.294   8
   1  -1   8 12967.5 278.941   9
  -1  -1   9 187.205 131.489   8
  -1   1   9 19.6290 134.625   8
  -1  -1   9 14.3337 69.6905   9
   1  -1   9 20.0546 64.7675   9
   1  -1   9-162.832 140.302  26
  -1  -1   9 101.043 150.197  26
  -1   1   9-20.1969 135.100  26
   1  -1  10 18570.2 391.795   9
  -1  -1  10 18517.7 399.924   9
   1   1  10 18332.5 389.533   9
   1  -1  10 18485.9 394.185  10
  -1  -1  10 18417.3 404.525  10
  -1   1  11-25.2136 81.8443   9
  -1  -1  11-14.6178 79.6774   9
  -1  -1  11 97.5093 84.1281  10
   1  -1  11 96.7475 71.2127  10
  -1   1  12 7041.43 179.544   9
  -1  -1  12 6999.13 177.736   9
   1   1  12 6567.83 173.691  10
  -1   1  12 6702.44 183.728  10
  -1  -1  12 6912.24 182.814  10
  -1  -1  13 50.3603 48.9109  10
  -1   1  13 101.622 54.4574  10
  -2   0 -14 7341.99 150.545  14
   2   0 -14 7239.42 151.138  31
  -2   0 -13 113.065 54.8870  31
   0   2 -13-4.75609 59.6543  14
  -2   0 -13 40.4990 63.8416  14
   0  -2 -13 11.5526 59.5660  14
   0   2 -12 11998.1 264.193   5
   2   0 -12 9957.61 239.765  14
  -2   0 -12 11530.2 259.601  14
  -2   0 -12 11486.5 256.348  16
   0   2 -12 10413.8 236.777  16
   0  -2 -12 11446.2 254.909  14
   2   0 -11 5.16958 75.4409  14
   0  -2 -11 31.7768 90.6571  14
   0   2 -11 110.348 77.3040  16
  -2   0 -11 75.6982 93.7368  16
   0   2 -11 6.44442 90.0630   5
  -2   0 -10 19334.9 418.636  16
   0  -2 -10 18883.4 412.671  14
   0   2 -10 18926.7 408.170  16
   2   0 -10 20081.5 417.040   5
  -2   0 -10 19707.0 415.390   5
   0   2 -10 19948.2 420.737   5
   2   0 -10 18840.9 401.091  21
   0   2  -9-11.4087 75.6374  16
   0  -2  -9-35.7887 82.7668  16
  -2   0  -9 76.3906 81.2404  16
   2   0  -9-75.0230 79.3280   5
  -2   0  -9-19.5413 79.1181   5
   0   2  -9 37.8239 83.3939   5
   0  -2  -9 101.920 175.945   1
  -2   0  -9-105.122 168.595   1
   2   0  -9 199.504 173.813   1
   0   2  -9 55.6809 173.019   1
   2   0  -9 71.5321 62.5856  21
   0  -2  -9 7.81451 81.3036  14
   0  -2  -8 21716.2 600.286   7
   0  -2  -8 23722.8 642.227   1
   0   2  -8 23672.0 639.504   1
  -2   0  -8 23262.6 649.862   1
   2   0  -8 23098.3 648.780   1
   0  -2  -7 50.3680 104.545   7
   0   2  -7 69.9405 103.588  22
   2   0  -7-8.57930 118.255   1
  -2   0  -7 16.7519 123.795   1
   0   2  -7-7.89524 118.394   1
   0  -2  -7-32.0036 123.359   1
  -2   0  -6 7170.54 278.369   1
   0   2  -6 8132.04 280.619   1
   0  -2  -6 7350.74 274.072   1
   0   2  -6 8085.28 267.129  22
  -2   0  -6 7661.02 254.928   7
   2   0  -6 7357.48 230.518   7
   0  -2  -6 8127.28 272.178   7
   2   0  -6 7450.59 228.312  24
   2   0  -5-3.50121 54.9127   7
   0  -2  -5 65.6073 82.3363   7
  -2   0  -5-4.38534 72.0378   7
   0   2  -5 101.723 75.1757  22
   2   0  -5 10.9209 54.1417  24
   0  -2  -5 18.5833 30.0202  24
   0  -2  -5 40.0106 87.1730   1
   0   2  -5-83.6296 88.6738   1
  -2   0  -5 49.0081 85.0842   1
  -2   0  -4 150509. 2735.34   1
   0   2  -4 150253. 2719.59   1
   0  -2  -4 139097. 2656.39   2
   0  -2  -4 145934. 2718.54   1
   0   2  -4 149653. 2718.82  22
   2   0  -4 148210. 2728.02  22
  -2   0  -4 145592. 2713.27   7
   0  -2  -4 137857. 2665.43  24
   2   0  -4 140508. 2699.58  24
   0  -2  -4 145792. 2727.16   7
   0   2  -3 37.9688 46.1488  22
  -2   0  -3 35.5033 51.8024   7
   0  -2  -3-9.73281 57.0584   7
   2   0  -3 37.1338 52.1985  22
   2   0  -3 26.5982 45.5847  24
  -2   0  -3-41.3340 49.0235  27
   0  -2  -3 41.3795 34.4738  24
   0   2  -3 15.9430 51.1046   1
   0  -2  -3-5.40120 49.3630   1
  -2   0  -3 30.5621 64.0003   1
   0  -2  -2 374880. 6663.72   7
   0  -2  -2 371551. 6642.81  24
  -2   0  -2 365473. 6666.79   1
   0  -2  -2 363797. 6643.09   1
   0   2  -2 377013. 6642.90   1
   0  -2  -2 346062. 6614.15  23
   0   2  -2 372509. 6661.23  22
   2   0  -2 356537. 6655.85  22
   0  -2  -1 23.6418 31.0843  24
  -2   0  -1 69.0460 13.2021  25
   0   2  -1-5.79323 20.4412   1
   0  -2  -1 44.2646 22.3184   1
  -2   0  -1 34.6026 33.8384   2
  -2   0  -1-4.72475 47.9079   1
   0  -2  -1 7.82169 20.3602  23
   2   0  -1 23.0672 28.6817  22
   0   2   0 12646.8 274.826  25
   2   0   0 12724.2 264.871  24
  -2   0   0 12773.2 249.749   8
   0  -2   0 12743.1 264.568  23
   2   0   0 11933.7 245.373  22
  -2   0   1-6.20047 31.9218   8
   2   0   1 3.52288 22.7541  24
   0   2   1 30.7374 35.4513  25
  -2   0   1 68.2369 35.6899   2
   2   0   2 448703. 8069.87  23
   0   2   2 440738. 8060.58  26
   2   0   2 438382. 8046.77  24
   2   0   2 438054. 8036.17   8
   0  -2   3 40.0401 54.2492  23
   2   0   3-16.0974 36.8801  23
   0   2   3 15.5288 53.0597   8
   2   0   3 8.53721 26.0226   8
   0  -2   3 51.2799 50.1040   8
  -2   0   3 19.1023 49.4648  26
   0   2   3 2.09715 36.0532  26
   0  -2   4 151118. 2741.98   8
  -2   0   4 149351. 2755.30   8
   2   0   4 148401. 2701.02   8
   0   2   4 150764. 2751.24   8
   2   0   4 140117. 2709.25  23
   0  -2   4 152125. 2758.96  23
   0   2   4 146036. 2724.04  26
  -2   0   4 149544. 2756.26  26
   2   0   4 149728. 2742.09  26
   0  -2   4 149787. 2759.41  26
   2   0   5-18.0530 70.5197  26
   0   2   5 23.6686 61.6374  26
  -2   0   5 15.7028 83.4594  26
   0  -2   5 32.2513 78.4371  26
   0  -2   5-54.9796 81.4027  23
   2   0   5-32.2693 45.7512  23
  -2   0   5 5.14261 77.7435   8
   0  -2   5-4.39332 65.8806   8
   2   0   5-19.9816 49.2252   8
   0   2   5 24.0694 73.7897   8
   0   2   6 2997.30 153.127  26
  -2   0   6 2990.18 178.797  26
   2   0   6 3000.55 157.016  26
   0  -2   6 3221.85 183.541  26
   0  -2   6 2958.00 166.043  23
   0   2   6 3100.96 165.063   8
   0  -2   6 3609.70 166.148   8
  -2   0   6 3359.58 180.295   8
   2   0   6 2806.20 129.276   8
   0   2   7 45.0069 87.7640  26
  -2   0   7 64.9970 116.496  26
   0  -2   7-33.6873 121.027  26
   2   0   7 93.1495 96.5952  26
   0  -2   7 29.8844 49.9004   9
  -2   0   7 70.8640 113.402   8
   0   2   7-114.137 97.8515   8
   0  -2   7 45.8512 94.3393   8
   0  -2   8 12482.9 270.051  10
   0  -2   8 11756.6 265.663   9
   0   2   8 11051.8 374.959  26
   0  -2   8 12038.3 425.249  26
  -2   0   8 11881.1 418.603  26
   2   0   8 11683.9 392.853  26
   0  -2   8 11543.6 381.958   8
   0   2   8 11300.1 386.660   8
  -2   0   8 11551.6 410.162   8
   0  -2   9 124.478 73.1173  10
   0  -2   9 128.157 158.647  26
  -2   0   9 123.140 157.630  26
   0   2   9-18.9808 135.480   8
   0  -2   9 82.2214 72.8760   9
  -2   0   9 114.069 139.096   8
   0  -2  10 22562.7 475.297  10
   0  -2  10 23078.8 475.051   9
  -2   0  10 22799.6 480.742   9
   0   2  11 51.0841 72.9315   9
  -2   0  11 56.0960 83.1226   9
   0  -2  11 90.2574 73.0993   9
  -2   0  11-47.2453 86.2710  10
   0  -2  11 69.5205 70.9268  10
  -2   0  12 5659.26 167.009  10
  -2   0  12 5617.04 157.357  17
   0  -2  12 5814.46 153.530  10
   0  -2  12 5772.10 152.315   9
  -2   0  12 5780.28 162.477   9
  -2   0  13 40.9464 44.4442  17
   0  -2  13 14.5388 54.7342   3
   0   2  13 28.3493 47.6890  10
  -2   0  13 15.5346 51.7534  10
  -2   0  13 57.2327 49.3375   9
  -2   1 -14 50.1834 26.8712  14
  -1   2 -14 70.2073 24.2415  14
   2   1 -14 72.2816 28.1216  31
   1  -2 -14 117.135 29.3934  31
   2  -1 -14 96.2804 28.4679  31
   1  -2 -13 7220.90 168.997  31
  -2  -1 -13 7522.57 162.437  31
  -1  -2 -13 7318.41 167.696  31
   1  -2 -13 6753.87 154.523  14
  -2   1 -13 6897.27 165.600  14
  -1   2 -13 7030.38 166.570  14
  -2  -1 -13 6832.35 165.703  14
  -1  -2 -13 6706.08 164.214  14
   1   2 -13 6879.99 157.016  14
   2   1 -12 1773.08 87.6948  14
  -2   1 -12 1854.79 107.278  14
   2  -1 -12 1727.89 86.4186  14
  -1  -2 -12 1902.23 107.754  14
  -1   2 -12 1806.21 92.4156  16
  -2  -1 -12 1719.78 107.288  14
   1  -2 -12 1724.80 94.9205  14
  -2   1 -12 1882.75 101.912  16
  -1   2 -12 1911.22 106.503   5
   1   2 -12 2028.02 107.047   5
  -2   1 -11 23854.6 490.890  16
  -1   2 -11 23625.2 485.489  16
   2  -1 -11 21747.0 473.630  14
  -2  -1 -11 23255.8 488.358  16
   1  -2 -11 23563.8 482.122  14
  -1  -2 -11 23737.5 489.181  14
  -2  -1 -11 23401.3 489.149  14
   2   1 -11 23916.5 490.143   5
  -2   1 -11 23648.9 489.214   5
   1   2 -11 24533.8 493.464   5
  -1   2 -11 24484.7 491.588   5
   2   1 -11 22881.9 470.297  21
  -1  -2 -10 3306.15 140.484  14
  -2  -1 -10 3406.80 140.168  16
  -1   2 -10 3224.20 136.388  16
   1  -2 -10 3193.57 130.646  14
  -1  -2 -10 3325.69 138.902  16
  -2   1 -10 3262.48 143.558  16
  -2   1 -10 3553.45 134.560   5
   2   1 -10 3191.96 130.805   5
  -1   2 -10 3285.45 140.202   5
   1   2 -10 3355.14 140.382   5
  -2  -1 -10 3081.66 138.315  14
   2  -1 -10 3034.26 122.731  14
   1   2 -10 3226.49 110.761  21
   2   1 -10 3165.91 115.172  21
   2   1  -9 41099.8 814.757  21
  -1   2  -9 42013.8 821.451  18
   1   2  -9 40373.3 810.805  21
   2  -1  -9 41125.1 812.110  21
  -2   1  -9 43153.9 826.530  18
  -2   1  -9 41733.6 826.134  16
  -1  -2  -9 42610.2 823.101  16
  -2  -1  -9 41711.2 824.978  16
   2   1  -9 42662.3 822.227   5
  -2  -1  -9 43314.3 824.803   5
   2  -1  -9 42961.8 823.538   5
  -1   2  -9 43077.3 825.402   5
  -2   1  -9 42596.6 821.467   5
   1   2  -9 43555.8 826.611   5
  -1  -2  -9 42149.3 822.608  14
   1  -2  -9 41702.2 816.842  14
  -1  -2  -9 39665.4 975.159   7
   2  -1  -9 40188.8 1030.74   1
   2   1  -9 40512.8 1031.73   1
  -1   2  -9 41685.3 1029.87   1
   1  -2  -9 40410.2 1023.23   1
  -2  -1  -9 41077.3 1035.92   1
   1   2  -9 40748.9 1020.58   1
  -1  -2  -9 40762.2 1027.68   1
  -2   1  -9 41977.8 1038.91   1
   1  -2  -8 2498.08 186.645   7
  -1  -2  -8 2739.69 198.483   7
   1  -2  -8 2504.36 211.864   1
   2  -1  -8 2836.60 229.227   1
  -1  -2  -8 2607.80 220.292   1
  -2   1  -8 2586.99 221.387   1
  -2  -1  -8 2676.19 223.043   1
   1   2  -8 2623.22 211.608   1
  -1   2  -8 2721.79 223.062   1
   2   1  -8 2682.39 219.515   1
  -2  -1  -8 2665.10 187.372   7
  -2  -1  -7 27040.1 643.509   7
   2  -1  -7 24770.1 608.822   7
   1  -2  -7 25215.1 634.817   7
  -1  -2  -7 25074.1 642.024   7
   1  -2  -7 25807.2 662.046   1
   2   1  -7 25173.9 664.271   1
  -1  -2  -7 25249.3 658.098   1
  -1   2  -7 25343.0 656.703   1
  -2   1  -7 26419.9 667.689   1
  -2  -1  -7 26510.6 672.401   1
   2  -1  -7 25071.7 670.362   1
   1   2  -7 25401.6 656.218   1
   1   2  -7 26959.4 657.655  22
   2  -1  -6 13394.8 369.639   7
  -1  -2  -6 13002.4 386.489   7
  -2  -1  -6 13912.0 389.590   7
   1  -2  -6 13841.0 393.547   7
   2   1  -6 13726.9 353.154  24
   2  -1  -6 13634.8 346.714  24
  -1   2  -6 13811.8 396.120   1
  -2   1  -6 13803.0 406.499   1
  -1  -2  -6 13644.8 400.558   1
   1   2  -6 14433.4 404.376   1
   1  -2  -6 13319.1 399.589   1
  -2  -1  -6 14024.4 405.330   1
  -1   2  -6 14053.6 373.438  22
   2   1  -6 13846.8 401.574  22
   1   2  -6 13890.0 396.877  22
   2  -1  -5 92049.4 1789.44   7
  -1  -2  -5 94532.3 1811.19   7
   2   1  -5 88597.4 1736.54   7
  -2  -1  -5 93275.4 1805.36   7
   1  -2  -5 92775.8 1807.66   7
   1   2  -5 90706.0 1808.70  22
  -1   2  -5 92676.5 1780.89  22
   2  -1  -5 91895.6 1771.33  24
   1  -2  -5 89486.1 1750.90  24
   1   2  -5 95078.3 1812.46   1
  -2   1  -5 90806.6 1815.96   1
  -1   2  -5 90761.5 1803.20   1
  -2  -1  -5 94186.4 1817.98   1
  -1  -2  -5 94232.1 1809.96   1
   1  -2  -5 92898.6 1808.77   1
  -1   2  -4 53182.0 1056.57  25
   1  -2  -4 54749.4 1065.88   7
  -2  -1  -4 53514.6 1061.47   7
  -1  -2  -4 53520.4 1063.81   7
   2   1  -4 51468.0 1005.03   7
  -1   2  -4 53029.7 1039.12  22
  -2   1  -4 53092.3 1013.30  22
   2   1  -4 52449.0 1063.41  22
   1   2  -4 53810.2 1063.85  22
   2  -1  -4 51677.2 1037.92  24
   1  -2  -4 51985.8 1025.35  24
  -2   1  -4 52792.7 1067.36   1
  -2  -1  -4 51235.9 1066.20   1
  -1  -2  -4 51900.0 1053.83   1
  -1  -2  -4 50621.0 1000.16   2
  -1   2  -4 52469.4 1052.87   1
  -2   1  -3 32325.7 658.574  25
   1   2  -3 33629.1 690.009  25
  -2   1  -3 32337.1 683.277  27
  -2  -1  -3 31601.9 684.958  27
  -2  -1  -3 34055.0 689.909   7
  -1  -2  -3 34521.0 689.968   7
   2   1  -3 34068.5 687.066  22
  -2   1  -3 31988.8 640.302  22
  -1   2  -3 33104.6 667.246  22
   2  -1  -3 33069.0 673.670  24
  -1   2  -3 34486.4 686.604  25
   1  -2  -3 32677.5 667.199  24
  -1  -2  -3 33031.9 677.167   1
  -2  -1  -3 33257.5 691.918   1
  -2   1  -3 33549.3 691.926   1
  -1  -2  -3 32941.0 653.672   2
  -2  -1  -3 32997.6 654.094   2
  -1   2  -3 34802.8 679.528   1
  -2   1  -2 132843. 2550.34  27
  -2  -1  -2 135537. 2553.12  27
  -2  -1  -2 140507. 2559.20   7
  -1   2  -2 134511. 2542.24  22
   2   1  -2 137128. 2552.65  22
  -2   1  -2 133386. 2510.17  22
   1   2  -2 140551. 2556.81  25
   1  -2  -2 139465. 2548.17  24
  -1   2  -2 139609. 2557.55  25
  -2   1  -2 134495. 2531.55  25
   2  -1  -2 133249. 2549.55  24
  -1  -2  -2 137959. 2538.67   2
  -1   2  -2 139247. 2541.54   1
  -1  -2  -2 136685. 2541.45   1
  -2  -1  -2 138725. 2541.63   2
  -2   1  -2 135663. 2559.24   1
  -2  -1  -2 135974. 2558.80   1
  -2   1  -1 55606.8 1084.58  27
  -2  -1  -1 57158.8 1087.32  27
  -1   2  -1 54323.0 1059.04  27
  -1  -2  -1 56467.3 1061.10  27
  -1  -2  -1 56904.5 1081.16   7
  -1  -2  -1 56109.3 1052.96  23
   2   1  -1 58164.6 1076.50  22
  -1   2  -1 57658.6 1084.31  22
  -2   1  -1 54706.5 1049.46  22
   1   2  -1 58270.2 1083.37  25
  -2   1  -1 55638.9 1070.15  25
  -1  -2  -1 56432.7 1065.56   1
  -2   1  -1 55925.3 1090.99   1
  -2  -1  -1 58068.9 1082.34   2
  -2  -1  -1 57959.4 1092.90   1
  -1   2  -1 58017.6 1065.38   1
  -1  -2  -1 57207.7 1078.68   2
   2   1   0 76796.9 1402.21  22
  -1  -2   0 75474.2 1406.89  23
   1   2   0 74382.5 1421.82  22
   1  -2   0 75305.8 1416.56  23
  -2   1   0 76407.7 1397.95   8
  -1  -2   0 75686.4 1403.13   7
  -2   1   0 76473.5 1410.16  25
   2  -1   0 75703.0 1417.92  24
   1   2   0 76187.7 1411.16  25
  -1   2   0 71681.8 1392.76  27
  -1  -2   0 75460.4 1395.70  27
  -2  -1   0 74306.9 1399.58  26
  -1  -2   0 74336.5 1386.00  26
  -2  -1   1 61264.2 1139.27  26
  -1  -2   1 62699.3 1134.08  26
  -1  -2   1 59334.1 1110.49   7
  -2   1   1 59610.0 1140.72   8
  -2  -1   1 59417.4 1143.78   8
   2   1   1 61076.0 1123.10  22
   1   2   1 56831.8 1134.37  25
   1  -2   1 59249.0 1146.08  24
   2  -1   1 60391.7 1138.29  24
  -1  -2   1 60726.4 1144.34   2
  -2  -1   1 60134.3 1146.00   2
   1   2   2 134626. 2525.92  26
  -2  -1   2 140337. 2571.30  26
  -1  -2   2 139704. 2565.24  26
  -2   1   2 141424. 2575.89  26
  -1   2   2 137316. 2562.09  26
  -1   2   2 139662. 2576.46   8
  -1  -2   2 142152. 2576.15   8
  -2   1   2 132267. 2568.90   8
   1  -2   2 141845. 2577.53  23
   2  -1   2 137820. 2568.24  23
   2  -1   2 134648. 2545.82  24
  -1  -2   2 136038. 2556.72   2
  -2  -1   2 138192. 2560.04   2
   1   2   3 15889.6 347.669   8
   2   1   3 15846.5 319.373   8
  -1   2   3 15943.0 364.265   8
  -1  -2   3 15690.8 359.411   8
  -1  -2   3 15346.8 364.216  23
   2  -1   3 14757.4 343.332  23
   1  -2   3 15901.0 359.326  23
   2   1   3 13927.9 302.057  23
  -1  -2   3 15094.5 326.497   2
  -2  -1   3 14958.2 327.106   2
  -1   2   3 15479.5 344.975  26
  -1  -2   3 15672.3 354.180  26
  -2   1   3 15013.4 355.740  26
   2   1   3 14887.7 327.855  26
   1   2   3 15220.5 317.230  26
  -2  -1   4 53977.1 1067.31   8
   1   2   4 54615.1 1048.76   8
   2  -1   4 52737.3 1011.83   8
  -1   2   4 54271.4 1069.12   8
  -1  -2   4 55115.8 1062.81   8
  -2   1   4 55222.9 1070.07   8
   1  -2   4 51739.2 1035.49   8
   2   1   4 54143.5 1018.61   8
   2   1   4 46921.9 985.468  23
   1  -2   4 55247.1 1067.82  23
  -1  -2   4 55045.1 1072.88  23
   2  -1   4 53039.5 1045.00  23
  -1  -2   4 50855.9 1003.97   2
  -1   2   4 53636.0 1048.88  26
   1   2   4 53009.6 1022.40  26
   2   1   4 52227.7 1030.91  26
  -2   1   4 53943.4 1063.64  26
   1  -2   4 56620.8 1075.71  26
   1   2   5 77171.0 1509.97  26
  -1   2   5 76284.9 1532.29  26
  -2  -1   5 79337.5 1564.20  26
  -2   1   5 78382.0 1552.53  26
   1  -2   5 80824.4 1564.70  26
   2   1   5 78864.8 1521.21  26
   2  -1   5 79800.0 1555.63  26
   2  -1   5 73772.8 1520.01  23
  -1  -2   5 77246.6 1554.77  23
   1  -2   5 80192.9 1550.52  23
   1   2   5 77824.9 1528.93   8
   2  -1   5 76746.9 1492.34   8
   2   1   5 79002.6 1501.54   8
   1  -2   5 76394.6 1516.64   8
  -1   2   5 75912.5 1553.90   8
  -2   1   5 79363.2 1558.50   8
  -1  -2   5 77972.9 1544.33   8
  -2  -1   5 78374.8 1558.45   8
  -1  -2   6 14268.6 292.031   9
  -2   1   6 14325.5 403.119  26
  -1   2   6 14405.2 390.103  26
   2   1   6 14479.6 377.040  26
   1  -2   6 13889.9 406.438  26
   2  -1   6 14457.9 405.423  26
   1   2   6 14011.1 366.209  26
  -1  -2   6 14544.4 413.714  26
  -2  -1   6 14766.4 412.914  26
   1  -2   6 13702.1 384.081  23
   2  -1   6 12492.7 355.721  23
   1  -2   6 13765.0 364.271   8
  -2  -1   6 14702.6 407.960   8
  -1  -2   6 14220.6 395.976   8
  -2   1   6 14492.3 408.265   8
  -1   2   6 14738.1 410.423   8
   2   1   6 13674.5 348.993   8
   1   2   6 13920.3 374.795   8
   2  -1   6 13035.5 339.382   8
   1  -2   7 18059.2 363.844   9
  -1  -2   7 17888.5 369.882   9
  -2  -1   7 18162.0 520.399  26
   2  -1   7 18057.8 500.202  26
  -2   1   7 18282.0 509.254  26
   1   2   7 17554.3 460.080  26
   1  -2   7 17371.4 510.457  26
  -1  -2   7 17477.3 513.489  26
  -1   2   7 17177.5 479.121  26
   2   1   7 17796.5 470.641  26
   1  -2   7 16594.3 472.172  23
   1  -2   7 17169.2 454.130   8
  -2  -1   7 18598.8 504.760   8
  -1   2   7 17021.7 498.286   8
   1   2   7 17504.4 471.289   8
  -1  -2   7 18615.1 495.196   8
  -2   1   7 18581.8 509.652   8
   1  -2   8 2853.05 103.431  10
  -1  -2   8 2818.12 112.480  10
  -1  -2   8 2784.58 109.969   9
   1  -2   8 3101.62 107.354   9
   1  -2   8 2296.99 208.710  26
  -2   1   8 2422.49 201.575  26
  -1   2   8 2737.20 192.630  26
  -2  -1   8 2633.71 216.349  26
  -1  -2   8 2840.94 223.951  26
   2  -1   8 2550.78 206.464  26
  -2  -1   8 2896.98 205.551   8
  -2   1   8 2509.93 207.093   8
   1   2   8 2508.69 175.188   8
  -1   2   8 2966.55 213.471   8
  -1  -2   8 2813.16 199.715   8
  -2  -1   9 51706.5 974.824  10
   1  -2   9 49800.3 960.311  10
  -1  -2   9 47829.6 962.633  11
  -1  -2   9 51212.0 971.657  10
   1  -2   9 51599.3 962.772   9
  -1  -2   9 50808.0 968.470   9
  -2  -1   9 51069.6 970.712   9
  -1  -2   9 50190.5 1193.58  26
   2  -1   9 46882.6 1153.96  26
   1  -2   9 46494.3 1175.42  26
  -2  -1   9 46877.0 1169.38  26
  -2   1   9 48230.3 1156.06  26
  -2   1   9 48148.3 1156.74   8
  -1   2   9 48795.5 1153.66   8
  -1  -2   9 45578.3 1120.13   8
  -2  -1   9 48090.8 1149.02   8
  -2  -1  10 3392.85 134.461   9
  -1  -2  10 3395.76 135.146   9
   1  -2  10 3485.33 124.500   9
   1  -2  10 3352.31 122.157  10
  -2  -1  10 3445.07 142.644  10
  -1  -2  10 3543.90 136.645  10
  -1   2  11 31644.0 634.686   9
  -2   1  11 31435.0 635.970   9
  -2  -1  11 31595.7 636.249   9
  -1  -2  11 30835.1 632.217   9
  -2  -1  11 32155.5 641.656  10
  -1  -2  11 31751.1 635.907  10
  -1  -2  12 1901.71 91.1278   9
  -2  -1  12 1764.64 94.8444   9
  -1   2  12 1689.10 90.9481   9
  -1  -2  12 1844.21 93.4587  10
  -2   1  12 1581.92 94.2855   9
   1   2  12 1804.08 90.9562  10
  -2   1  12 1713.44 101.321  10
  -2  -1  12 1749.71 96.6661  10
  -1   2  12 1834.19 101.346  10
  -2   1  12 1712.54 87.3096  17
  -2  -1  13 8892.96 200.218  10
  -2  -1  13 9088.27 196.608   9
  -2   1  13 8837.75 196.846   9
  -2  -1  13 8531.83 193.347  17
  -1  -2  13 8660.70 191.686  17
  -2   1  13 8882.10 202.952  10
  -1   2  13 8579.24 200.709  10
  -1  -2  13 9246.95 204.735   3
  -2  -1  13 9046.11 201.475   3
   1  -2  13 9158.70 203.438   3
   2  -1  13 8856.94 201.645   3
   2  -2 -13 125.633 59.9699  31
  -2  -2 -13 22.8046 55.1733  31
  -2   2 -13-45.9402 58.5545  14
   2   2 -13-16.0810 38.1923  14
  -2  -2 -13-27.3584 60.6228  14
   2   2 -12 4814.38 137.984  14
  -2   2 -12 5038.68 151.612   5
   2   2 -12 4977.82 151.658   5
  -2  -2 -12 5545.70 155.518  31
  -2   2 -12 5567.13 151.917  16
   2  -2 -12 4671.97 134.726  14
  -2  -2 -12 5401.52 158.893  14
  -2   2 -11-20.8666 91.2602  16
   2  -2 -11-23.3900 73.8012  14
  -2  -2 -11 63.1244 92.4941  14
   2   2 -11-9.59089 63.9347  21
   2   2 -11-2.01448 87.2537   5
  -2   2 -11-7.86861 85.8061   5
  -2   2 -10 7599.15 212.725  16
  -2  -2 -10 7829.00 215.134  16
  -2  -2 -10 7608.06 212.785  14
   2  -2 -10 7568.32 199.281  14
  -2   2 -10 7780.18 206.343   5
   2   2 -10 7925.52 209.188   5
   2   2 -10 7663.39 197.910  21
  -2   2  -9-81.2354 82.5719  18
  -2  -2  -9 134.421 87.3264  16
   2   2  -9 53.4508 81.2070   5
  -2   2  -9 58.6038 77.9245   5
   2  -2  -9 26.5837 72.5943  14
  -2  -2  -9 26.8717 86.6158  14
   2   2  -9 18.9821 66.9431  21
  -2  -2  -9 93.3849 167.002   1
   2   2  -9-56.5088 153.506   1
   2  -2  -9 34.7790 154.297   1
  -2   2  -9-68.6161 171.140   1
  -2  -2  -8 19208.5 556.807   7
   2  -2  -8 18751.6 533.084   7
  -2  -2  -8 20774.9 597.099   1
   2  -2  -8 20130.0 592.451   1
  -2   2  -8 19293.3 578.392   1
   2   2  -8 20225.8 586.678   1
   2  -2  -7 14.6661 101.080   7
  -2  -2  -7 118.792 125.820   7
   2   2  -7 25.6765 122.723   1
   2  -2  -7 8.70367 119.971   1
  -2   2  -7 41.9439 129.341   1
  -2  -2  -7-17.1864 128.599   1
   2   2  -7 120.267 124.816  22
   2   2  -7 43.7682 74.3140  24
   2  -2  -6 82921.3 1710.49   1
   2   2  -6 85056.3 1712.20   1
  -2   2  -6 84110.0 1706.88   1
  -2  -2  -6 83772.6 1709.97   1
   2   2  -6 88317.8 1725.15  22
   2  -2  -6 83505.6 1695.07   7
  -2  -2  -6 85292.3 1707.89   7
   2  -2  -6 81479.8 1642.38  24
   2  -2  -5-5.42382 84.7517   7
  -2  -2  -5 89.5823 90.3985   7
  -2   2  -5 3.53667 55.8870  22
   2  -2  -5 78.2165 60.9772  24
  -2   2  -5 49.5969 85.4604   1
  -2  -2  -5 71.2866 36.6100   2
  -2  -2  -5-33.7858 89.9510   1
  -2   2  -4 36368.5 769.795   1
  -2  -2  -4 36265.3 769.885   1
  -2  -2  -4 35600.0 721.111   2
  -2   2  -4 35758.7 725.508  22
   2   2  -4 37051.4 775.541  22
  -2   2  -4 37071.2 756.052  25
  -2  -2  -4 36002.4 773.269   7
   2  -2  -4 35205.6 748.199  24
  -2  -2  -3-27.9488 56.9985   1
  -2  -2  -3 5.21860 41.9062   2
  -2   2  -3 13.9115 60.5286   1
  -2   2  -3 28.2140 51.4102  25
   2  -2  -3 16.2953 52.4336  24
  -2  -2  -3 6.55721 53.4910  27
  -2   2  -3 57.5495 50.7036  27
  -2  -2  -3 48.9662 64.5530   7
   2   2  -3 22.7968 59.0324  22
  -2   2  -3 39.7969 36.3999  22
  -2   2  -2 50629.0 1005.50  27
  -2  -2  -2 51552.2 1008.51  27
   2   2  -2 52459.0 1021.78  22
  -2   2  -2 50768.6 989.648  22
  -2   2  -2 52397.5 1016.42  25
   2  -2  -2 52727.0 1019.64  24
  -2  -2  -2 51981.3 1009.14   2
  -2  -2  -2 51301.0 1015.21   1
  -2   2  -2 52996.0 1017.59   1
  -2   2  -1 27.3196 47.8913   1
  -2  -2  -1 12.4799 42.2459   2
  -2  -2  -1 110.215 42.9407  27
  -2   2  -1 47.0171 38.2864  27
  -2  -2  -1 19.4303 47.6938   7
  -2   2  -1 32.0635 48.9795  25
   2   2  -1 33.0205 36.0899  25
   2   2  -1-32.1096 44.0240  22
  -2   2   0 542603. 9276.82  25
   2   2   0 531952. 9247.37  25
  -2  -2   0 528525. 9230.60  26
   2   2   0 540280. 9264.66  22
  -2  -2   0 536036. 9256.98   7
  -2  -2   1 34.4180 35.1305  26
   2  -2   1 56.0308 40.7609  24
   2   2   1-1.16508 23.7853  25
  -2  -2   1 20.1427 42.1281   2
  -2   2   2 27610.2 555.457   8
   2  -2   2 26067.4 554.356  23
  -2  -2   2 27309.3 540.032  26
  -2   2   2 26686.4 552.779  26
   2   2   2 25393.1 486.930  26
   2   2   2 25603.2 510.230  25
   2  -2   2 26043.8 536.480  24
  -2  -2   2 27516.7 543.648   2
   2   2   3 32.9953 44.8374   8
  -2  -2   3 11.1937 63.6455   8
   2  -2   3 14.8337 58.3791  23
  -2  -2   3 18.6170 46.6364   2
  -2   2   3 24.8727 59.1583  26
  -2  -2   3 13.6841 53.4546  26
   2   2   3 14.9393 26.5717  26
  -2   2   4 41207.1 881.540   8
   2   2   4 43306.6 840.811   8
  -2  -2   4 42902.3 876.561   8
   2  -2   4 42661.1 872.340  23
  -2  -2   4 40782.9 825.441   2
  -2   2   4 41979.3 868.841  26
  -2  -2   4 41731.7 874.076  26
   2   2   4 40382.9 816.531  26
   2  -2   5 66.4107 90.9036  26
  -2   2   5 36.6787 76.2976  26
   2   2   5 49.0447 54.8869  26
   2  -2   5 10.6366 76.0877  23
   2   2   5 15.1829 59.0873   8
  -2  -2   5-38.9685 85.6670   8
  -2   2   5 46.9312 86.5233   8
  -2  -2   6 109863. 2119.73   8
  -2   2   6 107597. 2131.14   8
   2   2   6 109923. 2068.91   8
   2  -2   6 109108. 2134.36  26
  -2   2   6 107071. 2108.07  26
  -2  -2   6 104934. 1982.96   9
   2  -2   6 107048. 2102.23  23
  -2  -2   6 105742. 1985.35  10
   2  -2   7-17.5508 114.351  26
  -2  -2   7 8.92348 133.541  26
  -2   2   7 77.6957 103.945  26
  -2  -2   7-3.54992 58.2444  10
   2  -2   7 103.897 95.4751  23
  -2  -2   7 59.0881 56.5209   9
  -2   2   7 8.64030 117.359   8
  -2  -2   7 136.480 116.393   8
  -2  -2   8 12161.3 425.296   8
  -2   2   8 12727.0 443.194   8
  -2  -2   8 12926.0 292.633  10
  -2  -2   8 12711.3 453.647  26
   2  -2   8 12258.1 438.198  26
  -2   2   8 12388.3 424.814  26
  -2  -2   8 13036.9 290.746   9
  -2  -2   9 68.1421 80.9881   9
  -2   2   9 170.354 157.671   8
  -2  -2   9 10.3309 145.123   8
  -2  -2   9 2.30510 79.8382  10
  -2  -2   9-11.0146 76.9678  11
   2  -2   9-82.4804 154.367  26
  -2  -2   9 23.7836 161.922  26
  -2   2   9-20.6656 132.442  26
  -2   2  10 6773.04 189.557  17
  -2  -2  10 6744.66 195.509   9
  -2  -2  10 7062.10 198.443  10
  -2   2  11 41.0947 74.0321  17
  -2  -2  11 84.5918 83.4946   9
  -2  -2  11 69.3377 80.4714  10
  -2  -2  12 1211.48 87.5588  10
  -2  -2  12 1338.59 84.9786   9
  -2   2  12 1320.79 86.4791   9
  -2   2  12 1168.56 93.1783  10
  -2  -2  13-15.3920 50.4371  17
  -2   2  13 74.6139 51.8974  10
  -2  -2  13-16.6594 46.7017   3
   2  -2  13 2.54728 47.6033   3
   0  -3 -13 3566.90 110.430  31
   0   3 -13 3695.88 105.586  14
   0  -3 -12-22.1535 77.2281  14
   0   3 -12 5.23033 81.8626   5
  -3   0 -12 65.5621 81.7592  16
   0  -3 -12 93.3416 84.1956  31
   0   3 -11 27618.3 549.354   5
  -3   0 -11 28503.7 551.076  16
  -3   0 -10-2.26422 100.606  16
   0   3 -10 11.3963 78.7951  16
   3   0 -10 10.0152 86.6317   5
   0   3 -10 13.6595 93.4557   5
  -3   0 -10 5.92577 84.9890   5
   0  -3 -10 22.9866 95.0695  14
   3   0 -10 47.4470 65.3430  32
   3   0 -10 58.9456 75.0666  21
   0  -3  -9 12965.0 300.128  14
  -3   0  -9 13451.4 306.452  16
  -3   0  -9 13387.5 493.796   1
   3   0  -9 11525.5 471.478   1
   0   3  -9 12792.9 470.460   1
   0  -3  -9 12270.8 460.682   1
   0  -3  -9 12260.3 440.822   7
   3   0  -9 12946.2 294.296  21
   3   0  -9 13371.7 298.147   5
  -3   0  -9 13797.7 298.921   5
   0   3  -9 13655.7 306.579   5
   0  -3  -8 65.6457 135.363   7
   0   3  -8 19.1532 140.645   1
   3   0  -8 10.9578 161.271   1
   0  -3  -8-48.6869 134.217   1
  -3   0  -8-42.9695 151.604   1
   0  -3  -7 4825.48 243.272   1
  -3   0  -7 5624.86 273.403   1
   0   3  -7 4697.68 238.971   1
   3   0  -7 4891.22 206.656  24
   0  -3  -7 4619.19 246.448   7
   0   3  -7 4756.94 238.057  22
   3   0  -6 8.97648 71.1790   7
   0  -3  -6-42.5422 110.997   7
   0   3  -6 51.9633 86.4528  22
   3   0  -6 75.3768 80.4097  24
  -3   0  -6 37.7683 120.661   1
   0  -3  -6 84.2096 109.619   1
   0   3  -6 50.7719 101.196   1
   0  -3  -5 105842. 2060.16   2
  -3   0  -5 111452. 2168.81   1
   0  -3  -5 114378. 2140.51   1
   0   3  -5 111692. 2133.83   1
   3   0  -5 115475. 2132.14  24
   0  -3  -5 103210. 2065.83  24
   0  -3  -5 116782. 2166.51   7
   0   3  -5 117115. 2151.06  22
   0   3  -4 36.4208 66.7252  22
   0  -3  -4 38.1124 63.7739   1
  -3   0  -4-10.4093 89.0615   1
   0   3  -4 41.0326 65.1224   1
   0  -3  -4 16.0335 41.2908  24
  -3   0  -4 9.84818 80.0629  27
   0  -3  -4-34.6412 85.7382   7
   0   3  -3 69416.7 1268.06   1
   0  -3  -3 69616.0 1270.19   1
  -3   0  -3 72221.9 1319.20   1
   0   3  -3 70774.6 1300.27  22
   3   0  -3 71819.4 1294.34  22
   3   0  -3 69611.7 1293.15  24
   0  -3  -3 68586.0 1266.23  24
  -3   0  -3 70278.2 1306.59  27
   0  -3  -3 71061.4 1306.85   7
  -3   0  -2 22.9736 64.0687   1
   0   3  -2 8.42889 36.4825   1
   0  -3  -2 65.1812 35.0903   1
   0  -3  -2 39.2155 25.9763  23
   3   0  -2 115.935 49.0847  22
   0   3  -2 52.1992 55.4937  25
   0  -3  -2 58.2200 43.3316  24
  -3   0  -2 58.8812 56.0850  27
   0   3  -2 17.2865 56.5084  22
   0  -3  -1 167646. 3052.26  23
   3   0  -1 164635. 3056.17  22
   0   3  -1 163435. 3025.12   1
   0  -3  -1 165177. 3024.12   1
   0  -3  -1 171520. 3079.13  24
   0   3  -1 170131. 3088.52  25
   3   0  -1 166436. 3077.97  24
  -3   0  -1 161986. 3023.08  25
  -3   0  -1 166402. 3094.59  27
  -3   0   0 85.6931 26.7482   8
   0   3   0 5.74106 52.4797  25
   0  -3   0 81.6292 39.6142  23
   3   0   0 20.6233 38.3557  24
  -3   0   1 152531. 2849.62  26
  -3   0   1 154838. 2832.28   8
   0  -3   1 155941. 2851.88  23
   0   3   1 149871. 2855.14  25
   3   0   1 148948. 2829.00  24
   0   3   2-9.53424 49.5652  25
   3   0   2 16.8710 29.8048  24
  -3   0   2 50.6767 49.0727   8
   0  -3   3 46145.2 873.722  26
   0   3   3 44675.5 826.015  26
  -3   0   3 44366.0 867.011   8
   0  -3   3 46679.3 886.094  23
   3   0   3 43446.6 840.801  23
   0   3   4 17.2670 48.5455  26
  -3   0   4 67.4389 74.8428  26
   0  -3   4 42.9858 75.6055  26
   3   0   4 24.3676 51.2152  23
   0  -3   4 86.4117 75.4430  23
   0   3   4-43.7960 72.3754   8
   0   3   5 118499. 2297.04  26
  -3   0   5 125848. 2358.00  26
   3   0   5 122232. 2328.53  26
   0  -3   5 125605. 2362.27  23
   0   3   5 124724. 2354.61   8
   0  -3   6 78.6411 45.4538  10
   0   3   6-24.0983 70.4865  26
   3   0   6 23.9909 78.9995  26
  -3   0   6 58.1278 104.882  26
   0  -3   6 72.9414 98.8293  23
   0  -3   6 41.8138 46.3219   9
  -3   0   6 7.28701 106.795   8
   0   3   6 122.462 101.817   8
  -3   0   7 3267.07 213.375   8
   0   3   7 3347.57 206.855   8
   0  -3   7 2873.19 102.853   9
   0  -3   7 2648.50 208.515  26
  -3   0   7 2873.96 208.735  26
   3   0   7 2573.99 174.074  26
   0  -3   7 3043.42 200.036  23
   0  -3   7 3187.12 102.565  10
   0  -3   8 26.1372 60.9479  10
   3   0   8 17.1236 114.837  26
   0  -3   8 107.911 148.743  26
  -3   0   8 165.229 141.999  26
   0  -3   8 43.5194 68.1929   9
  -3   0   8 10.0427 135.385   8
   0   3   8 9.21881 129.804   8
   0  -3   9 24566.8 513.632  11
   0  -3   9 26053.7 514.942  10
   0  -3   9 25726.0 516.698   9
   0  -3   9 24254.6 719.819  26
  -3   0   9 23388.3 703.076  26
   0   3   9 22791.9 670.473   8
  -3   0   9 24630.6 701.761   8
   0  -3  10 167.518 80.6281  11
   0  -3  10 60.5635 73.3041  10
  -3   0  10 60.0259 97.5443  10
  -3   0  10 28.0384 89.9937   9
   0  -3  10 12.7102 75.7551   9
  -3   0  11 44508.7 859.680  10
  -3   0  11 43655.4 853.084   9
   0  -3  11 42489.1 843.295  10
   0  -3  11 43450.5 844.401   9
  -3   0  12 75.9192 73.3783  17
  -3   0  12 19.2822 72.7766  10
   0  -3  12-8.87155 55.8252   9
  -3   0  12 50.1923 67.7665   9
   0  -3  12 20.7604 71.1636   3
  -3   0  13 4903.91 125.058  17
   0  -3  13 5347.69 134.300   3
  -3   0  13 5155.60 133.719  10
  -3   0  13 5231.45 130.376   9
  -1   3 -13 1768.44 77.7272  14
  -1  -3 -13 2045.54 84.2650  31
   1  -3 -13 2026.31 83.6425  31
   1   3 -13 1724.33 68.0998  14
   1  -3 -12 2325.74 110.441  31
  -3  -1 -12 2252.50 95.9589  31
  -1  -3 -12 2365.56 110.405  14
   1  -3 -12 2209.73 98.5719  14
  -1   3 -12 2020.81 89.7019  16
  -3   1 -12 2358.70 106.571  16
  -1   3 -12 2184.56 107.736   5
   1   3 -12 2023.25 105.883   5
  -3  -1 -11 6454.60 194.063  16
   1  -3 -11 6670.06 183.272  14
  -1   3 -11 6853.25 183.440  16
  -3   1 -11 6925.79 196.714  16
  -1  -3 -11 6861.90 194.634  14
   3   1 -11 6347.09 172.390  21
  -1   3 -11 6837.90 191.342   5
  -3   1 -11 6618.50 181.489   5
   1   3 -11 6615.23 191.732   5
   3   1 -11 6538.86 181.327   5
   1  -3 -10 9415.09 239.770  14
  -3  -1 -10 9911.91 250.643  16
  -3   1 -10 9882.48 254.239  16
  -1  -3 -10 9626.82 249.176  14
  -1   3 -10 9505.18 243.618  16
   3   1 -10 9709.32 241.725   5
   1   3 -10 10252.1 252.770   5
  -1   3 -10 10026.7 250.591   5
  -3   1 -10 10024.2 241.392   5
  -3  -1 -10 10165.7 247.568  14
   3  -1 -10 9741.92 226.434  32
   3   1 -10 9630.33 237.013  21
   1   3 -10 9870.03 229.977  21
  -1   3  -9 3533.73 130.340  18
   1   3  -9 3443.89 120.986  21
  -3   1  -9 3597.69 141.017  18
   3  -1  -9 3592.14 125.368  21
   3   1  -9 3510.90 125.694  21
  -3   1  -9 3496.32 140.700  16
  -1  -3  -9 3293.12 137.017  14
  -1  -3  -9 3642.52 136.367  16
  -3  -1  -9 3690.67 141.241  16
   1  -3  -9 3475.65 130.340  14
   3  -1  -9 3322.03 115.122  32
  -3  -1  -9 2916.24 256.122   1
   1   3  -9 3526.01 256.343   1
   3  -1  -9 2954.78 259.200   1
   1  -3  -9 2959.08 247.462   1
   3   1  -9 3669.97 274.208   1
  -1   3  -9 3037.55 253.002   1
  -1  -3  -9 2789.85 241.847   1
  -3   1  -9 3353.98 270.749   1
   3  -1  -9 3364.01 128.504   5
  -3   1  -9 3426.76 128.677   5
   1   3  -9 3607.28 140.021   5
  -1   3  -9 3535.82 137.995   5
  -3  -1  -9 3631.35 131.412   5
   3   1  -9 3454.37 129.616   5
  -1  -3  -9 3303.65 229.840   7
   1  -3  -9 2914.23 220.844   7
   1  -3  -8 2864.75 208.513   7
  -1  -3  -8 2422.78 209.956   7
   1   3  -8 3049.75 224.289  22
   3   1  -8 3157.66 248.227   1
  -3  -1  -8 2926.69 234.971   1
   3  -1  -8 3119.28 238.269   1
   1  -3  -8 2700.24 216.389   1
  -3   1  -8 2909.66 233.165   1
  -1  -3  -8 2834.61 227.500   1
  -1   3  -8 2943.78 225.643   1
   1   3  -8 2574.52 211.431   1
  -1  -3  -7 2424.52 194.615   7
   1  -3  -7 2195.89 181.252   7
   3  -1  -7 1965.28 139.856  24
   3   1  -7 2191.04 144.735  24
  -1   3  -7 2285.72 162.052  22
   1   3  -7 2660.52 189.013  22
   1   3  -7 2231.91 180.129   1
  -3   1  -7 2239.64 193.696   1
  -1  -3  -7 2303.81 187.300   1
  -1   3  -7 1993.61 183.149   1
  -3  -1  -7 2575.39 209.001   1
   1  -3  -7 2230.55 192.494   1
  -3  -1  -6 33240.6 763.540   7
   3  -1  -6 31064.3 728.820   7
   1  -3  -6 32291.9 772.308   7
  -1  -3  -6 32872.4 772.590   7
   3  -1  -6 33833.0 734.051  24
   3   1  -6 33060.9 735.194  24
  -1   3  -6 32114.8 734.022  22
   1   3  -6 33670.2 774.715  22
  -3   1  -6 32117.8 777.902   1
  -1  -3  -6 32695.3 758.400   1
   1  -3  -6 32027.1 756.524   1
  -1   3  -6 33167.7 755.608   1
   1   3  -6 34054.5 762.011   1
  -3  -1  -6 32387.5 777.481   1
  -3  -1  -5 12516.1 356.209   7
  -1  -3  -5 12503.9 361.867   7
   1  -3  -5 12350.5 362.063   7
   3  -1  -5 12114.8 329.301  24
   3   1  -5 12157.1 334.444  24
   1  -3  -5 11934.7 303.958  24
   1  -3  -5 12206.0 343.338   1
  -1   3  -5 12701.8 341.130   1
  -3   1  -5 12264.6 360.813   1
  -1  -3  -5 11062.0 275.233   2
  -1  -3  -5 12406.3 343.931   1
  -3  -1  -5 11581.7 361.626   1
   1   3  -5 11628.1 336.961   1
   3   1  -5 11895.6 361.557  22
  -1   3  -5 12516.8 334.440  22
   1   3  -5 12146.5 354.782  22
  -1   3  -4 61865.6 1239.11  22
   3   1  -4 64527.8 1262.51  22
   1   3  -4 63744.1 1267.40  22
  -3  -1  -4 62600.5 1260.10   7
  -1  -3  -4 62694.3 1265.25   7
   1  -3  -4 62988.2 1267.68   7
   3  -1  -4 61904.8 1245.04  24
   1  -3  -4 62446.3 1226.14  24
  -3   1  -4 60524.7 1256.95  27
  -3  -1  -4 61752.3 1261.26  27
  -1   3  -4 62845.6 1262.01  25
   1  -3  -4 62344.1 1239.48   1
  -1  -3  -4 61459.4 1208.68   2
   1   3  -4 62101.1 1236.88   1
  -1  -3  -4 63016.8 1240.44   1
  -3  -1  -4 60697.4 1266.69   1
  -1   3  -4 61069.9 1235.03   1
  -3   1  -4 64427.2 1272.48   1
  -3  -1  -3 56134.8 1130.35   7
   3   1  -3 56006.8 1122.89  22
  -1   3  -3 56138.3 1115.09  22
  -3  -1  -3 55942.9 1130.07  27
  -3   1  -3 55610.1 1127.01  27
  -3   1  -3 56900.2 1078.49  25
   1   3  -3 58648.0 1132.78  25
   1  -3  -3 56781.0 1109.16  24
   3  -1  -3 56235.3 1120.59  24
  -1   3  -3 56635.1 1135.50  25
  -3  -1  -3 57078.0 1138.05   1
  -3  -1  -3 56963.4 1104.64   2
  -1   3  -3 55441.0 1099.94   1
  -1  -3  -3 55291.0 1100.95   1
  -1  -3  -3 55077.3 1098.02   2
  -3   1  -3 55730.9 1138.28   1
  -1  -3  -2 133766. 2488.56   7
   3   1  -2 134383. 2479.28  22
  -1   3  -2 132156. 2489.38  22
   1   3  -2 122737. 2489.76  22
   1  -3  -2 128810. 2454.23  23
  -3  -1  -2 132296. 2501.74  27
  -3   1  -2 132586. 2497.63  27
   1   3  -2 133917. 2493.69  25
   1  -3  -2 133328. 2484.48  24
  -3   1  -2 129161. 2446.99  25
  -1   3  -2 131684. 2499.94  25
  -3  -1  -2 134788. 2482.32   2
  -3   1  -2 132012. 2502.82   1
  -3  -1  -2 131975. 2503.61   1
  -1  -3  -2 133794. 2477.75   2
  -1   3  -2 135734. 2457.95   1
  -1  -3  -2 129836. 2455.42   1
  -1  -3  -1 36954.8 732.224   7
  -3   1  -1 36148.3 677.473   8
  -1  -3  -1 36372.2 703.492  23
  -3   1  -1 34293.0 677.910  22
  -1   3  -1 38239.6 748.333  22
   1  -3  -1 38688.6 725.004  23
   3   1  -1 37381.1 721.781  22
   1   3  -1 38361.5 749.390  22
  -3  -1  -1 36760.8 752.045  27
  -3   1  -1 37140.0 747.233  27
   3  -1  -1 37044.4 739.398  24
   1  -3  -1 37390.9 741.344  24
  -3   1  -1 36410.0 712.805  25
   1   3  -1 39553.1 741.974  25
  -3  -1  -1 38001.0 742.038   2
  -1  -3  -1 36737.7 700.376   1
  -1   3  -1 35709.3 699.728   1
  -3   1   0 428966. 7735.01   8
  -1  -3   0 421034. 7747.65   7
  -1  -3   0 421689. 7756.11  23
   3   1   0 424720. 7737.82  22
   1  -3   0 432582. 7766.38  23
   1   3   0 432639. 7780.20  22
  -1  -3   0 424606. 7717.31  27
  -1  -3   0 423666. 7726.88  26
  -1   3   0 400256. 7714.89  27
   1  -3   0 438093. 7777.02  24
  -3   1   0 426859. 7751.08  25
   1   3   0 429825. 7766.43  25
  -1   3   0 428106. 7785.12  25
   3  -1   0 427766. 7767.48  24
  -3  -1   0 429326. 7775.54   2
  -3  -1   1 37842.9 753.861   8
  -3   1   1 38782.1 749.179   8
  -1  -3   1 38694.3 722.625   7
   3   1   1 37419.0 718.375  22
  -1  -3   1 38592.6 766.314  23
  -3  -1   1 38449.8 755.506  26
  -1  -3   1 38340.4 741.528  26
  -1   3   1 38953.9 777.735  25
   1   3   1 35487.0 756.978  25
   1  -3   1 37533.8 769.862  24
   3  -1   1 38350.5 754.531  24
  -3  -1   1 37971.8 767.880   2
  -3   1   2 181829. 3341.00   8
  -3  -1   2 185742. 3344.62   8
   3  -1   2 183935. 3347.03  23
   3   1   2 172839. 3286.61  22
   1  -3   2 180276. 3357.07  23
  -1  -3   2 179260. 3335.40  26
  -3  -1   2 185153. 3345.66  26
  -3   1   2 187166. 3357.45  26
   3  -1   2 181515. 3321.87  24
   3   1   2 172539. 3303.60  24
   1   3   2 178546. 3337.57  25
  -3  -1   2 181062. 3343.75   2
  -1   3   3 55892.8 1100.12   8
  -3   1   3 54392.6 1089.17   8
  -3  -1   3 57102.7 1092.26   8
   3   1   3 53653.8 1015.22   8
  -1  -3   3 58256.2 1101.90  23
   1  -3   3 58449.4 1102.19  23
   3   1   3 51741.9 1037.23  23
   3  -1   3 56361.8 1081.09  23
  -3   1   3 58556.9 1098.08  26
  -3  -1   3 57088.2 1091.84  26
  -1   3   3 56174.4 1067.02  26
   1   3   3 52499.8 1019.57  26
  -1  -3   3 56320.5 1083.10  26
   3   1   3 50881.5 1008.64  24
   3  -1   3 51140.4 1034.37  24
   1   3   3 55137.8 1074.06  25
  -1  -3   3 56529.5 1065.84   2
  -3  -1   3 56978.4 1071.41   2
   1   3   4 82115.0 1552.04   8
  -1  -3   4 83288.0 1558.57   8
  -1   3   4 83356.7 1573.43   8
   3   1   4 77817.5 1475.04   8
  -1  -3   4 84958.8 1576.81  23
   3   1   4 69838.8 1474.83  23
   3  -1   4 75624.2 1532.75  23
   1  -3   4 83140.0 1572.45  23
  -1  -3   4 79687.3 1509.09   2
   3   1   4 77864.2 1513.60  26
  -1   3   4 80652.1 1529.59  26
   1   3   4 77636.8 1486.09  26
  -3  -1   4 79246.5 1557.14  26
  -1  -3   4 82541.6 1559.08  26
  -3   1   4 82477.6 1564.99  26
   3  -1   5 12977.6 361.083  26
  -3   1   5 12192.3 358.742  26
  -1  -3   5 12455.6 363.980  26
   1   3   5 11907.8 296.969  26
  -1   3   5 11576.3 325.558  26
   3   1   5 11806.5 316.808  26
   1  -3   5 13077.2 369.801  26
   1  -3   5 13079.9 367.353  23
  -1  -3   5 13145.3 372.953  23
   3  -1   5 12203.7 332.813  23
   1   3   5 12810.9 351.278   8
  -1   3   5 12552.3 367.421   8
  -1  -3   5 12538.3 356.047   8
  -3  -1   5 13116.6 364.068   8
  -3  -1   6 48962.3 1061.05   8
  -1  -3   6 47617.9 1043.52   8
  -1   3   6 48352.6 1061.14   8
  -3   1   6 48078.8 1067.00   8
   1   3   6 47670.0 1032.90   8
  -1  -3   6 49423.1 921.197   9
   1  -3   6 48481.1 917.058   9
  -3   1   6 48163.3 1058.89  26
  -1   3   6 46418.0 1015.79  26
   3  -1   6 48201.4 1048.73  26
   3   1   6 47339.7 1005.95  26
   1  -3   6 49852.7 1077.07  26
   1  -3   6 47511.5 1053.17  23
  -1  -3   6 48129.8 1062.65  23
   3  -1   6 43304.7 999.111  23
  -1  -3   6 49665.9 921.970  10
  -3  -1   7 2275.69 186.607   8
  -1  -3   7 2199.93 182.131   8
  -1   3   7 2476.82 191.153   8
   1   3   7 2489.54 174.979   8
  -3   1   7 2450.47 196.858   8
  -1  -3   7 2306.84 98.0081   9
   1  -3   7 2610.08 93.0020   9
  -3   1   7 2505.02 193.912  26
   1  -3   7 2568.47 197.108  26
  -3  -1   7 2498.98 197.754  26
   3  -1   7 2244.30 180.397  26
  -1   3   7 2279.23 165.024  26
   1  -3   7 2393.75 181.025  23
  -1  -3   7 2596.99 97.2212  10
   1  -3   7 2272.56 87.0840  10
  -1  -3   8 527.374 76.3792   9
   1   3   8 415.608 131.664   8
  -1   3   8 574.366 155.940   8
  -3   1   8 292.711 150.850   8
  -3  -1   8 510.213 160.647   8
   1  -3   8 518.629 70.0057   9
  -1  -3   8 537.074 77.6927  10
  -1  -3   8 422.540 161.738  26
   1  -3   8 560.974 165.877  26
   3  -1   8 419.164 141.322  26
  -3  -1   8 573.074 155.806  26
  -3   1   8 588.772 162.419  26
   1  -3   8 430.626 123.553  23
   1  -3   8 553.526 67.4173  10
  -1  -3   9 3432.62 131.568  11
   1  -3   9 3399.31 122.694  10
  -1  -3   9 3719.05 137.793  10
  -3  -1   9 3659.73 147.103  10
  -3  -1   9 3645.59 137.125   9
  -1  -3   9 3744.66 135.264   9
   1  -3   9 3840.96 129.902   9
   3  -1   9 3009.24 235.964  26
   1  -3   9 3532.88 266.058  26
  -3  -1   9 3772.79 266.499  26
  -1  -3   9 3764.81 267.779  26
  -3   1   9 3159.74 247.467  26
  -3  -1   9 3584.19 253.832   8
  -1   3   9 3219.02 246.834   8
  -3   1   9 3425.94 255.828   8
  -1  -3  10 17631.9 400.070  11
  -1  -3  10 18542.5 403.857  10
  -3  -1  10 19275.1 412.124  10
   1  -3  10 18899.6 396.189   9
  -1  -3  10 19087.1 405.194   9
  -3  -1  10 18616.8 405.734   9
  -3  -1  11 6990.45 195.849  10
  -3   1  11 6607.26 197.343  10
  -3  -1  11 7090.63 193.125   9
  -1  -3  11 6635.31 186.511  10
  -1  -3  11 6849.96 186.169   9
  -3   1  11 6953.10 193.056   9
  -3   1  11 6606.12 189.393  17
   1  -3  12 416.206 75.9326   3
  -1  -3  12 456.025 76.8273   3
  -1  -3  12 380.895 64.6380  10
  -3   1  12 281.805 75.8209  10
  -3  -1  12 288.285 73.8528  10
  -3   1  12 369.185 75.1230   9
  -3  -1  12 397.702 72.4693   9
  -1  -3  12 461.425 66.4228   9
  -1   3  12 337.300 66.8767   9
  -3   1  12 413.698 73.2143  17
  -3  -1  13 1794.45 73.5025  10
  -3  -1  13 1723.93 69.4207   9
  -3  -1  13 1894.75 70.5907  17
  -3   1  13 1529.94 58.8270  17
  -1  -3  13 1574.10 71.5755   3
   1  -3  13 1675.74 73.0789   3
  -1   3  13 1559.91 73.0101  10
  -3   1  13 1658.51 73.5593  10
  -2   3 -13 3683.19 100.086  14
   2  -3 -13 3853.69 101.245  31
  -2  -3 -13 3778.73 102.144  31
   3  -2 -13 3581.40 97.3725  31
  -3   2 -12 1245.12 91.0529  14
   2  -3 -12 1253.23 92.3409  31
  -2  -3 -12 1235.43 91.6290  31
  -3  -2 -12 1320.30 85.7884  31
   2   3 -12 1251.13 87.1639   5
  -2   3 -12 1283.27 86.0179   5
  -3   2 -12 1082.59 89.4889  16
  -2  -3 -12 1379.60 97.1861  14
  -2   3 -12 1133.06 84.1388  16
  -2  -3 -11 6125.59 177.741  14
  -3   2 -11 6281.00 182.226  16
   2  -3 -11 5484.91 158.613  14
  -2   3 -11 5929.36 174.894  16
   3   2 -11 6000.59 161.335  21
   2   3 -11 5784.32 156.511  21
  -2  -3 -11 6122.73 180.431  31
  -3  -2 -11 6077.46 173.042  31
   2   3 -11 5676.27 172.913   5
   3   2 -11 5971.77 169.302   5
  -2   3 -11 5564.97 171.333   5
  -3   2 -11 5733.77 167.240   5
  -2  -3 -10 2527.32 130.795  14
  -2   3 -10 2358.36 131.439  16
  -3  -2 -10 2588.07 128.901  16
   2  -3 -10 2422.39 115.028  14
  -3   2 -10 2468.61 131.869  16
  -2   3 -10 2685.01 121.911   5
   2   3 -10 2611.50 121.929   5
  -3   2 -10 2578.45 118.573   5
   3   2 -10 2367.49 118.432   5
   3   2 -10 2565.44 111.284  21
   2   3 -10 2568.44 110.277  21
  -2   3 -10 2682.63 127.617  18
   3  -2 -10 2383.51 97.8092  32
  -2   3  -9 52433.0 988.704  18
   3   2  -9 50936.5 979.871  21
   2   3  -9 50267.6 979.156  21
  -3   2  -9 52810.5 990.537  18
   2  -3  -9 49157.7 974.113  14
  -2  -3  -9 51470.4 986.222  16
  -2  -3  -9 51637.0 985.745  14
   2   3  -9 51462.1 983.548   5
  -2  -3  -9 46983.6 1162.02   7
   3   2  -9 51641.7 980.316   5
  -2   3  -9 51739.9 983.398   5
  -3   2  -9 51849.6 979.353   5
  -3  -2  -9 51233.6 983.233  14
   3  -2  -9 49905.1 970.742  32
  -3   2  -9 48660.6 1197.47   1
  -2  -3  -9 49080.2 1192.86   1
   2  -3  -9 46019.9 1171.42   1
   3  -2  -9 45926.9 1189.04   1
   2   3  -9 47275.0 1169.06   1
   3   2  -9 46284.3 1181.81   1
  -3  -2  -9 48628.2 1204.94   1
  -2   3  -9 48871.9 1182.76   1
  -2  -3  -8 2333.44 111.155  16
  -2  -3  -8 2364.80 109.812  14
  -2  -3  -8 2489.14 218.040   7
   2  -3  -8 2004.04 193.081   7
   2   3  -8 2410.67 217.463  22
  -2  -3  -8 2172.95 208.168   1
   3   2  -8 2219.79 212.255   1
   2  -3  -8 2147.61 210.814   1
   2   3  -8 2205.52 202.261   1
   3  -2  -8 2255.98 221.895   1
  -3   2  -8 2285.21 216.996   1
  -3  -2  -8 2486.71 232.064   1
  -2   3  -8 2530.20 218.149   1
  -3  -2  -7 13318.3 421.611   7
   2  -3  -7 12616.8 415.785   7
   3  -2  -7 12002.7 394.567   7
  -2  -3  -7 12932.1 422.693   7
   3   2  -7 12511.3 378.840  24
   2   3  -7 13959.2 441.619  22
   3   2  -7 12247.4 421.387   1
   2  -3  -7 12706.8 421.961   1
   3  -2  -7 12644.2 432.487   1
   2   3  -7 13041.9 421.937   1
  -3   2  -7 13049.7 431.460   1
  -2   3  -7 12771.6 414.370   1
  -2  -3  -7 12690.0 416.168   1
  -3  -2  -7 13244.3 439.716   1
  -3  -2  -6 4568.79 222.560   7
   2  -3  -6 4298.09 178.919  24
   3  -2  -6 4618.90 196.840  24
  -2  -3  -6 4907.89 232.518   7
   3  -2  -6 4437.37 214.636   7
   2  -3  -6 4540.59 230.953   7
   2  -3  -6 4168.71 215.421   1
  -3   2  -6 4911.19 237.252   1
  -2   3  -6 4082.48 211.703   1
  -2  -3  -6 4990.23 228.074   1
   2   3  -6 4634.53 224.035   1
  -3  -2  -6 4684.33 239.201   1
  -2   3  -6 4636.31 187.408  22
   2   3  -6 4598.53 230.852  22
   3   2  -6 5101.63 240.349  22
   3   2  -5 85441.0 1674.17  22
  -2   3  -5 80409.3 1608.66  22
   2  -3  -5 85156.0 1628.79  24
   3  -2  -5 82088.8 1637.51  24
  -2   3  -5 85735.4 1655.20  25
  -3  -2  -5 84712.6 1668.86   7
  -2  -3  -5 80458.0 1667.08   7
   2  -3  -5 81600.5 1669.61   7
  -3  -2  -5 83936.5 1674.94   1
  -2  -3  -5 77500.8 1580.98   2
  -3   2  -5 83989.9 1671.30   1
  -2   3  -5 84563.9 1652.10   1
  -2  -3  -5 84156.7 1654.82   1
   2   3  -4 13328.9 379.292  22
  -3   2  -4 13958.7 304.130  22
  -2   3  -4 13422.4 336.108  22
   3   2  -4 14882.8 383.116  22
   3  -2  -4 14394.1 365.386  24
  -2   3  -4 14819.8 373.945  25
   2  -3  -4 14507.8 359.782  24
  -3   2  -4 13624.8 339.326  25
  -3   2  -4 13186.8 363.213  27
  -3  -2  -4 13270.5 368.845  27
  -2  -3  -4 14261.0 382.432   7
  -3  -2  -4 14508.8 379.350   7
  -3   2  -4 14009.1 378.121   1
  -3  -2  -4 14132.3 382.313   1
  -2  -3  -4 14494.0 339.533   2
  -2   3  -4 14149.3 361.947   1
  -2  -3  -4 14746.1 368.375   1
  -3  -2  -4 13138.9 333.536   2
  -2   3  -3 87515.8 1643.56   1
  -3   2  -3 85909.7 1666.43   1
  -2  -3  -3 85978.7 1636.77   2
  -3  -2  -3 84879.8 1665.31   1
  -3  -2  -3 86157.4 1639.24   2
  -2  -3  -3 85130.1 1640.93   1
  -2   3  -3 84828.5 1660.75  25
   3  -2  -3 84903.8 1656.27  24
   2  -3  -3 86180.1 1651.53  24
  -3   2  -3 85431.6 1629.77  25
  -3  -2  -3 85616.2 1654.65  27
   2   3  -3 87739.3 1662.49  25
  -3   2  -3 80695.1 1644.65  27
  -3   2  -3 81209.6 1585.08  22
   3   2  -3 86797.3 1662.03  22
  -2   3  -3 84422.2 1626.58  22
   2   3  -3 87605.3 1667.62  22
   2   3  -2 15741.4 367.796  22
   3   2  -2 14752.9 358.053  22
  -3   2  -2 14152.2 305.376  22
  -2   3  -2 15163.3 347.674  22
  -3  -2  -2 15674.6 368.031   7
  -2  -3  -2 15662.0 356.985   2
  -3  -2  -2 15690.4 360.060   2
  -2   3  -2 14900.4 345.089   1
  -2  -3  -2 15200.3 345.982   1
  -3   2  -2 14426.2 367.073   1
  -3  -2  -2 15122.9 368.737   1
   2   3  -2 15634.4 360.358  25
  -3   2  -2 14289.8 354.678  27
  -2  -3  -2 14704.8 334.486  27
  -3  -2  -2 15450.3 362.743  27
  -2   3  -2 14664.5 332.312  27
  -2   3  -2 15144.2 368.225  25
  -3   2  -2 15272.8 348.070  25
   2  -3  -2 15483.1 365.496  24
  -2  -3  -2 14629.1 359.998   7
  -2  -3  -1 23109.3 486.197   7
   2   3  -1 21947.7 497.110  22
   3   2  -1 22960.5 483.248  22
   2  -3  -1 22574.9 485.233  23
  -2  -3  -1 22744.6 463.470  27
  -2   3  -1 21248.4 457.624  27
  -3   2  -1 23066.6 489.983  27
  -3  -2  -1 22126.0 493.702  27
  -2   3  -1 23502.2 505.830  25
   2   3  -1 22911.4 483.655  25
  -3   2  -1 23006.3 486.928  25
   3  -2  -1 22528.3 495.815  24
  -2  -3  -1 22440.1 494.361   2
  -3  -2  -1 22588.5 496.955   2
  -3   2   0 60600.8 1163.85   8
  -2  -3   0 60616.7 1169.59   7
   2   3   0 61908.3 1193.95  22
   3   2   0 60918.6 1171.90  22
   2  -3   0 61456.2 1192.93  23
  -2  -3   0 62373.1 1164.54  27
  -2   3   0 58246.8 1157.35  27
  -2  -3   0 60575.8 1134.78  26
  -3   2   0 62404.2 1190.18  25
  -2   3   0 61563.9 1205.27  25
   2  -3   0 60947.4 1200.68  24
   2   3   0 62620.0 1174.42  25
   3  -2   0 61846.7 1195.44  24
  -2  -3   0 60382.0 1194.58   2
  -3  -2   0 60277.3 1196.18   2
  -3   2   1 13378.2 307.109   8
   3   2   1 13094.8 291.941  22
   3  -2   1 13665.8 325.276  23
  -2  -3   1 12634.7 316.147  23
  -2  -3   1 13077.7 286.684  26
  -3  -2   1 13508.5 296.863  26
   2  -3   1 13610.6 323.160  24
   3  -2   1 13073.0 314.543  24
   2   3   1 13015.3 293.377  25
  -3  -2   1 13415.2 321.899   2
  -2  -3   1 12825.2 318.710   2
  -2   3   2 15802.7 371.781   8
  -3   2   2 15477.9 363.912   8
  -3  -2   2 15369.6 364.435   8
  -2  -3   2 15179.9 370.474  23
   3   2   2 14932.0 330.220  22
   2  -3   2 15228.3 373.036  23
   3  -2   2 14759.3 368.975  23
  -2  -3   2 15190.0 345.316  26
  -3  -2   2 15819.6 354.545  26
   2   3   2 14694.2 333.647  25
   3  -2   2 14969.9 351.371  24
   2  -3   2 15315.8 360.482  24
  -3  -2   2 15151.2 361.933   2
  -2  -3   2 15802.2 362.533   2
   3   2   3 65923.9 1237.09   8
  -3  -2   3 66692.3 1291.12   8
  -3   2   3 66848.2 1292.02   8
   2  -3   3 67472.4 1302.49  23
  -2  -3   3 63943.0 1297.37  23
   3  -2   3 65650.0 1291.73  23
  -3  -2   3 66065.1 1281.61  26
  -2  -3   3 65377.8 1277.81  26
   3   2   3 61324.2 1215.39  26
  -3   2   3 67590.2 1299.88  26
   3  -2   3 61588.5 1251.63  24
   2   3   3 63410.5 1249.62  25
  -3  -2   3 64968.1 1271.16   2
  -2  -3   3 66897.6 1271.51   2
   3   2   4 13827.2 322.449   8
  -2  -3   4 14489.0 382.240   8
   2   3   4 14899.2 362.101   8
  -2   3   4 14546.5 389.968   8
  -3   2   4 12780.5 378.092   8
  -2  -3   4 13877.4 387.858  23
   3  -2   4 14258.9 374.932  23
   2  -3   4 14591.6 387.360  23
  -3  -2   4 14753.0 380.222  26
  -2  -3   4 14784.1 378.827  26
  -2   3   4 14634.3 372.419  26
  -3   2   4 14909.9 387.788  26
   2   3   4 14477.7 345.340  25
  -3  -2   4 14699.0 346.871   2
  -2  -3   4 13570.5 341.366   2
  -3  -2   5 87193.4 1743.65  26
  -2   3   5 85492.2 1722.29  26
   2  -3   5 88398.9 1762.58  26
  -3   2   5 85312.9 1736.74  26
  -2  -3   5 89590.2 1745.72  26
   2  -3   5 87804.7 1748.36  23
   3  -2   5 88067.9 1731.71  23
  -2  -3   5 87272.1 1741.44   8
   2   3   5 85478.6 1704.73   8
  -3  -2   5 86136.4 1738.44   8
  -2   3   5 83785.2 1747.99   8
  -2  -3   6 4855.37 231.753   8
  -3  -2   6 5024.43 231.355   8
   2   3   6 5092.83 202.624   8
  -2   3   6 5185.20 244.974   8
  -3   2   6 4776.31 237.118   8
   2  -3   6 4587.36 123.237   9
  -3  -2   6 5119.47 132.191   9
  -2  -3   6 4734.09 130.554   9
   3  -2   6 4569.22 233.662  26
  -2  -3   6 4230.47 221.643  26
   2  -3   6 4421.11 236.801  26
  -2   3   6 4391.71 206.691  26
  -3   2   6 4799.74 231.243  26
  -3  -2   6 4903.70 238.429  26
   2  -3   6 4644.35 227.426  23
   3  -2   6 4584.02 213.005  23
  -2  -3   6 4477.44 132.413  10
  -2  -3   7 14191.6 451.302   8
  -3  -2   7 14572.6 453.699   8
  -2   3   7 13691.5 462.154   8
  -3   2   7 14204.5 467.192   8
  -2  -3   7 14644.8 315.300   9
   2  -3   7 14497.5 304.799   9
   2  -3   7 14629.8 473.994  26
  -2  -3   7 14632.4 473.046  26
  -3   2   7 13245.3 444.623  26
  -2   3   7 13921.8 430.758  26
   3  -2   7 14066.4 462.372  26
   2  -3   7 13918.2 441.304  23
  -2  -3   7 14336.4 315.355  10
  -3  -2   7 14814.9 317.476  10
   3  -2   8 2516.13 220.486  26
   2  -3   8 2395.04 224.760  26
  -2   3   8 2388.87 193.882  26
  -3   2   8 2274.32 202.945  26
  -3  -2   8 2808.71 222.204   8
  -2   3   8 2140.04 217.297   8
  -3   2   8 2195.70 216.174   8
  -2  -3   8 2719.88 115.256   9
  -3  -2   8 2453.27 115.601   9
  -3  -2   8 2618.76 118.778  10
  -2  -3   8 3077.25 116.367  10
  -2   3   9 51956.0 1046.98  17
   2  -3   9 50919.1 1272.50  26
  -3  -2   9 54533.4 1279.79  26
   3  -2   9 49798.6 1257.51  26
  -3   2   9 49512.9 1238.84  26
  -2  -3   9 56587.0 1057.71   9
  -3  -2   9 56021.9 1057.89   9
  -3  -2   9 52507.1 1251.68   8
  -2   3   9 51100.3 1260.75   8
  -3   2   9 52898.2 1271.44   8
  -3  -2   9 56520.1 1061.17  10
  -2  -3   9 54505.7 1055.94  11
  -2  -3   9 56543.7 1059.69  10
  -2  -3  10 2869.11 129.628  10
  -3  -2  10 2534.28 133.197  10
  -3  -2  10 2337.42 127.436   9
  -2  -3  10 2604.75 126.406   9
  -3   2  10 2492.02 123.190  17
   2  -3  11 5776.86 173.895   3
  -2  -3  11 5611.13 172.631   3
  -3  -2  11 6278.36 178.156  10
  -3  -2  11 6156.73 175.392   9
  -2  -3  11 5658.78 170.645   9
  -2  -3  11 5703.82 174.674  10
  -3   2  11 5616.16 167.924  17
   3  -2  12 1302.43 80.2337   3
   2  -3  12 1208.21 80.8496   3
  -3  -2  12 1165.25 76.8944   3
  -2  -3  12 1077.47 81.6170   3
  -3   2  12 1265.53 74.8517  17
  -2  -3  12 1043.72 78.4222  10
  -2   3  12 1269.95 80.9278   9
  -2  -3  12 1161.71 77.8509   9
  -3  -2  12 1211.87 82.2739  10
  -3  -2  12 1154.40 80.5221   9
  -3   2  12 1211.65 82.6786   9
  -3   2  12 1075.09 86.5117  10
  -3  -2  13 548.026 54.2037  17
  -3   3 -13 29.2526 43.7763  14
   3  -3 -13 5.51410 41.4038  31
  -3   3 -13-30.3463 40.1247  16
  -3  -3 -12 21191.1 410.463  31
  -3   3 -12 20301.7 409.155  16
  -3   3 -11 46.1756 92.4462  16
   3   3 -11 8.59072 77.6307   5
  -3   3 -11 8.33961 75.2091   5
   3   3 -11 100.966 70.7380  21
  -3  -3 -11 62.3475 82.2192  31
   3   3 -10 43682.2 848.292   5
  -3   3 -10 43642.2 846.928   5
  -3  -3 -10 45024.7 857.545  31
  -3  -3 -10 41963.9 839.371  30
  -3   3 -10 43539.9 857.807  18
   3   3 -10 43781.9 849.158  21
  -3   3  -9 2.35981 91.9733  18
   3   3  -9 28.1433 81.4363   5
  -3   3  -9-13.7531 80.9175   5
  -3  -3  -9 17.3298 95.6006  14
   3  -3  -9 22.2951 65.3731  32
  -3  -3  -9 54.2336 91.1328  31
   3   3  -9 74.3756 79.9971  21
   3   3  -8 43279.0 863.967  21
  -3   3  -8 44436.6 869.798  18
  -3  -3  -8 45182.0 865.496  16
  -3  -3  -8 44357.1 864.836  14
  -3  -3  -8 45038.6 1064.26   7
  -3   3  -8 44849.0 860.178   5
   3   3  -8 44187.5 860.117   5
  -3  -3  -8 42757.3 1066.62   1
   3   3  -8 42555.0 1047.62   1
  -3   3  -8 44792.2 1060.09   1
   3  -3  -8 43685.3 1059.63   1
   3  -3  -8 42858.9 1035.47   7
   3  -3  -8 45086.6 855.467  32
  -3  -3  -7 197.829 143.553   7
   3  -3  -7-73.3617 132.365   7
   3  -3  -7-74.4665 141.564   1
  -3   3  -7 27.4955 130.533   1
  -3  -3  -7-57.0766 135.483   1
   3   3  -7-108.780 134.821   1
  -3  -3  -6 2890.11 197.887   1
  -3   3  -6 2804.98 191.512   1
   3   3  -6 2643.75 191.425  22
  -3  -3  -6 2805.70 197.157   7
   3  -3  -6 3037.02 203.442   7
   3  -3  -6 2554.68 159.406  24
  -3  -3  -5 48.6271 110.364   7
   3   3  -5-86.1496 101.317  22
  -3   3  -5-5.47930 81.3226  25
   3  -3  -5 17.3827 80.6339  24
  -3   3  -5 19.6519 97.2232   1
  -3  -3  -5 133.993 102.495   1
  -3  -3  -5-11.9062 61.0721   2
   3   3  -4 14710.3 395.574  22
  -3   3  -4 13312.2 320.421  22
   3  -3  -4 14004.6 376.031  24
  -3   3  -4 15132.5 376.206  25
  -3   3  -4 13971.7 382.236   1
  -3  -3  -4 13857.6 381.578   1
  -3  -3  -4 13740.9 352.561   2
  -3   3  -3-4.71539 75.4570   1
  -3  -3  -3-59.2158 60.9177   2
  -3  -3  -3 70.7782 78.2977   1
  -3   3  -3-22.6524 69.0375  25
   3  -3  -3 53.4952 73.5193  24
  -3   3  -3 19.7046 56.6329  27
  -3  -3  -3-28.8793 60.3318  27
  -3  -3  -3-25.0942 83.2807   7
  -3   3  -3-2.52557 41.9084  22
   3   3  -3 81.1235 81.4254  22
  -3  -3  -2 30274.7 628.522   2
  -3   3  -2 27866.3 588.709  22
   3   3  -2 29677.6 629.461  22
  -3  -3  -2 29016.9 611.036  27
  -3   3  -2 28855.6 605.748  27
  -3  -3  -2 29106.1 630.718   7
  -3   3  -2 28369.1 626.568  25
   3  -3  -2 26738.8 630.233  24
  -3  -3  -1 52.5507 61.4810   2
   3   3  -1 32.6933 51.1781  25
  -3   3  -1 53.1859 69.3467  25
   3  -3  -1 42.0570 65.5940  24
  -3  -3  -1 25.7709 54.0783  27
  -3   3  -1 26.8958 51.2993  27
  -3  -3  -1 52.9812 62.1228   7
   3   3  -1 22.0296 61.1316  22
   3   3   0 756365. 14112.4  25
   3  -3   0 772497. 14159.0  24
  -3   3   0 770995. 14161.4  25
  -3   3   0 768695. 14129.7  27
  -3  -3   0 791108. 14139.1  27
   3   3   0 768777. 14138.9  22
  -3  -3   0 771635. 14157.5   2
   3  -3   1 140.769 66.7815  23
  -3  -3   1 16.2115 65.4383   2
   3   3   1 67.3172 49.2385  22
  -3  -3   1 4.44250 40.7742  26
   3   3   1 55.1176 34.6249  25
  -3   3   1 62.8965 67.2236  25
   3  -3   1 3.96903 61.3175  24
  -3   3   1 17.2569 51.2302   8
  -3   3   2 35654.6 740.272   8
   3   3   2 36452.7 721.237  22
   3  -3   2 34625.5 750.152  23
  -3  -3   2 35488.1 713.239  26
   3   3   2 33522.9 670.947  25
   3  -3   2 33900.7 730.647  24
  -3  -3   2 35238.1 738.282   2
  -3   3   3 25.2858 80.4930   8
   3  -3   3 90.6412 79.6300  23
  -3  -3   3 66.0891 64.4226  26
   3  -3   3 20.2848 61.0883  24
  -3  -3   3 4.31405 66.6462   2
   3   3   4 9505.41 258.574   8
  -3   3   4 9235.68 301.170   8
   3  -3   4 8777.69 300.199  23
  -3  -3   4 9206.81 267.147   2
  -3   3   4 9600.01 296.873  26
  -3  -3   4 9652.95 288.816  26
  -3  -3   5 99.2561 102.026  26
  -3   3   5-6.62673 97.1185  26
   3  -3   5 57.5375 100.800  23
  -3  -3   5 45.6748 47.2800   9
  -3  -3   5 20.8137 105.097   8
  -3  -3   6 8348.12 324.288   8
  -3   3   6 9070.93 338.722   8
  -3  -3   6 8668.51 204.513   9
   3  -3   6 9142.24 349.500  26
  -3  -3   6 8936.06 329.749  26
  -3   3   6 7965.64 309.945  26
   3  -3   6 8655.20 322.564  23
  -3  -3   6 8779.81 209.658  10
   3  -3   7-45.2463 120.441  23
  -3  -3   7 65.7927 139.498   8
  -3   3   7 112.451 142.264   8
  -3  -3   7 20.4309 70.5206  10
  -3   3   7-17.8235 117.376  26
   3  -3   7 52.7395 143.267  26
  -3  -3   7 87.4635 137.781  26
  -3   3   8 30903.9 624.695  17
  -3  -3   8 31284.4 628.160  11
  -3  -3   8 31744.2 631.736  10
  -3   3   8 30365.8 823.406   8
  -3  -3   8 31077.0 624.671   9
  -3  -3   8 30264.7 819.266  26
  -3   3   8 29599.3 788.735  26
   3  -3   8 30123.3 829.057  26
  -3  -3   9 28.6831 88.6157  11
  -3  -3   9 27.8266 88.9331   9
  -3  -3   9 144.957 92.8923  10
  -3   3   9 150.535 81.1603  17
  -3  -3  10 35438.3 706.525  10
  -3   3  10 34899.2 698.610  17
  -3  -3  10 34847.7 702.896   9
  -3   3  11 19.5813 72.9194  17
  -3  -3  11 123.985 79.9018  10
  -3  -3  11 62.6005 76.2687   9
  -3  -3  11 71.4005 72.8311   3
   3  -3  11-39.4755 72.8731   3
  -3  -3  12 12356.7 264.938   9
  -3  -3  12 12046.8 267.205  10
  -3   3  12 11530.0 266.169   9
  -3  -3  12 12027.8 262.897   3
   3  -3  12 12290.0 264.301   3
  -3  -3  13-2.84014 41.8492  17
   0  -4 -13-20.3282 51.3739  31
   0   4 -13 37.4640 45.0510  14
  -4   0 -13-64.9594 46.7570  14
   0   4 -12 833.080 85.6132   5
   0  -4 -12 973.908 89.1547  31
  -4   0 -12 891.143 84.8313  16
  -4   0 -12 867.435 81.9536  14
  -4   0 -11 38.1573 85.1916  14
   0  -4 -11 5.62418 89.4615  14
   0   4 -11-30.4632 91.8594   5
   4   0 -11 58.0858 63.2362  32
   0  -4 -11 28.6757 95.9534  31
  -4   0 -11-1.97301 93.0446  16
   0   4 -10 4463.48 147.089  16
  -4   0 -10 4987.96 170.915  16
   0  -4 -10 4939.75 166.177  14
   0   4 -10 4960.16 169.642   5
   4   0 -10 5453.04 158.189  21
   4   0 -10 5315.01 151.090  32
  -4   0 -10 5028.43 160.122  14
   4   0  -9 16.3969 74.3204   5
  -4   0  -9-23.3676 73.2252   5
   0   4  -9 48.6939 88.2182   5
   0  -4  -9 69.6216 86.4183  14
   4   0  -9 49.2495 77.7993  21
   4   0  -8 33084.1 649.692  21
   0  -4  -8 31205.3 830.140   7
  -4   0  -8 33148.7 654.911  16
   0  -4  -8 32309.0 650.105  14
   0   4  -8 33598.7 657.243   5
   0   4  -8 31909.7 817.621  22
   4   0  -8 30888.5 856.540   1
  -4   0  -8 32096.1 859.948   1
   0   4  -8 31798.9 808.501   1
   0  -4  -8 32784.8 821.578   1
   0  -4  -7 37.8034 132.762   7
   4   0  -7-7.39146 98.8863  24
   0   4  -7-31.4135 122.249   1
   0  -4  -7 56.1957 115.879   1
  -4   0  -7 225.153 147.072   1
   0   4  -7 17.4382 117.838  22
  -4   0  -6 46514.9 1058.97   1
   0  -4  -6 45107.5 999.460   1
   0   4  -6 46001.2 999.542   1
   0   4  -6 46943.1 1027.81  22
   4   0  -6 46463.9 1008.17  24
   0  -4  -6 46452.3 1047.30   7
   0   4  -5 13.4180 95.9823  22
  -4   0  -5 30.2130 117.352   1
   0  -4  -5 14.1654 52.8873   2
   0   4  -5-24.5876 80.0895   1
   0  -4  -5-15.0857 82.0397   1
   4   0  -5-42.4086 87.2550  24
   0  -4  -5 14.1361 99.2885   7
  -4   0  -5-43.1272 98.5954  27
   0   4  -5 120.738 107.368  25
   0   4  -4 9293.85 255.857   1
   0  -4  -4 9204.54 256.920   1
  -4   0  -4 9573.75 315.708   1
   0   4  -4 9872.27 303.049  22
  -4   0  -4 9456.95 302.896  27
   4   0  -4 9661.14 291.242  24
   0   4  -3 5.16698 45.0303   1
   0  -4  -3 10.2991 47.2557   1
  -4   0  -3 45.8413 94.9256   1
   0   4  -3-15.3126 77.1631  22
   0   4  -3-15.6203 83.7672  25
   0  -4  -3 55.9617 58.2938  24
  -4   0  -3 10.8749 78.4857  27
   4   0  -3 106.420 74.8340  24
   0  -4  -3-1.07736 23.0108  23
   0  -4  -2 35635.9 709.626  23
   0   4  -2 38730.9 783.090  22
   0  -4  -2 36704.2 766.560   7
  -4   0  -2 37377.2 787.168  27
   0   4  -2 38312.3 781.130  25
   0  -4  -2 38038.1 757.606  24
   4   0  -2 36646.3 763.889  24
   0   4  -2 36118.8 699.760   1
   0  -4  -2 34447.8 696.105   1
   0   4  -1 40.8071 66.4621  25
  -4   0  -1 26.7167 17.4008  25
   0  -4  -1-3.34436 54.5641   7
  -4   0  -1 36.2982 69.5511  27
   0  -4  -1 7.54310 43.7611  23
   4   0  -1 46.8343 57.5488  24
  -4   0   0 118929. 2226.58   8
   4   0   0 118341. 2267.16  24
   0   4   0 120738. 2285.92  25
   0  -4   0 121881. 2265.69  23
  -4   0   1 28.2865 44.3464   8
   0   4   1 60.3919 65.7995  25
   4   0   1 20.1981 43.8846  24
   0  -4   1-11.3154 61.1114  23
  -4   0   2 29336.8 628.346  26
  -4   0   2 30623.4 614.706   8
   4   0   2 29680.2 588.408  24
   0   4   2 29212.8 630.948  25
   0  -4   2 30208.4 637.648  23
  -4   0   3 14.5769 73.0143  26
   0  -4   3 53.6226 65.9083  26
  -4   0   3 48.1623 72.6559   8
   4   0   3 29.2287 35.4481  24
   0   4   3 33.6019 68.0591  25
   0  -4   3 42.4941 78.0128  23
   4   0   3 30.5799 60.1771  23
   0  -4   4 30233.5 673.255  26
  -4   0   4 30647.0 673.378   8
   0   4   4 29352.3 684.023   8
   0   4   4 28959.2 669.427  25
   4   0   4 28217.1 632.752  23
   0  -4   4 29840.7 689.110  23
   4   0   5 122.253 86.0085  26
   0  -4   5 175.726 104.408  26
   0  -4   5-7.22302 98.1072  23
  -4   0   5 13.4772 96.8381   8
   0  -4   5-18.0107 45.2859   9
   0   4   5-7.11836 102.522   8
   0  -4   6 73109.0 1372.45   9
   0   4   6 73618.3 1532.68   8
  -4   0   6 74363.6 1534.65  26
   4   0   6 69667.6 1485.49  26
   0  -4   6 71892.5 1535.23  26
   0  -4   6 75032.9 1543.61  23
   0  -4   6 72899.2 1370.64  10
   4   0   7-97.4050 103.028  26
  -4   0   7 9.56697 131.550  26
   0  -4   7 47.5433 64.1532   9
   0   4   7 83.3590 134.865   8
  -4   0   7 133.585 142.792   8
   0  -4   7 29.2707 121.876  23
   0  -4   7 12.3673 59.0971  10
   0  -4   8 19668.4 414.145   9
  -4   0   8 19427.2 594.583   8
   0   4   8 18380.2 575.053   8
   0  -4   8 19371.4 415.132  11
   0  -4   8 19779.8 410.355  10
  -4   0   8 19243.1 591.253  26
   0  -4   9 2.11711 73.7755  10
  -4   0   9-2.44194 89.6057  10
   0  -4   9 19.5254 77.5469   9
   0  -4   9 226.862 166.436  26
  -4   0   9-60.3133 162.614  26
   0  -4   9 56.7889 83.2116  11
   0  -4  10 5745.70 183.666   3
   0  -4  10 5752.05 174.490  11
   0  -4  10 5569.93 167.235  10
  -4   0  10 5995.77 181.885   9
   0  -4  10 5897.69 172.419   9
   0  -4  11 90.4632 69.7066   9
  -4   0  11 67.3924 81.9856   9
   0  -4  11 4.39482 85.5173   3
   0  -4  11 20.7459 63.5296  10
  -4   0  12 90.2924 72.1020  17
  -4   0  12 70.4146 65.4135   9
   0  -4  12 120.762 50.9367   9
   0  -4  12 159.450 66.7571   3
  -4   0  13 47.8431 42.5874  17
  -1   4 -13 524.887 51.0560  14
   1   4 -13 381.148 40.8350  14
  -4  -1 -13 392.423 50.9220  14
   4  -1 -13 400.751 43.2852  31
   1  -4 -13 439.982 54.1173  31
  -4   1 -13 500.006 48.1523  14
  -4   1 -12 304.860 69.2060  14
  -4  -1 -12 286.664 73.3819  14
  -1   4 -12 160.212 73.1519   5
   1   4 -12 324.995 76.2601   5
   1  -4 -12 327.219 79.2805  31
  -4   1 -12 357.242 78.5256  16
  -1   4 -12 285.878 56.5875  16
  -4   1 -11 6848.30 187.171  14
   4   1 -11 6703.86 170.514  32
   1  -4 -11 7022.96 190.867  31
  -4  -1 -11 6754.18 175.751  31
   1   4 -11 6825.06 191.969   5
  -1   4 -11 6599.26 190.548   5
  -4  -1 -11 6780.97 194.046  16
  -4  -1 -11 7006.07 188.750  14
  -1  -4 -11 6904.81 190.067  14
   1  -4 -11 6564.72 179.761  14
  -4   1 -11 7200.26 196.682  16
  -1   4 -11 6614.36 178.961  16
  -4   1 -10 1569.43 121.670  16
  -4  -1 -10 1299.05 108.154  14
  -1  -4 -10 1414.96 117.822  14
   1  -4 -10 1226.03 104.443  14
   4   1 -10 1435.31 95.8757   5
  -4   1 -10 1326.63 93.9879   5
   1   4 -10 1420.65 110.820   5
  -1   4 -10 1459.02 110.345   5
   4  -1 -10 1352.09 90.8263  32
  -4  -1 -10 1389.65 98.2959  31
   4   1 -10 1418.40 98.8628  21
  -1   4 -10 1393.77 97.5575  18
   1   4 -10 1378.65 89.3750  21
  -1  -4  -9 27476.4 549.499  14
   1  -4  -9 25842.9 541.770  14
  -4   1  -9 26635.2 536.757   5
  -1   4  -9 26716.3 549.577   5
   1   4  -9 26723.0 550.970   5
   4   1  -9 26127.7 536.932   5
  -4  -1  -9 27288.3 545.488  14
   4  -1  -9 26714.1 539.035  32
   4   1  -9 26520.3 543.938  21
   4  -1  -9 26524.8 542.284  21
  -1   4  -9 26944.3 544.998  18
  -4   1  -9 27093.8 552.466  18
   1  -4  -8 1404.14 95.5139  14
  -1  -4  -8 1508.98 101.474  14
  -4  -1  -8 1534.72 99.0845  16
   1  -4  -8 1333.40 189.224   7
  -1   4  -8 1668.19 104.121   5
   1   4  -8 1551.65 105.861   5
  -1  -4  -8 1593.51 204.826   7
   1   4  -8 1507.85 190.840  22
   4   1  -8 1542.19 90.2357  21
   4  -1  -8 1395.56 88.1010  21
  -1   4  -8 1542.25 96.1816  18
   4  -1  -8 1320.78 205.624   1
   1   4  -8 845.024 163.753   1
   1  -4  -8 995.232 166.069   1
   4   1  -8 1112.94 204.993   1
  -4  -1  -8 1630.15 210.643   1
  -4   1  -8 1385.06 206.397   1
  -1   4  -8 1366.62 186.102   1
  -1  -4  -8 1162.34 177.318   1
  -1   4  -7 9893.16 342.763  22
   1   4  -7 10194.3 382.075  22
  -1  -4  -7 10471.2 379.741   7
   1  -4  -7 9642.92 370.376   7
   4   1  -7 9678.74 338.422  24
   4  -1  -7 9933.43 330.232  24
  -4   1  -7 9656.11 385.545   1
  -4  -1  -7 9967.94 385.401   1
   1   4  -7 10121.7 352.270   1
   1  -4  -7 9993.12 353.403   1
  -1   4  -7 10046.8 349.983   1
  -1  -4  -7 9392.06 345.523   1
  -1   4  -6 3399.21 183.035  22
   1   4  -6 3520.32 213.220  22
   4   1  -6 3607.93 190.018  24
   4  -1  -6 3568.53 187.772  24
  -4   1  -6 3133.01 213.431   1
  -4  -1  -6 3521.02 224.885   1
   1   4  -6 3420.33 187.369   1
   1  -4  -6 3351.65 186.938   1
  -1  -4  -6 3443.85 190.607   1
  -1   4  -6 3235.32 185.652   1
  -1  -4  -6 3656.56 222.404   7
   1  -4  -6 3285.20 210.033   7
   4  -1  -6 3061.24 177.366   7
  -1  -4  -5 36414.3 825.695   7
   1  -4  -5 36291.3 832.985   7
  -1   4  -5 37222.4 806.547  22
   4   1  -5 36897.8 820.647  22
   1   4  -5 37557.6 836.242  22
   1   4  -5 36300.3 782.755   1
   1  -4  -5 34972.6 782.095   1
  -4   1  -5 36892.6 841.295   1
  -4  -1  -5 37211.1 843.087   1
  -1  -4  -5 33550.2 741.168   2
  -1   4  -5 35874.5 781.253   1
  -1  -4  -5 34342.9 780.469   1
  -1   4  -5 36069.0 832.658  25
   4  -1  -5 36121.6 804.402  24
   1  -4  -5 35516.2 764.304  24
   4   1  -5 36300.1 807.404  24
   1  -4  -4 1643.21 136.919   7
   4   1  -4 1563.71 127.628  22
   1   4  -4 1431.36 130.472  22
  -1   4  -4 1300.41 115.768  22
   1  -4  -4 1434.59 102.458   1
  -4  -1  -4 1501.41 145.212   1
  -4   1  -4 1319.99 133.300   1
  -1  -4  -4 1518.86 101.526   2
  -1   4  -4 1543.13 104.361   1
  -1  -4  -4 1426.40 101.230   1
   1   4  -4 1511.15 102.947   1
  -4  -1  -4 1575.46 136.421  27
  -4   1  -4 1487.37 130.443  27
   1   4  -4 1302.60 127.509  25
  -1   4  -4 1496.00 132.983  25
   4   1  -4 1523.44 127.393  24
   1  -4  -4 1384.93 102.091  24
   4  -1  -4 1365.29 117.464  24
  -1  -4  -3 6322.78 224.193   7
  -1   4  -3 6295.97 222.097  22
   4   1  -3 6457.74 214.502  22
   1  -4  -3 6237.25 169.082  23
  -1  -4  -3 6395.64 183.994   1
   1  -4  -3 6443.71 182.627   1
   1   4  -3 6492.70 181.752   1
  -1  -4  -3 6725.89 205.244   2
  -4   1  -3 6530.73 239.664   1
  -4  -1  -3 6234.26 241.789   1
  -1   4  -3 6369.93 183.414   1
  -4   1  -3 6133.56 155.154  25
  -4   1  -3 6334.67 225.661  27
  -4  -1  -3 6226.25 227.449  27
   1   4  -3 6865.91 228.780  25
   1  -4  -3 6587.46 210.778  24
  -1   4  -3 6773.30 235.364  25
   4  -1  -3 6431.40 224.636  24
  -1  -4  -2 6417.06 201.690   7
   4   1  -2 5652.65 184.036  22
  -1  -4  -2 5858.86 143.562  23
   1  -4  -2 5771.27 169.784  23
  -1   4  -2 5999.63 208.299  22
   1  -4  -2 5972.69 150.652   1
  -1   4  -2 5855.40 156.587   1
   1   4  -2 5822.77 150.830   1
  -1  -4  -2 6080.35 156.330   1
  -4  -1  -2 6018.65 198.195   2
  -4   1  -2 6250.41 215.351  27
  -4  -1  -2 6070.70 218.490  27
  -4   1  -2 6007.61 148.484  25
   4  -1  -2 5696.81 198.106  24
   1   4  -2 6323.10 205.611  25
   1  -4  -2 6128.37 198.338  24
  -1  -4  -1 47604.7 854.731   7
   1   4  -1 41668.2 778.333   1
  -4  -1  -1 45321.5 871.214   2
   1  -4  -1 46337.2 843.513  23
  -1  -4  -1 45246.4 824.078  23
   4   1  -1 45488.9 832.101  22
   1   4  -1 47443.0 882.818  22
  -1   4  -1 48603.5 886.104  22
  -4  -1  -1 45729.8 885.866  27
  -4   1  -1 47280.7 883.314  27
  -1  -4  -1 43387.5 780.324  26
   1  -4  -1 48044.5 874.402  24
   1   4  -1 46606.3 867.044  25
   4  -1  -1 47654.1 870.226  24
  -4   1  -1 45675.8 819.461  25
  -1   4   0 64.5515 67.4989  25
   1   4   0 53.7831 62.2174  25
   4  -1   0 163.001 61.0176  24
  -4   1   0 22.2404 43.4041  25
   1  -4   0 80.9711 61.2098  24
   1   4   0 21.3386 68.6646  22
  -1  -4   0 45.4142 44.8389   7
  -4   1   0 11.9124 32.3314   8
  -1  -4   0 19.8311 29.5679  26
  -1  -4   0 39.1091 46.9254  23
   1  -4   0 85.4853 57.2174  23
   4   1   0 67.8419 33.1742  22
  -4  -1   0 72.3726 61.6371   2
  -1  -4   1 65749.8 1148.34   7
  -4   1   1 66936.6 1176.28   8
  -4  -1   1 66659.6 1181.33   8
  -1   4   1 67095.8 1226.99  25
   4   1   1 65204.0 1182.01  24
   1   4   1 65533.9 1198.56  25
   4  -1   1 65613.3 1190.14  24
  -4  -1   1 65957.2 1194.67  26
  -1  -4   1 66430.6 1166.78  26
  -1  -4   1 57622.2 1116.75  27
  -1   4   1 52829.1 1115.17  27
   4   1   1 58980.1 1124.48  22
  -1  -4   1 67509.7 1205.73  23
   1  -4   1 67481.7 1213.18  23
  -4  -1   1 65986.9 1216.67   2
  -4  -1   2 6282.35 198.057   8
  -4   1   2 6254.74 192.018   8
   4  -1   2 6331.88 182.832  24
   1   4   2 6291.15 201.238  25
  -1   4   2 5955.97 214.589  25
   4   1   2 6005.03 167.816  24
  -4  -1   2 6466.22 200.346  26
  -1  -4   2 6163.89 184.917  26
   4  -1   2 6210.47 202.749  23
  -1  -4   2 6104.64 207.902  23
  -4  -1   2 6147.04 203.514   2
  -4  -1   3 11747.0 315.163   8
  -4   1   3 11472.3 312.197   8
   4  -1   3 10540.5 267.307  24
  -1   4   3 11112.7 321.857  25
   4   1   3 10456.1 247.093  24
   1   4   3 11562.3 307.839  25
  -4  -1   3 12060.5 316.746  26
  -1  -4   3 12161.9 309.003  26
   1  -4   3 12371.7 335.550  23
   4  -1   3 11632.2 310.374  23
   4   1   3 10889.0 278.235  23
  -1  -4   3 11663.2 300.699   2
  -4  -1   4 1376.40 126.059   8
   1   4   4 1275.09 126.424   8
  -1   4   4 1538.71 132.957   8
  -4   1   4 1418.02 123.495   8
   1  -4   4 1503.02 131.956  26
   4   1   4 1334.80 92.6641  26
  -1  -4   4 1409.20 121.688  26
  -4   1   4 1490.27 128.471  26
  -4  -1   4 1663.54 125.214  26
   1   4   4 1585.34 115.266  25
  -1  -4   4 1304.03 96.3860   2
   1  -4   4 1478.85 133.053  23
   4  -1   4 1306.67 108.294  23
  -1  -4   4 1252.90 128.409  23
  -4  -1   5 41210.7 909.913   8
   1   4   5 41985.1 914.984   8
  -1   4   5 39667.2 923.763   8
  -4   1   5 40135.9 913.404   8
  -4  -1   5 41920.9 912.239  26
  -1  -4   5 41630.6 911.198  26
  -4   1   5 41443.1 918.535  26
   4   1   5 40335.5 852.964  26
  -1  -4   5 41029.0 784.659  10
   1  -4   5 42484.9 931.155  23
  -1  -4   5 42964.6 937.378  23
   4  -1   5 37441.8 869.375  23
  -1  -4   5 40861.0 783.515   9
   1   4   5 40701.7 889.551  25
  -1   4   6 3540.66 217.079   8
   1   4   6 3635.31 205.310   8
   4  -1   6 3541.53 206.022  26
  -1  -4   6 3820.36 217.665  26
  -4   1   6 3429.80 208.406  26
  -1  -4   6 3476.33 112.338  10
  -4  -1   6 3615.85 114.577  10
  -1  -4   6 3513.91 218.187  23
   1  -4   6 3798.22 221.346  23
   1  -4   6 3533.35 109.308   9
  -1  -4   6 3505.96 114.654   9
   1  -4   6 3554.34 106.277  10
   1   4   6 3518.98 191.224  25
  -1  -4   7 7800.34 192.877   9
   1  -4   7 7428.71 188.253   9
   1  -4   7 7379.36 180.848  10
  -4  -1   7 7044.49 318.586   8
   1   4   7 7508.02 307.894   8
  -1   4   7 7470.40 325.123   8
  -1  -4   7 7907.60 327.592  26
   1  -4   7 7069.10 324.703  26
   4  -1   7 7236.54 305.451  26
  -4   1   7 7226.44 321.542  26
   1  -4   7 6568.62 308.038  23
  -1  -4   7 7674.33 191.197  10
  -4  -1   7 7657.31 197.854  10
  -4  -1   8 1460.17 99.0690   9
   1  -4   8 1506.07 84.9658  10
  -1  -4   8 1470.55 93.3192   9
   1  -4   8 1666.71 91.9634   9
  -4  -1   8 1291.81 185.290   8
  -4   1   8 1657.03 202.743   8
  -1   4   8 1300.27 193.076   8
   1  -4   8 1483.22 206.004  26
   4  -1   8 1518.27 182.863  26
  -4   1   8 1222.74 185.654  26
  -4  -1   8 1273.30 190.907  26
  -1  -4   8 1383.00 194.614  26
   1  -4   8 1223.12 174.385  23
  -1  -4   8 1451.83 98.2542  10
  -1  -4   8 1371.76 97.4565  11
  -4  -1   8 1610.05 102.838  10
   1  -4   8 1463.17 96.1105  11
   1  -4   9 30947.4 614.743   9
  -1  -4   9 31356.8 621.462   9
  -1  -4   9 30226.1 619.588  10
   1  -4   9 29817.1 616.706  11
  -1  -4   9 30310.4 621.024  11
   1  -4  10 1467.04 93.6340   9
  -1  -4  10 1349.86 101.011   9
  -1  -4  10 1321.24 97.6249  10
  -4  -1  10 1471.72 112.364   9
  -1  -4  10 1376.68 107.213  11
   1  -4  10 1388.87 96.9978  11
  -4   1  10 1425.86 108.033  10
  -1  -4  10 1418.73 111.613   3
   1  -4  10 1444.13 111.656   3
  -4   1  11 11352.4 269.279   9
  -1  -4  11 11880.7 263.435   9
  -1  -4  11 11032.6 260.402  10
  -4  -1  11 11496.3 269.511   9
   1  -4  11 10937.7 252.468   9
   1  -4  11 10873.7 269.731   3
  -1  -4  11 11212.3 270.895   3
  -4  -1  11 11064.5 270.688  10
  -4   1  11 11708.4 270.652  17
  -1  -4  12 250.993 54.0370  10
  -4  -1  12 241.189 69.0515  10
  -4   1  12 320.577 69.9522  17
  -4  -1  12 396.820 74.5305  17
  -1   4  12 253.403 59.8855   9
  -4   1  12 228.780 67.1014   9
  -4  -1  12 344.626 67.1684   9
  -1  -4  12 242.863 58.1298   9
   4  -1  12 356.744 58.7945   3
  -1  -4  12 287.462 67.4832   3
   1  -4  12 188.228 67.0198   3
  -4  -1  13 1606.55 61.8691  17
  -4   1  13 1322.00 51.7512  17
   2  -4 -13 336.831 42.6139  31
  -2  -4 -13 381.154 48.5119  31
   4  -2 -13 295.626 33.9204  31
   2  -4 -13 257.374 42.3364  30
  -2   4 -13 387.694 46.3149  14
  -4   2 -13 357.770 41.4097  14
  -4   2 -12 16389.5 318.900  14
   2  -4 -12 14656.9 319.285  31
  -2  -4 -12 15747.6 325.505  31
   2   4 -12 15386.9 320.698   5
  -2   4 -12 15346.2 319.871   5
  -4  -2 -12 15387.5 320.758  14
  -4   2 -12 15043.5 322.689  16
  -2   4 -12 14505.4 313.943  16
  -2  -4 -11 2247.44 116.142  14
  -2   4 -11 1819.38 106.724  16
  -4   2 -11 2130.12 119.463  16
  -4  -2 -11 2255.95 115.175  14
   2  -4 -11 2109.05 114.439  31
  -4  -2 -11 2216.66 103.042  31
  -2  -4 -11 2100.42 99.6025  30
   4   2 -11 2011.74 91.6465  32
  -2  -4 -11 1985.75 118.277  31
  -2   4 -11 2165.77 111.245   5
  -4   2 -11 1933.71 93.7354   5
   2   4 -11 2111.65 111.650   5
   4   2 -11 2094.82 100.093  21
   2   4 -11 2018.43 90.4816  21
  -4   2 -10 18619.0 398.327  16
   2  -4 -10 16804.5 380.057  14
  -4  -2 -10 18848.1 395.517  14
  -2  -4 -10 18017.3 397.034  14
   4  -2 -10 17628.3 377.812  32
  -2  -4 -10 18351.6 401.079  31
  -4  -2 -10 19271.9 391.161  31
   2   4 -10 18690.0 395.614   5
   4   2 -10 17462.4 380.193   5
  -4   2 -10 17695.0 380.373   5
  -2   4 -10 18671.4 392.981   5
   4   2 -10 18521.0 390.507  21
   2   4 -10 17770.5 384.106  21
  -2   4 -10 18246.8 394.205  18
  -2  -4  -9 4224.79 155.923  14
  -4  -2  -9 4415.35 154.084  16
  -4  -2  -9 4275.79 150.403  14
   2  -4  -9 3927.19 140.018  14
  -4   2  -9 4316.37 135.904   5
   4   2  -9 3971.16 134.727   5
   2   4  -9 4236.54 151.089   5
  -2   4  -9 4307.76 152.085   5
  -2  -4  -9 4411.21 157.541  31
  -4  -2  -9 4297.23 148.783  31
   4  -2  -9 4279.84 137.914  32
  -2   4  -9 4286.82 153.723  18
   2   4  -9 4216.60 145.206  21
  -4   2  -9 4350.00 158.393  18
   4   2  -9 4299.16 148.090  21
   2   4  -8 2433.43 228.111  22
  -4   2  -8 2511.24 121.507  18
   4   2  -8 2657.26 112.898  21
  -2   4  -8 2719.19 123.901  18
  -4   2  -8 2891.92 127.158  19
  -4  -2  -8 2655.17 117.639  14
  -4  -2  -8 2705.46 117.746  16
  -2  -4  -8 2639.82 122.164  14
   4  -2  -8 2780.87 108.175  32
  -4  -2  -8 2627.01 112.882  31
  -2  -4  -8 2903.01 126.459  31
   2  -4  -8 2558.45 222.161   7
  -2  -4  -8 2924.23 230.673   7
   4   2  -8 2535.50 229.294   1
  -2  -4  -8 2486.03 218.235   1
   2  -4  -8 2429.07 215.477   1
   4  -2  -8 1963.48 218.257   1
   2   4  -8 2493.84 212.149   1
  -4   2  -8 2338.13 233.410   1
  -4  -2  -8 2548.64 236.318   1
  -2   4  -8 2296.24 205.297   1
  -4   2  -8 2692.18 102.237   5
  -2   4  -8 2771.04 114.834   5
   2   4  -8 2513.02 115.224   5
   4   2  -7 2558.22 178.330  24
   4  -2  -7 2176.07 165.984  24
   2  -4  -7 2184.38 207.632   7
   4  -2  -7 2100.85 181.923   7
  -2  -4  -7 2105.08 201.375   7
   2   4  -7 2392.63 212.227  22
  -2   4  -7 2213.54 189.900   1
   2   4  -7 2221.95 187.864   1
   2  -4  -7 2369.85 189.929   1
  -4   2  -7 2551.51 219.954   1
  -4  -2  -7 2256.26 210.185   1
  -2  -4  -7 2338.63 196.924   1
   4   2  -6 19849.9 522.298  24
   4  -2  -6 19596.0 514.291  24
   2  -4  -6 18610.8 478.123  24
  -2  -4  -6 19308.5 542.908   7
   2  -4  -6 18988.4 546.278   7
   2   4  -6 18858.3 507.642   1
   2  -4  -6 18552.7 506.999   1
  -4   2  -6 18319.4 543.640   1
  -4  -2  -6 19469.5 558.468   1
  -2   4  -6 19131.0 510.175   1
  -2  -4  -6 19065.4 514.818   1
   4   2  -6 20819.8 557.892  22
  -2   4  -6 18668.1 481.318  22
   2   4  -6 19979.9 556.268  22
   4   2  -5 9242.82 323.636  22
  -2   4  -5 8445.24 270.260  22
   2  -4  -5 8969.21 282.717  24
   4  -2  -5 8738.69 294.975  24
  -2   4  -5 9043.27 309.016  25
   2  -4  -5 8528.79 314.068   7
  -2  -4  -5 8519.56 314.217   7
  -2  -4  -5 8924.05 287.334   1
   2   4  -5 9086.61 286.611   1
  -2  -4  -5 8370.88 251.691   2
  -4   2  -5 8924.94 322.863   1
  -4  -2  -5 8574.05 317.254   1
   2  -4  -5 8779.84 287.843   1
  -2   4  -5 8715.29 284.384   1
   2  -4  -4 183194. 3424.45  24
   4  -2  -4 186497. 3439.68  24
  -2   4  -4 187318. 3456.19  25
  -4   2  -4 177782. 3438.22  27
  -4   2  -4 180138. 3373.62  25
  -4  -2  -4 183233. 3450.57  27
  -2   4  -4 176971. 3404.49   1
  -4  -2  -4 178189. 3405.50   2
  -2  -4  -4 182327. 3403.00   2
  -4   2  -4 181156. 3462.95   1
  -4  -2  -4 182935. 3462.23   1
  -2  -4  -4 179741. 3406.96   1
   2  -4  -4 170863. 3364.84  23
   4   2  -4 185841. 3449.20  22
  -2   4  -4 179018. 3405.55  22
  -2   4  -3 42054.1 875.379  22
   4   2  -3 43135.3 888.375  22
   2   4  -3 42820.2 904.980  22
   2  -4  -3 40045.2 847.098  23
   2  -4  -3 40504.3 885.307  24
   4  -2  -3 42369.0 896.494  24
  -2   4  -3 43627.6 912.784  25
  -4   2  -3 41009.1 840.377  25
   2   4  -3 42802.3 896.218  25
  -4  -2  -3 41542.5 901.428  27
  -4   2  -3 40544.4 890.342  27
  -2  -4  -3 41984.7 895.307   7
  -4   2  -3 42502.1 914.326   1
  -4  -2  -3 41486.8 877.987   2
  -2   4  -3 43409.3 863.563   1
  -2  -4  -3 42759.3 859.816   1
  -2  -4  -3 43034.5 880.414   2
  -4  -2  -3 42113.8 910.396   1
   4   2  -2 92965.7 1787.24  22
   2  -4  -2 90526.5 1770.34  23
   2   4  -2 93524.6 1809.84  22
  -2   4  -2 91421.8 1790.86  22
   2   4  -2 94085.6 1797.24  25
  -2   4  -2 93652.4 1815.54  25
  -4   2  -2 89290.8 1759.73  25
   2  -4  -2 94001.8 1803.03  24
  -4  -2  -2 93957.6 1811.57  27
  -4   2  -2 94472.1 1804.05  27
  -2  -4  -2 90980.9 1790.83   7
  -4  -2  -2 90519.3 1795.66   2
  -2  -4  -2 92444.5 1791.96   2
  -2   4  -1 4611.68 172.845  22
   2   4  -1 4750.15 180.781  22
   2  -4  -1 4896.30 168.394  23
   4   2  -1 4773.87 159.183  22
  -4   2  -1 4526.45 121.280  22
   2   4  -1 4561.95 167.703  25
  -2   4  -1 4830.52 188.011  25
  -4   2  -1 4687.10 156.433  25
   4  -2  -1 4722.88 177.996  24
  -2   4  -1 4425.04 123.533  27
  -4  -2  -1 4648.39 176.771  27
  -4   2  -1 4697.57 175.400  27
  -2  -4  -1 4635.38 125.953  27
  -2  -4  -1 4772.12 164.692   7
  -4   2  -1 4720.37 118.406   8
  -4  -2  -1 4555.50 176.225   2
  -2  -4  -1 4640.12 173.686   2
   2   4   0 316044. 5658.09  22
   2  -4   0 306564. 5646.80  23
  -2  -4   0 302453. 5624.24  23
   4   2   0 302368. 5606.31  22
  -2  -4   0 310818. 5614.01   7
  -4   2   0 309447. 5600.11   8
  -4   2   0 308614. 5631.13  25
   2   4   0 302675. 5631.01  25
   2  -4   0 307435. 5657.19  24
   4  -2   0 311104. 5650.47  24
  -2  -4   0 302560. 5565.81  26
  -2   4   0 283951. 5576.39  27
  -2  -4   0 302573. 5581.19  27
  -4  -2   0 313141. 5661.07  27
  -4   2   0 308068. 5651.45  27
  -4  -2   0 305940. 5655.94   2
  -2  -4   0 313488. 5653.15   2
   2  -4   1 4636.70 176.891  23
   4   2   1 4620.91 131.693  22
   2   4   1 4987.38 180.474  22
  -2  -4   1 4630.48 168.437  23
  -2  -4   1 4454.05 127.042   7
  -4  -2   1 4813.22 179.109   2
  -2  -4   1 4634.02 178.212   2
  -2  -4   1 4330.31 131.427  26
  -4  -2   1 5068.99 155.824  26
   2   4   1 4758.42 158.006  25
   4  -2   1 4633.45 167.174  24
  -4   2   1 4641.95 165.449  25
   2  -4   1 4681.41 179.951  24
  -4   2   1 4687.37 151.741   8
  -4  -2   2 93322.2 1843.60   8
  -4   2   2 95531.7 1837.44   8
   4  -2   2 98391.5 1862.73  23
   4   2   2 92899.7 1781.30  22
  -2  -4   2 98328.8 1863.23  23
  -2  -4   2 94884.6 1817.40  26
  -4  -2   2 95548.2 1834.13  26
   2   4   2 92424.3 1819.16  25
   4  -2   2 94366.2 1832.19  24
  -2   4   2 97841.5 1872.91  25
   2  -4   2 97473.4 1858.77  24
  -4  -2   2 96093.4 1855.21   2
  -2  -4   2 97627.0 1852.38   2
  -4   2   3 42963.0 901.047   8
  -4  -2   3 42122.8 902.678   8
   2  -4   3 43996.2 925.512  23
   4  -2   3 43574.6 912.461  23
  -2  -4   3 43059.7 884.591  26
  -4  -2   3 42799.4 894.123  26
   4  -2   3 41064.7 866.047  24
  -2   4   3 42685.2 920.159  25
   2   4   3 41547.8 872.524  25
  -4  -2   3 43388.7 896.185   2
  -2  -4   3 43431.6 893.248   2
   2   4   4 179204. 3420.79   8
  -4   2   4 179054. 3430.26   8
  -4  -2   4 181943. 3428.50   8
  -2  -4   4 184169. 3418.28  26
  -4   2   4 182433. 3444.37  26
  -4  -2   4 179363. 3421.29  26
   2  -4   4 187547. 3459.64  23
   4  -2   4 180271. 3428.97  23
  -2  -4   4 182479. 3451.09  23
   2   4   4 180296. 3389.99  25
  -4  -2   4 176125. 3397.23   2
  -2  -4   4 181082. 3394.77   2
  -4  -2   5 8831.23 311.794   8
   2   4   5 9147.22 300.220   8
  -2   4   5 8285.68 321.338   8
  -4   2   5 9012.39 320.297   8
  -4  -2   5 9243.53 202.192   9
  -4  -2   5 9060.43 311.298  26
  -2  -4   5 8692.30 304.544  26
  -4   2   5 9236.48 323.429  26
   2  -4   5 9047.66 327.474  23
   4  -2   5 8485.41 301.287  23
  -2  -4   5 9039.76 324.670  23
  -2  -4   5 9063.83 208.425  10
  -4  -2   5 8982.97 206.251  10
   2   4   6 33340.4 784.761   8
  -2   4   6 33353.6 833.108   8
  -4  -2   6 35011.2 665.066   9
  -2  -4   6 33395.8 667.033   9
   2  -4   6 33304.5 660.140   9
   2  -4   6 35691.2 846.832  26
   4  -2   6 34342.9 836.007  26
  -2  -4   6 33841.0 820.593  26
  -4  -2   6 34067.6 820.162  26
  -4   2   6 34954.5 825.144  26
   2  -4   6 33006.8 825.502  23
   4  -2   6 32987.8 797.624  23
  -4  -2   6 34695.1 669.769  10
  -2  -4   6 33928.9 668.988  10
  -4  -2   7 2094.08 198.891   8
  -2   4   7 2433.61 212.295   8
  -4  -2   7 2530.41 106.034   9
  -2  -4   7 2495.53 105.835   9
   2  -4   7 2549.02 98.2515   9
  -4  -2   7 2430.55 210.695  26
  -4   2   7 2358.07 202.158  26
  -2  -4   7 2870.43 218.521  26
   2  -4   7 2380.82 216.508  26
   4  -2   7 2608.36 215.379  26
   2  -4   7 2595.56 205.959  23
  -4  -2   7 2552.11 108.872  10
  -2  -4   7 2592.12 110.006  10
  -4  -2   8 3721.23 258.164   8
  -4   2   8 3869.43 266.474   8
  -2   4   8 4053.20 273.811   8
  -2  -4   8 3902.89 145.131  10
   2  -4   8 3836.92 136.112  11
  -2  -4   8 3985.51 141.308  11
   2  -4   8 3505.00 249.285  23
  -4  -2   8 3653.22 260.717  26
  -2  -4   8 3614.47 263.882  26
   2  -4   8 3415.43 273.696  26
   4  -2   8 3134.85 244.901  26
  -4   2   8 4087.68 264.014  26
  -2  -4   8 3810.25 140.729   9
  -4  -2   8 4198.42 141.615   9
   2  -4   8 4174.15 129.396   9
  -2  -4   9 4661.43 158.612   9
  -2  -4   9 4566.28 154.665  10
  -2  -4   9 4265.25 151.664   3
   2  -4   9 4585.75 153.756   3
  -2  -4   9 4611.85 160.338  11
  -2  -4  10 25868.7 537.167  10
  -2  -4  10 26477.3 534.897   9
  -2  -4  10 25398.9 534.459   3
   2  -4  10 26245.0 536.674   3
  -2  -4  10 25268.3 535.280  11
  -4  -2  10 25784.2 538.944  10
  -4   2  10 25388.3 534.751  17
  -2  -4  11 1944.63 105.742  10
  -2  -4  11 2188.05 104.055   9
  -4   2  11 1948.86 108.607   9
  -4  -2  11 2169.08 110.177   9
  -4  -2  11 2160.53 111.509  10
   2  -4  11 1976.05 106.219   3
   4  -2  11 2204.67 98.6966   3
  -4  -2  11 1833.01 93.5341   3
  -2  -4  11 1960.04 106.919   3
  -4   2  11 2138.40 109.119  10
  -4   2  11 2237.23 110.707  17
  -2   4  12 6904.81 177.667   9
  -4   2  12 7395.09 182.398   9
  -2  -4  12 7314.85 176.947   9
  -4  -2  12 7544.98 185.083  10
  -4  -2  12 7497.12 180.632   9
  -2  -4  12 7485.80 175.946  10
  -4   2  12 7446.65 176.608  17
  -4   2  12 7323.89 182.624  10
   2  -4  12 7428.42 180.742   3
  -2  -4  12 7022.13 179.642   3
  -4  -2  13 386.668 47.4727  17
  -4   3 -13 4155.09 96.1377  14
  -3   4 -13 4486.12 99.3759  14
  -4   3 -12 285.228 60.2253  14
  -4  -3 -12 321.201 70.9976  14
   3  -4 -12 318.648 59.3780  31
   4  -3 -12 231.694 54.5649  31
  -3  -4 -12 321.608 68.7871  31
  -3   4 -12 200.664 52.5848   5
   3   4 -12 189.678 55.0082   5
  -4   3 -12 190.422 67.3470  16
  -3   4 -12 246.081 64.5461  16
  -4   3 -11 11192.9 269.572  16
  -4  -3 -11 12206.4 270.194  14
  -3   4 -11 11597.2 268.596  16
  -4   3 -11 11855.4 253.654   5
   3   4 -11 11568.1 259.455   5
  -3   4 -11 11713.1 258.748   5
   3   4 -11 11764.4 257.902  21
   4   3 -11 11591.9 260.712  21
  -3  -4 -11 11862.1 272.879  31
   3  -4 -11 11530.2 260.707  31
  -4  -3 -11 12085.0 265.708  31
  -4   3 -10 536.516 105.867  16
  -4   3 -10 497.020 101.583  18
  -3   4 -10 635.646 101.178  18
  -3   4 -10 450.711 84.3704   5
   3   4 -10 501.352 88.0065   5
   4   3 -10 493.840 80.3149   5
  -4   3 -10 434.847 78.2143   5
  -4  -3 -10 673.550 103.735  14
  -4  -3 -10 556.029 92.9851  31
   4  -3 -10 556.253 71.8805  32
  -3  -4 -10 504.720 101.440  31
  -3  -4 -10 547.212 82.1995  30
   4   3 -10 507.997 88.6852  21
   3   4 -10 554.745 84.3387  21
  -4  -3  -9 49326.6 926.254  14
  -4  -3  -9 47871.0 924.010  16
  -4   3  -9 47146.2 913.271   5
   3   4  -9 47302.0 919.767   5
   4   3  -9 45365.3 912.560   5
  -3   4  -9 47648.9 919.059   5
  -3  -4  -9 47450.4 929.851  31
   4  -3  -9 47345.7 915.095  32
   3  -4  -9 45239.8 907.945  32
  -4  -3  -9 48400.5 924.876  31
  -3  -4  -9 48790.5 922.652  30
   4   3  -9 47123.5 922.358  21
   3   4  -9 47217.2 924.351  21
  -3   4  -9 47747.7 930.342  18
  -4   3  -9 48897.7 932.517  18
   3   4  -8 3211.03 255.760  22
  -3   4  -8 3696.49 145.660  18
  -4   3  -8 3618.59 137.576  19
  -4   3  -8 3760.48 142.873  18
   4   3  -8 3830.99 134.510  21
  -4  -3  -8 3521.35 137.475  14
  -4  -3  -8 3613.16 137.406  16
  -3  -4  -8 4022.11 142.135  14
  -3  -4  -8 4020.33 144.846  31
   4  -3  -8 3790.34 127.345  32
  -4  -3  -8 3875.58 138.836  31
   3  -4  -8 3607.00 121.771  32
   3  -4  -8 3556.42 250.999   7
   4   3  -8 3399.24 247.096   1
   3   4  -8 3120.55 236.026   1
   3  -4  -8 3466.39 235.808   1
  -3   4  -8 3346.14 246.511   1
  -3  -4  -8 3619.50 253.571   1
  -4   3  -8 2943.77 253.683   1
  -4  -3  -8 3308.26 267.614   1
   4  -3  -8 3228.44 256.742   1
   3   4  -8 3627.70 133.493   5
   4   3  -8 3871.93 126.238   5
  -4   3  -8 3551.16 122.721   5
  -3  -4  -8 3280.74 252.576   7
  -3   4  -8 3659.30 131.456   5
   4   3  -7 55648.8 1216.49  22
  -3  -4  -7 53806.4 1197.77   7
   4  -3  -7 48498.3 1168.91   7
   3  -4  -7 50487.1 1188.74   7
   4   3  -7 53194.8 1159.46  24
   3   4  -7 50762.0 1155.79   1
   3  -4  -7 50762.3 1157.23   1
  -3   4  -7 50801.9 1159.74   1
  -3  -4  -7 51304.2 1169.83   1
  -4   3  -7 52560.5 1193.45   1
  -4  -3  -7 52923.7 1201.95   1
   4  -3  -7 50855.5 1183.32   1
   4   3  -6 5691.56 278.624  22
  -4  -3  -6 4967.27 260.814   7
  -3  -4  -6 5625.01 273.552   7
   3  -4  -6 4633.72 266.943   7
   4  -3  -6 5077.02 232.906  24
   3  -4  -6 5138.31 225.901  24
   3   4  -6 5203.96 244.412   1
  -3   4  -6 4925.52 246.194   1
  -3  -4  -6 5259.98 254.270   1
  -4   3  -6 5148.81 267.769   1
  -4  -3  -6 5138.03 265.706   1
   3  -4  -6 5259.22 249.430   1
  -4  -3  -5 136434. 2636.15   7
  -3   4  -5 138417. 2617.69  25
  -4  -3  -5 126048. 2555.36   2
  -3  -4  -5 127222. 2554.44   2
  -3   4  -5 132282. 2602.62   1
  -3  -4  -5 131840. 2603.96   1
  -4   3  -5 133815. 2633.27   1
  -4  -3  -5 135149. 2636.33   1
   4  -3  -5 134406. 2612.63  24
   3  -4  -5 134197. 2600.28  24
   4   3  -5 140903. 2642.09  22
   3   4  -5 138725. 2649.19  22
   3   4  -4 3151.20 184.067  22
   4   3  -4 3106.83 179.736  22
  -3   4  -4 3116.02 135.572  22
  -3  -4  -4 3247.50 189.713   7
  -4  -3  -4 2929.19 166.086  27
  -4   3  -4 3170.59 164.670  27
   3  -4  -4 3225.88 175.006  24
  -4   3  -4 3073.71 147.985  25
  -3   4  -4 3306.08 175.532  25
   4  -3  -4 2778.56 170.344  24
  -4  -3  -4 3035.62 153.877   2
  -3  -4  -4 3072.16 151.908   2
  -3   4  -4 3214.50 168.096   1
  -3  -4  -4 3078.73 165.823   1
  -4   3  -4 2913.74 178.919   1
  -4  -3  -4 3115.93 185.425   1
  -3   4  -3 66797.6 1354.18  22
   3   4  -3 70868.7 1413.51  22
   4   3  -3 72517.8 1408.43  22
  -4  -3  -3 71178.1 1411.67   7
  -4  -3  -3 67436.2 1391.66  27
  -4   3  -3 65924.9 1378.84  27
  -3  -4  -3 68625.0 1405.08   7
   4  -3  -3 72150.2 1412.81  24
  -4   3  -3 69037.2 1373.87  25
  -3   4  -3 70542.0 1411.69  25
   3  -4  -3 68505.2 1405.75  24
  -3   4  -3 67466.3 1380.09   1
  -3  -4  -3 67936.5 1377.78   1
  -4  -3  -3 70805.3 1396.73   2
  -3  -4  -3 68972.4 1389.56   2
   3   4  -2 2972.52 150.661  22
  -4   3  -2 2384.67 90.2680  22
   3  -4  -2 2692.42 135.720  23
   4   3  -2 3046.65 147.477  22
  -3   4  -2 2502.97 124.641  22
  -3   4  -2 2575.56 112.534  27
  -4   3  -2 2520.61 130.247  27
  -3  -4  -2 2674.47 116.625  27
   3   4  -2 2729.46 141.082  25
  -4  -3  -2 2518.44 136.736  27
  -3  -4  -2 2611.01 145.488   7
  -3   4  -2 2606.95 151.072  25
   3  -4  -2 2778.53 152.479  24
  -4   3  -2 2590.92 134.918  25
  -3  -4  -2 2953.50 149.766   2
  -4  -3  -2 2726.54 147.849   2
   4   3  -1 117713. 2215.58  22
   3   4  -1 118775. 2233.31  22
   3  -4  -1 113065. 2225.44  23
  -3   4  -1 118129. 2218.98  22
  -4   3  -1 113575. 2179.82  22
  -4   3  -1 116226. 2171.66   8
  -3  -4  -1 114377. 2213.14   7
  -3   4  -1 110220. 2177.02  27
  -3  -4  -1 114697. 2183.71  27
  -4  -3  -1 118113. 2226.89  27
  -4   3  -1 115803. 2214.68  27
   4  -3  -1 119925. 2245.24  24
   3  -4  -1 113374. 2238.14  24
   3   4  -1 121813. 2210.90  25
  -3   4  -1 117638. 2246.66  25
  -4   3  -1 118550. 2224.63  25
  -4  -3  -1 110919. 2237.87   2
  -3  -4  -1 113107. 2233.77   2
   4   3   0 13257.6 325.143  22
   3  -4   0 13235.7 353.288  23
   3   4   0 13337.7 344.500  22
  -3  -4   0 13154.9 320.803   7
  -3   4   0 12615.7 358.038  25
  -4   3   0 13162.4 347.873  25
   3  -4   0 14059.7 363.128  24
   3   4   0 13383.4 318.981  25
   4  -3   0 13676.6 357.656  24
  -3  -4   0 13291.4 310.375  27
  -3   4   0 12668.4 303.007  27
  -4  -3   0 13581.8 347.534  27
  -4   3   0 13196.7 337.949  27
  -4  -3   0 13069.4 358.124   2
  -3  -4   0 13438.9 357.472   2
  -4   3   0 13492.5 317.748   8
  -4   3   1 103778. 1994.92   8
   4  -3   1 105239. 2018.64  24
   3  -4   1 105544. 2026.21  24
  -3   4   1 104237. 2034.04  25
  -4   3   1 103337. 2017.95  25
   3   4   1 102690. 1967.17  25
  -3  -4   1 102993. 1951.76  26
  -4  -3   1 102341. 1967.29  26
   4  -3   1 103857. 2027.79  23
   3   4   1 102948. 2013.01  22
   4   3   1 107425. 1981.37  22
  -4  -3   1 104389. 2026.52   2
  -3  -4   1 104058. 2025.47   2
  -4   3   2 2745.62 136.792   8
  -3   4   2 2947.42 153.708   8
   4  -3   2 2756.14 135.392  24
   3  -4   2 2529.51 141.641  24
  -4   3   2 2447.07 149.131  25
   3   4   2 2916.92 107.493  25
  -3  -4   2 2626.20 116.008  26
  -4  -3   2 2785.57 124.541  26
   3   4   2 2984.93 141.143  22
   3  -4   2 2651.58 151.892  23
   4  -3   2 2672.48 152.099  23
   4   3   2 2428.55 109.802  22
  -4  -3   2 3050.29 150.347   2
  -3  -4   2 2520.19 142.622   2
  -3   4   3 48994.5 1074.77   8
  -4   3   3 50539.2 1062.78   8
  -3  -4   3 50878.6 1034.39  26
  -4  -3   3 51079.2 1042.14  26
   4  -3   3 49007.4 1035.26  24
   3  -4   3 52134.2 1085.08  23
   4  -3   3 49406.6 1072.84  23
  -4  -3   3 51498.3 1060.11   2
  -3  -4   3 51875.5 1058.75   2
   3   4   4 3644.94 165.085   8
  -4   3   4 3013.40 176.023   8
  -3   4   4 2922.15 189.458   8
  -4  -3   4 3269.40 184.419   8
  -3  -4   4 3051.86 98.2134   9
   4  -3   4 3279.65 188.989  23
   3  -4   4 3471.78 196.183  23
  -4  -3   4 3350.53 169.502  26
  -3  -4   4 3484.14 167.931  26
  -4  -3   4 3468.70 104.521  10
  -4  -3   4 3136.09 158.504   2
  -3  -4   4 3100.09 156.733   2
   3  -4   5 124404. 2457.85  23
   4  -3   5 123172. 2438.02  23
  -4  -3   5 121401. 2275.47   9
  -3  -4   5 121620. 2278.24   9
  -3  -4   5 121528. 2283.52  10
  -4  -3   5 122065. 2419.40  26
  -3  -4   5 121862. 2414.16  26
   3   4   5 125120. 2387.62   8
  -4   3   5 120841. 2436.86   8
  -4  -3   5 124797. 2282.31  10
   3  -4   5 122962. 2278.31   3
  -3  -4   5 122961. 2278.14   3
   4  -3   6 5123.39 264.249  23
   3  -4   6 5234.38 269.638  23
  -4  -3   6 5625.62 150.029   9
  -3  -4   6 5248.05 153.281  10
  -3  -4   6 5112.06 147.239   9
  -4  -3   6 5310.43 257.101  26
  -3  -4   6 4900.94 246.936  26
   4  -3   6 5140.95 280.948  26
   3  -4   6 5965.06 292.592  26
  -3   4   6 5597.90 279.816   8
  -4   3   6 4424.30 267.465   8
  -4  -3   6 5637.37 154.801  10
   3  -4   6 5311.62 147.303   3
  -3  -4   6 5056.82 147.145   3
   3  -4   7 44754.1 1095.55  23
  -3  -4   7 48237.3 919.081  10
  -4  -3   7 45506.3 1095.47   8
  -3   4   7 45037.4 1111.92   8
  -4  -3   7 47142.5 912.446   9
  -3  -4   7 47471.9 912.875   3
   3  -4   7 47310.0 910.881   3
   4  -3   7 44309.2 1117.44  26
  -4  -3   7 46398.1 1096.21  26
  -3  -4   7 46119.0 1096.79  26
   3  -4   7 47291.5 1134.12  26
  -3  -4   8 3406.14 142.842  11
  -3   4   8 3841.05 134.813  17
  -4   3   8 3706.29 140.675  17
  -3   4   8 3507.13 270.928   8
  -4   3   8 4054.02 275.915   8
  -3  -4   8 3912.27 143.192  10
  -4  -3   8 3967.91 140.621   9
  -3  -4   8 3449.21 133.997   3
   3  -4   8 3865.77 136.954   3
  -4  -3   8 3592.09 259.297  26
  -3  -4   8 3145.75 252.059  26
   3  -4   8 3231.54 271.967  26
   4  -3   8 3423.61 267.256  26
  -3  -4   9 49861.5 965.142  10
  -3  -4   9 49845.2 959.787   9
  -3  -4   9 49062.0 962.292  11
  -4  -3   9 49408.7 965.600  10
  -4   3   9 49883.0 961.922  17
  -3   4   9 48301.9 955.737  17
  -3  -4   9 48118.6 957.902   3
   4  -3   9 49787.4 954.443   3
   3  -4   9 49566.3 958.806   3
  -4  -3   9 47588.4 951.416   3
  -3  -4  10 624.046 95.2607   9
  -3   4  10 509.641 83.9137  17
  -4   3  10 573.066 92.4140  17
  -4  -3  10 523.464 80.4085   3
   3  -4  10 427.948 87.0836   3
   4  -3  10 364.103 79.7177   3
  -3  -4  10 501.674 87.7513   3
  -4  -3  10 580.202 102.619  10
  -3  -4  10 345.326 96.1387  10
  -4   3  11 14359.0 323.021  17
  -4  -3  11 15170.0 327.743   9
  -3  -4  11 15340.3 328.404   9
  -3  -4  11 15314.3 331.020  10
  -4  -3  11 15296.5 334.302  10
  -3  -4  11 14700.5 325.547   3
  -4  -3  11 14261.2 317.488   3
   3  -4  11 15301.6 327.296   3
   4  -3  11 14802.7 320.925   3
  -4   3  12 213.460 50.3540  17
   3  -4  12 248.278 52.5502   3
  -3  -4  12 161.641 52.3186   3
  -3   4  12 187.807 57.8849   9
  -4   3  12 245.227 59.1820   9
  -3  -4  12 232.984 56.8256   9
  -4  -3  12 267.577 58.3335   9
  -3  -4  12 304.150 57.2398  10
  -4   3  12 373.852 61.5151  10
  -4  -3  12 320.653 61.6158  10
  -3  -4  13 4229.79 97.2775  17
  -4  -3  13 3840.77 97.8182  17
  -4   4 -12 5178.00 117.824  14
  -4   4 -12 4921.51 123.010  16
  -4   4 -11 69.6703 82.2571  16
   4   4 -11-47.3126 57.6458   5
  -4  -4 -11-16.9004 83.3811  14
  -4  -4 -11 31.8737 78.6038  31
   4  -4 -11 32.2032 62.1470  31
   4   4 -11 75.9988 66.4451  21
  -4  -4 -10 7388.60 201.624  14
   4   4 -10 6618.76 179.230   5
  -4   4 -10 7191.09 181.556   5
   4  -4 -10 7147.92 183.626  31
  -4  -4 -10 7459.04 201.008  31
  -4   4 -10 7467.49 204.162  18
   4   4 -10 7070.53 191.415  21
   4   4  -9 15.1472 86.1548  21
  -4   4  -9 80.9390 100.998  18
   4   4  -9 65.8433 75.2506   5
  -4   4  -9 59.2479 77.0167   5
  -4  -4  -9-63.4002 96.8484  14
  -4  -4  -9 68.9955 76.7608  30
  -4  -4  -9 136.975 93.5517  31
   4  -4  -9 32.5256 72.2372  32
   4  -4  -9 19.4975 64.6745  28
  -4  -4  -8 46826.9 896.162  14
   4   4  -8 43986.7 881.763   5
  -4   4  -8 46480.5 883.160   5
   4  -4  -8 44568.1 886.076  32
  -4  -4  -8 47037.4 891.018  30
  -4  -4  -8 45875.5 898.535  31
   4   4  -8 45155.9 894.617  21
  -4   4  -8 46923.7 903.247  18
   4   4  -7 69.7903 147.836  22
  -4   4  -7-29.7479 71.9487  19
  -4   4  -7 11.4353 86.5412  18
  -4  -4  -7-18.0951 81.0835  14
  -4   4  -7 102.189 66.7933   5
   4  -4  -7-79.0137 163.645   7
   4  -4  -7 7.49430 64.6186  32
  -4  -4  -7 19.8487 81.0910  31
  -4  -4  -7 45.3287 74.1911  30
   4  -4  -7-57.8809 134.882   1
   4   4  -7-18.7646 131.184   1
  -4  -4  -7-20.9700 148.652   1
  -4   4  -7 10.0910 145.335   1
   4  -4  -6 95616.5 2043.40   7
  -4  -4  -6 101878. 2045.15   7
  -4   4  -6 94770.1 2009.58   1
  -4  -4  -6 96563.1 2018.92   1
   4   4  -6 104729. 2055.79  22
   4  -4  -6 96607.9 1989.11  24
  -4   4  -5-47.9013 119.474   1
  -4  -4  -5 8.08296 117.184   1
  -4  -4  -5 35.7559 79.9292   2
   4  -4  -5 15.4892 100.096  24
  -4   4  -5 6.73063 96.2917  25
   4   4  -5 8.79117 125.488  22
  -4  -4  -4 74655.5 1623.36   7
  -4  -4  -4 79705.0 1601.17   2
   4  -4  -4 80304.1 1629.44  24
  -4   4  -4 79780.0 1601.46  25
   4   4  -4 81378.5 1645.26  22
  -4  -4  -3 6.51981 95.3462   7
  -4  -4  -3 37.0349 84.4634   2
  -4   4  -3 9.65931 72.1304  27
  -4  -4  -3 61.3758 77.1682  27
   4  -4  -3 47.3332 98.0339  24
  -4   4  -3 42.1747 91.2673  25
   4   4  -3 65.9011 96.5808  22
  -4  -4  -2 739.471 109.043   7
  -4  -4  -2 662.963 105.982   2
  -4   4  -2 561.941 99.5382  25
  -4   4  -2 597.865 77.9023  27
  -4  -4  -2 603.163 86.4617  27
  -4   4  -2 598.800 69.8566  22
   4   4  -2 703.552 106.023  22
  -4  -4  -1 8.46828 61.5279  27
  -4   4  -1 70.5668 61.6094  27
   4  -4  -1 84.7101 82.8013  24
  -4   4  -1-83.7094 84.8782  25
  -4  -4  -1 11.8295 81.3363   2
   4  -4  -1 5.52089 84.4680  23
   4   4  -1 80.5898 80.4635  22
  -4   4  -1 220.069 64.0378  22
  -4  -4   0 137432. 2587.63  27
  -4   4   0 131008. 2574.66  27
  -4   4   0 138441. 2631.56  25
   4  -4   0 138271. 2634.01  24
  -4  -4   0 137916. 2635.24   2
   4   4   0 138173. 2602.79  22
   4  -4   0 136147. 2627.76  23
  -4   4   0 134026. 2583.52   8
  -4   4   1 32.8356 59.1164  27
  -4  -4   1 10.0896 42.2065  26
  -4  -4   1 17.6363 65.4408  27
   4  -4   1 75.7108 87.6903  24
  -4   4   1 96.4105 88.3081  25
  -4  -4   1 47.8616 86.3571   2
  -4   4   1 47.6169 70.5265   8
   4   4   1-4.44383 66.3674  22
  -4  -4   2 5754.15 189.233  26
  -4   4   2 6370.91 249.556  25
   4  -4   2 6024.16 229.817  24
  -4  -4   2 6034.52 232.281   2
  -4   4   2 5819.24 223.639   8
   4   4   2 6460.50 210.374  22
   4  -4   2 6499.54 249.691  23
   4  -4   3 58.4033 100.630  23
   4   4   3 4.61747 68.8207  22
   4  -4   3 46.8410 80.9035  24
  -4   4   3 43.5289 104.720  25
  -4  -4   3 81.4357 74.5712  26
  -4   4   3-6.49385 92.9072   8
  -4  -4   3 44.0752 96.1407   2
  -4  -4   3 51.5644 51.6236  10
  -4  -4   4 76790.6 1472.45  10
  -4  -4   4 78233.2 1462.52   9
  -4   4   4 76721.6 1611.49   8
  -4  -4   4 77654.5 1575.05  26
   4  -4   4 82986.2 1640.92  23
  -4  -4   4 79894.9 1587.74   2
  -4  -4   5-31.6599 65.1212  10
  -4  -4   5 72.0962 57.6272   9
  -4   4   5 88.2510 124.833   8
  -4  -4   5 73.5772 107.367  26
  -4  -4   5-3.23023 51.3679   3
   4  -4   5 40.4551 49.6357   3
   4  -4   5-9.25401 129.087  23
  -4   4   6 97904.4 2086.72   8
  -4  -4   6 100632. 1889.51   9
  -4  -4   6 101199. 2059.68  26
   4  -4   6 104541. 2133.14  26
   4  -4   6 101467. 2102.22  23
   4  -4   6 102140. 1886.71   3
  -4  -4   6 99318.1 1885.57   3
  -4   4   7 18.3189 81.1201  17
  -4  -4   7 123.819 71.0860   3
   4  -4   7 107.093 66.8629   3
  -4  -4   7-40.9598 138.396  26
   4  -4   7 12.5424 168.230  26
  -4  -4   7 46.9319 77.0246   9
   4  -4   7 89.9721 141.312  23
  -4   4   8 35419.4 723.193  17
  -4  -4   8 35918.8 725.019  11
  -4  -4   8 35987.5 722.140   9
  -4  -4   8 37759.9 732.343  10
  -4  -4   8 35668.0 716.037   3
   4  -4   8 36642.1 716.778   3
  -4  -4   8 33919.0 907.498  26
   4  -4   8 36073.7 963.502  26
  -4  -4   9 36.5371 77.5138   3
   4  -4   9 25.7884 74.4376   3
  -4  -4   9 115.347 98.4158  10
  -4   4   9 44.7999 92.1511  17
   4  -4  10 4818.89 149.079   3
  -4  -4  10 4435.92 144.555   3
  -4  -4  10 5022.02 165.440  10
  -4   4  10 4786.81 154.659  17
  -4  -4  11-38.2220 69.8391  10
   4  -4  11-34.2868 59.4247   3
  -4  -4  11 29.9909 67.1183   9
  -4   4  11 111.609 64.2664  17
  -4   4  12 1168.71 64.0411  10
  -4  -4  12 1163.53 63.5085   9
  -4  -4  12 1154.11 64.8545  10
  -4   4  12 1082.60 65.5034   9
   0   5 -13 864.232 40.3782  14
  -5   0 -12 57.3795 58.8801  14
   0   5 -12-37.2516 65.0663   5
   0  -5 -12 2.88534 70.4614  31
   0  -5 -12 11.1904 58.2470  30
   0   5 -11 18995.8 406.772   5
   0  -5 -11 19104.9 408.005  31
   5   0 -11 19089.7 393.121  32
  -5   0 -11 19879.2 398.859  14
  -5   0 -10-2.08903 92.4753  16
   0   5 -10 17.8600 96.8862   5
   0  -5 -10-4.17654 98.0927  14
  -5   0 -10 1.83533 79.7666  14
   5   0 -10 38.9219 75.5021  32
   0  -5 -10-6.59034 97.7675  31
   0   5 -10 42.0725 61.4075  21
   0  -5  -9 71766.6 1371.95  14
  -5   0  -9 72781.7 1372.71  16
   0   5  -9 71146.7 1376.75   5
  -5   0  -9 71944.8 1363.35  14
   0  -5  -9 71693.1 1373.84  31
   5   0  -9 72068.4 1369.46  21
   0   5  -8-10.5197 135.589  22
   5   0  -8 10.4263 77.6560  21
  -5   0  -8 8.46773 77.7054  18
  -5   0  -8-12.6012 86.4248  16
   0  -5  -8-25.3733 86.6093  14
  -5   0  -8-190.732 173.565   1
   0  -5  -8 59.6853 89.5005  31
   0   5  -8-37.6085 95.6456   5
   0  -5  -8-69.2694 163.679   7
   0  -5  -7 17286.7 550.330   7
  -5   0  -7 19074.6 581.164   1
   5   0  -7 17512.0 517.383  24
   0   5  -7 17583.3 534.881  22
  -5   0  -6 20.6690 146.183   1
   0  -5  -6-94.6663 133.291   7
   5   0  -6-49.6474 111.265  24
   0   5  -6 143.202 117.880  22
   0  -5  -5 82669.9 1648.56   1
   0  -5  -5 82428.5 1651.35   2
  -5   0  -5 83294.2 1758.23   1
  -5   0  -5 82624.9 1745.30  27
   5   0  -5 88123.3 1724.22  24
   0   5  -5 85805.0 1738.98  22
   0  -5  -4 47.7128 50.7977   3
  -5   0  -4 163.128 121.812   1
   0  -5  -4 13.5378 57.5523   1
   0  -5  -4 213.214 114.545   7
   0   5  -4-14.2187 100.335  22
  -5   0  -4 15.2941 104.384  27
   5   0  -4-6.68100 95.1550  24
  -5   0  -3 98470.9 1980.80  27
   0  -5  -3 100343. 1963.23   7
   0   5  -3 97859.9 1973.00  25
   0   5  -3 99497.7 1969.44  22
  -5   0  -2-12.6421 92.0409  27
   0   5  -2 71.4492 92.1554  22
   0   5  -2 68.9809 90.4929  25
   5   0  -2 79.0489 83.7253  24
   0  -5  -2-5.48375 44.5029  23
   0  -5  -2 20.4206 76.0858   7
   0   5  -1 25366.1 599.642  25
   5   0  -1 25932.3 588.443  24
  -5   0  -1 26279.7 612.607  27
   0  -5  -1 25830.2 560.529  23
   0  -5  -1 26089.1 577.562   7
   0  -5   0 6.91919 56.0523   7
   0   5   0-10.2342 80.4046  25
  -5   0   0 26.0839 38.0596  25
   5   0   0-4.32767 62.7418  24
   0  -5   0-16.6993 64.7402  23
  -5   0   0 5.88432 35.1563   8
  -5   0   0 185.979 89.2098  27
   0  -5   1 21281.0 486.102  23
  -5   0   1 19934.1 441.204   8
   0  -5   1 19739.8 432.512   7
   0   5   1 19722.7 491.428  25
   5   0   1 20132.5 461.933  24
   0  -5   2 37.1236 33.3525   7
   5   0   2 14.2758 54.6043  24
   0   5   2 27.9171 83.3871  25
  -5   0   2 69.1355 62.2201   8
   0  -5   2 73.3418 93.4623  23
   0   5   3 75113.6 1512.90  25
   5   0   3 73570.0 1476.99  23
  -5   0   3 74226.9 1481.97   8
   0  -5   3 74217.3 1484.25  26
  -5   0   3 73572.0 1504.29  26
  -5   0   4 75.9548 103.967  26
   0  -5   4 43.7673 95.0906  26
   5   0   4-31.5301 70.6638  23
   0  -5   4-15.0027 105.865  23
   0   5   4-20.4949 99.2597  25
   0  -5   4 28.9826 48.7584   3
   0  -5   4 57.1589 50.0673   9
   0   5   4 53.5531 113.783   8
  -5   0   4 18.7675 89.7004   8
   0  -5   5 69131.7 1452.46  23
   5   0   5 70196.1 1400.09  26
   0  -5   5 68264.4 1423.94  26
   0   5   5 68972.3 1430.19  25
   0  -5   5 67985.5 1279.94   9
   0  -5   5 66202.6 1277.21  10
   0   5   5 65217.2 1446.80   8
  -5   0   5 68291.1 1427.54   8
   0  -5   5 68433.1 1283.48   3
   0  -5   6 9.86347 138.236  23
   0  -5   6 86.8708 62.9090   9
   0   5   6 49.1233 123.084   8
  -5   0   6 17.8738 126.416   8
   0  -5   6 35.9722 121.540  26
   0   5   6 25.7504 110.022  25
   0  -5   6 28.5849 56.4606  10
   0  -5   6 13.9542 66.7649   3
   0  -5   7 22327.7 652.050  23
   0  -5   7 22198.2 468.396   3
   0   5   7 20481.7 607.761  25
   0  -5   7 22189.5 459.091  10
   0  -5   7 22785.4 463.124   9
  -5   0   7 22408.1 463.887  10
   0  -5   7 21896.7 641.391  26
  -5   0   7 22204.9 642.127  26
  -5   0   7 22758.9 637.543   8
   0   5   7 21516.5 639.237   8
   0  -5   8 83.4819 79.0628   9
   0   5   8 257.253 154.824   8
   0  -5   8-35.7668 70.4934  10
  -5   0   8 66.4443 82.5434  10
   0  -5   8 43.6321 87.9129   3
   0  -5   8 53.9718 83.0622  11
   0  -5   8-119.183 152.765  26
  -5   0   8 82.6774 158.821  26
   0  -5   9 87343.7 1656.33   9
  -5   0   9 87928.8 1660.71   9
   0  -5   9 86473.3 1652.12  10
   0  -5   9 88654.1 1664.81   3
   0  -5   9 86574.2 1659.66  11
  -5   0   9 88480.1 1662.95  10
   0  -5  10 132.683 88.7655  11
  -5   0  10 55.6890 87.1708   9
   0  -5  10 103.795 77.1674   9
  -5   0  10 71.4909 89.8120  10
   0  -5  10 112.943 68.4263  10
   0  -5  10-16.9142 91.1503   3
   0  -5  11 20893.0 432.318   9
   0  -5  11 21433.9 445.297   3
  -5   0  11 20834.9 443.052  10
   0  -5  11 20777.5 435.714  11
  -5   0  11 22178.2 446.184  17
   0  -5  12 9.06834 57.6653   3
  -5   0  12 83.0228 64.7310  17
  -5   0  12-21.1314 53.8743  10
  -5   0  13 893.584 41.5467  17
  -1   5 -13 557.160 37.9932  14
   1   5 -12 9843.44 224.810   5
  -1   5 -12 9934.88 223.800   5
  -1  -5 -12 10248.4 230.849  31
   1  -5 -12 9915.81 225.638  31
  -1  -5 -12 10040.2 217.208  30
  -5   1 -12 10090.9 217.038  14
  -5  -1 -12 10259.7 219.652  14
  -5   1 -12 10300.6 225.295  16
  -5  -1 -11 567.063 83.3330  14
  -5   1 -11 655.412 81.4548  14
   1   5 -11 709.223 89.3642   5
  -1   5 -11 610.908 88.7506   5
   5  -1 -11 683.238 66.5232  32
  -1  -5 -11 750.589 101.759  31
   5   1 -11 565.374 71.0480  32
   1  -5 -11 710.855 90.2023  31
  -1  -5 -11 626.605 82.1629  30
  -5  -1 -11 710.595 92.6225  16
  -1   5 -11 618.708 75.2318  16
  -1  -5 -10 8536.40 227.353  14
  -5  -1 -10 8589.00 221.559  16
  -5  -1 -10 8708.21 216.952  14
  -1   5 -10 8766.77 226.596   5
   1   5 -10 8640.76 228.006   5
  -5   1 -10 8770.76 215.012  14
   1   5 -10 7885.75 206.609  21
  -1   5 -10 8221.47 207.601  18
   5   1 -10 8596.64 218.291  21
   5  -1 -10 8290.75 210.805  32
  -1  -5 -10 8737.28 231.713  31
   5   1 -10 8943.56 215.021  32
   1  -5 -10 8315.60 224.224  31
   1  -5  -9 2034.51 121.532  14
  -5  -1  -9 2213.50 115.810  14
  -5  -1  -9 2256.63 124.594  16
  -5   1  -9 2105.29 126.269  16
  -1  -5  -9 2255.69 124.913  14
   1   5  -9 2288.63 122.142   5
  -1   5  -9 2279.37 121.413   5
   5   1  -9 2301.23 116.750  21
  -1   5  -9 2250.08 111.936  18
  -5   1  -9 2285.58 126.730  18
   5  -1  -9 2302.38 108.615  32
   1  -5  -9 2227.59 125.237  31
  -1  -5  -9 2178.35 130.031  31
   1  -5  -8 3776.47 143.490  31
   5  -1  -8 3843.40 133.190  32
  -1  -5  -8 3826.76 147.159  31
   1   5  -8 3947.48 266.852  22
  -1   5  -8 3914.01 139.367  18
   5  -1  -8 4154.66 139.798  21
  -5   1  -8 4059.57 146.089  18
  -5   1  -8 3867.67 151.286  19
   1  -5  -8 3914.44 139.751  14
  -5  -1  -8 4010.57 143.109  16
  -1  -5  -8 3860.90 146.760  14
   1   5  -8 3943.64 149.566   5
  -1   5  -8 3830.06 148.245   5
  -5  -1  -8 3978.22 137.557  14
  -5   1  -8 3817.26 281.242   1
  -5  -1  -8 3799.82 294.148   1
   1  -5  -8 3818.38 271.637   7
  -1  -5  -8 3555.01 268.309   7
   5   1  -7 2580.25 190.673  24
   5  -1  -7 2217.92 186.993  24
   1   5  -7 2542.04 214.657  22
  -1   5  -7 2282.66 180.739  22
  -5   1  -7 2317.56 219.665   1
  -5  -1  -7 2562.66 241.483   1
   1  -5  -7 2268.61 223.559   7
  -1  -5  -7 2336.53 218.276   7
   5  -1  -6 28244.8 683.483  24
   5   1  -6 27100.6 681.814  24
  -5   1  -6 25932.0 711.141   1
  -5  -1  -6 26010.7 719.110   1
  -1   5  -6 25420.9 662.139  22
   1   5  -6 27250.4 708.069  22
  -1  -5  -6 25509.2 693.343   7
   1  -5  -6 26184.4 706.078   7
  -1   5  -5 16748.9 494.262  25
  -5   1  -5 16119.5 481.467  27
  -5  -1  -5 17032.3 494.316  27
   1  -5  -5 16793.9 427.931  24
   5   1  -5 16502.8 464.828  24
   5  -1  -5 17263.1 472.791  24
   1  -5  -5 14993.1 402.928   1
  -1  -5  -5 15665.9 410.122   2
  -5   1  -5 16126.4 499.173   1
  -5  -1  -5 16722.9 498.330   1
  -1  -5  -5 14952.3 406.377   1
   1   5  -5 17381.0 492.072  22
  -1   5  -5 16425.8 460.228  22
   1  -5  -5 16989.3 495.050   7
  -1  -5  -4 32292.1 768.345   7
  -5  -1  -4 33858.6 788.745  27
   1   5  -4 33975.4 778.796  25
  -5   1  -4 32662.2 778.188  27
   5   1  -4 35367.4 770.862  24
   5  -1  -4 35145.7 770.367  24
   1  -5  -4 34107.9 738.276  24
  -1   5  -4 34156.9 783.306  25
  -5  -1  -4 33297.1 794.360   1
  -1  -5  -4 31237.4 686.103   1
   1  -5  -4 31759.2 683.052   1
  -1  -5  -4 32955.5 728.421   2
  -5   1  -4 31743.2 791.604   1
   5   1  -4 34729.9 755.568  22
   1   5  -4 34745.7 787.019  22
  -1   5  -4 32883.1 756.630  22
   1  -5  -4 32779.7 644.018   3
  -1  -5  -4 31244.8 640.703   3
  -5  -1  -3 35141.5 814.777  27
  -5   1  -3 36449.0 816.054  27
   5   1  -3 36524.5 777.964  22
   1  -5  -3 33782.9 716.259  23
  -1   5  -3 35467.9 801.307  22
   1  -5  -3 36521.0 785.554  24
   1   5  -3 36353.3 801.070  25
   1  -5  -3 36177.9 807.028   7
  -1  -5  -3 35914.8 794.134   7
  -1  -5  -3 35557.0 776.196   2
  -5   1  -2 2078.02 142.231  27
  -5  -1  -2 2064.28 147.686  27
   5   1  -2 1840.14 106.031  22
   1  -5  -2 2129.08 104.827  23
  -1  -5  -2 1683.48 78.6618  23
  -1   5  -2 1675.23 132.775  22
   5   1  -2 1815.58 133.201  24
   5  -1  -2 2038.09 136.557  24
   1  -5  -2 1956.78 131.132  24
   1   5  -2 2049.76 135.077  25
  -1  -5  -2 1820.42 124.760   2
  -5  -1  -1 9030.19 294.371  27
  -5   1  -1 9720.46 295.129  27
  -1  -5  -1 9025.43 239.451  23
   1   5  -1 9010.65 288.980  22
   1  -5  -1 8914.38 257.697  23
   5   1  -1 9378.33 239.452  22
  -1   5  -1 10076.8 297.446  22
   5  -1  -1 9220.92 280.264  24
   1   5  -1 8884.45 278.181  25
  -1   5  -1 9583.58 300.614  25
  -5   1  -1 9224.92 220.582  25
   5   1  -1 9175.27 275.534  24
   1  -5  -1 9347.14 286.397  24
  -1  -5  -1 9358.63 266.376   7
  -5  -1  -1 8827.36 288.328   2
  -1  -5   0 272663. 5079.16  26
  -5  -1   0 281702. 5182.64  27
  -5   1   0 284169. 5177.16  27
  -1  -5   0 276853. 5131.79  23
   5   1   0 264279. 5078.51  22
   1  -5   0 283121. 5148.31  23
   1   5   0 291260. 5182.11  22
   5  -1   0 282651. 5153.49  24
   5   1   0 280495. 5144.71  24
   1   5   0 278979. 5151.95  25
  -5   1   0 271531. 5104.82  25
  -1   5   0 284835. 5174.49  25
  -1  -5   0 278613. 5114.92   7
  -5   1   0 270062. 5078.98   8
  -5  -1   0 274322. 5171.86   2
  -1  -5   1 9084.71 234.323  26
  -1  -5   1 9407.25 277.416  23
   1  -5   1 9707.22 283.193  23
   1   5   1 9687.05 279.488  25
  -1   5   1 9163.24 293.641  25
   5   1   1 8690.05 253.374  24
   5  -1   1 9487.46 269.303  24
  -5  -1   1 9179.35 246.160   8
  -1  -5   1 8965.85 221.189   7
  -5   1   1 9464.38 241.882   8
  -5  -1   1 9225.18 287.370   2
  -1   5   2 5270.31 218.013  25
   1   5   2 5375.16 198.915  25
   5   1   2 5259.52 170.203  24
   5  -1   2 5197.09 178.068  24
  -1  -5   2 4985.56 209.251  23
   1  -5   2 5485.58 214.811  23
  -5  -1   2 5251.34 188.476   8
  -5   1   2 5050.06 179.169   8
  -1  -5   2 5332.85 178.653  26
  -5  -1   2 5491.31 200.907  26
  -5  -1   3 36449.2 799.637  26
  -1  -5   3 36580.0 777.194  26
  -1  -5   3 35583.8 817.562  23
   5  -1   3 36660.1 798.460  23
   5   1   3 35377.3 764.881  23
  -1   5   3 36537.3 820.773  25
   1   5   3 36451.1 799.664  25
   5  -1   3 34207.4 742.205  24
  -1  -5   3 36770.3 789.133   2
  -5  -1   3 36666.7 789.719   8
  -5   1   3 36396.2 784.918   8
  -1  -5   4 26485.7 606.818   2
   1   5   4 25529.7 624.514  25
  -1   5   4 25532.4 646.309  25
  -5  -1   4 26304.6 629.771   8
  -1   5   4 25708.3 654.432   8
  -5   1   4 26175.6 628.080   8
   1  -5   4 27037.6 643.493  26
  -1  -5   4 26129.4 619.803  26
  -5  -1   4 25357.4 632.126  26
   1  -5   4 28552.1 668.057  23
   5  -1   4 24413.4 614.436  23
  -1  -5   4 25634.3 516.497  10
   1  -5   4 25630.8 515.213   9
  -1  -5   4 26694.0 516.777   9
  -1  -5   4 26561.1 519.414   3
   1  -5   4 26134.6 518.978   3
  -1   5   5 16406.8 488.377  25
   1   5   5 16667.1 463.322  25
  -5   1   5 16830.2 478.792   8
  -5  -1   5 16665.2 472.170   8
   1   5   5 15526.1 482.956   8
  -1   5   5 16303.7 494.273   8
   1  -5   5 17451.0 484.604  26
  -1  -5   5 17305.8 477.609  26
  -5   1   5 17220.4 488.869  26
  -5  -1   5 16012.6 472.560  26
   1  -5   5 17323.9 500.310  23
   5  -1   5 15005.2 441.095  23
  -1  -5   5 17412.2 504.963  23
  -5  -1   5 16570.2 346.436  10
  -1  -5   5 16164.0 347.784   9
  -1  -5   5 16812.5 350.624  10
   1  -5   5 16617.8 347.269   9
   1  -5   5 16936.3 352.817   3
  -1  -5   5 16598.7 351.299   3
  -1   5   6 38025.2 905.269  25
  -5   1   6 36299.3 895.608   8
  -5  -1   6 36719.5 890.717   8
   1   5   6 36295.3 894.396   8
  -1   5   6 35103.3 910.158   8
   5  -1   6 37314.7 881.693  26
  -1  -5   6 37956.7 896.445  26
  -5   1   6 37996.9 905.886  26
   1  -5   6 37752.4 902.639  26
  -5  -1   6 37427.2 894.640  26
   1  -5   6 39114.4 920.578  23
  -1  -5   6 38981.3 921.973  23
  -5  -1   6 37630.0 730.213  10
  -1  -5   6 36899.7 730.216  10
  -1  -5   6 36583.6 730.378   9
   1  -5   6 36757.1 726.881   9
  -1  -5   6 37401.6 733.364   3
   1  -5   6 37719.2 733.533   3
  -1   5   7 2465.53 211.404  25
  -5  -1   7 2686.83 218.978   8
   1   5   7 2185.48 198.991   8
  -1   5   7 2325.78 222.562   8
  -5   1   7 2859.25 227.819   8
  -1  -5   7 2410.77 213.191  26
   1  -5   7 2811.13 224.063  26
  -5   1   7 1945.62 204.439  26
  -5  -1   7 2317.05 212.684  26
   5  -1   7 2528.21 200.670  26
   1  -5   7 2437.95 222.935  23
  -5  -1   7 2449.44 113.383  10
  -1  -5   7 2487.14 112.177   9
  -1  -5   7 2412.47 113.225  10
   1  -5   7 2546.75 109.566   9
  -1  -5   7 2394.70 113.559   3
   1  -5   7 2698.54 118.307   3
  -1   5   8 1033.36 184.490  25
   1  -5   8 1296.63 193.011  23
  -1  -5   8 1293.43 106.266  11
   1  -5   8 1468.19 105.080  11
  -5  -1   8 1333.50 104.324  10
  -1   5   8 1386.20 203.076   8
  -1  -5   8 1307.63 196.573  26
  -5   1   8 1162.84 199.729  26
   1  -5   8 1654.77 108.562   3
  -1  -5   8 1557.40 109.117   3
   1  -5   8 1285.27 92.4636   9
  -1  -5   8 1315.05 100.737   9
  -1  -5   8 1210.75 98.9901  10
  -5  -1   8 1294.25 103.801   9
  -1  -5   9 2079.80 118.905   9
  -1  -5   9 2212.04 116.950  10
   1  -5   9 2286.05 111.926   9
  -5  -1   9 2019.87 117.899   9
  -1  -5   9 2154.98 119.941  11
  -5  -1   9 2123.38 119.575  10
   1  -5   9 2209.28 122.223  11
  -5   1   9 2131.69 121.769  10
   1  -5   9 2329.39 123.165   3
  -1  -5   9 2299.57 121.162   3
  -5   1   9 2138.25 126.702  17
  -1  -5  10 10353.9 250.203   9
   1  -5  10 10240.8 240.628   9
  -1  -5  10 10052.7 243.718  10
  -5  -1  10 10650.0 252.187   9
   1  -5  10 10195.7 258.191   3
  -1  -5  10 10088.6 257.402   3
   1  -5  10 9489.06 245.281  11
  -5   1  10 10025.8 253.568  10
  -1  -5  10 9738.19 251.179  11
  -5  -1  10 10145.9 255.964  10
  -5   1  10 10451.3 258.658  17
  -1  -5  11 541.429 69.0291  10
  -5  -1  11 661.697 80.6480  10
  -1  -5  11 788.678 76.1355   9
  -5   1  11 652.358 81.2999  10
  -1  -5  11 591.391 84.4664   3
   1  -5  11 506.626 82.3461   3
   1  -5  11 680.063 77.1944  11
  -5   1  11 722.364 91.5182  17
  -5  -1  11 656.356 94.9951  17
  -5  -1  12 3726.56 118.828  10
  -1  -5  12 4150.61 110.178   9
  -5  -1  12 4460.44 124.477  17
  -5   1  12 4051.86 121.427  17
  -5   1  12 3743.55 117.119  10
  -1  -5  12 4024.08 119.688   3
   1  -5  12 3959.57 118.346   3
  -5  -1  13 453.611 36.1487  17
   2  -5 -13 1283.44 42.5110  30
  -5  -2 -12 76.2748 58.7180  14
  -5   2 -12 124.538 50.5106  14
   2   5 -12 41.8390 56.4434   5
  -2   5 -12 71.0713 53.7829   5
   2  -5 -12 111.697 58.5970  31
   5  -2 -12 149.618 43.9528  31
  -2   5 -12 32.6186 46.0968  16
  -5   2 -12 161.590 62.4742  16
  -5  -2 -11 4971.70 143.682  14
  -2   5 -11 4214.29 135.499  16
   2   5 -11 4284.54 140.349   5
  -2   5 -11 4291.08 138.233   5
  -5   2 -11 4798.24 133.924  14
   2  -5 -11 4169.04 139.105  31
  -2  -5 -11 4469.72 135.375  30
   5   2 -11 4719.62 131.579  32
   2   5 -11 4381.94 125.491  21
   5   2 -11 4606.45 137.751  21
   2   5 -10 1157.69 103.886   5
  -2   5 -10 1189.01 101.303   5
   2  -5 -10 1126.91 103.174  31
   5  -2 -10 1156.64 85.2941  32
  -5  -2 -10 921.635 85.3166  31
  -2  -5 -10 1218.91 102.646  30
  -5  -2 -10 1025.82 102.005  14
  -5  -2 -10 1203.56 107.873  16
  -2  -5 -10 1066.81 115.909  14
   2   5 -10 1146.53 89.6087  21
  -2   5 -10 1157.92 96.5848  18
   5   2 -10 1364.42 96.1894  21
  -2   5  -9 26548.4 531.888   5
   2   5  -9 25394.8 533.068   5
   5  -2  -9 25374.7 523.057  32
  -5  -2  -9 25209.2 522.218  31
   2  -5  -9 25302.8 526.975  31
  -5  -2  -9 26614.2 529.248  14
  -2  -5  -9 26497.5 535.732  14
  -5  -2  -9 25156.3 528.422  16
   5   2  -9 25799.0 530.436  21
  -2   5  -9 25598.2 531.833  18
  -5  -2  -8 3838.38 133.653  31
   2  -5  -8 3789.76 137.305  31
   5  -2  -8 3732.34 135.963  32
   2   5  -8 4026.59 147.386   5
  -2   5  -8 4128.37 144.186   5
   2   5  -8 4280.68 283.088  22
  -5   2  -8 3904.98 147.773  18
  -2   5  -8 3958.79 143.876  18
  -5   2  -8 4096.20 150.072  19
  -5  -2  -8 4196.48 143.051  16
  -2  -5  -8 3698.62 148.939  14
  -5  -2  -8 4194.21 140.091  14
   2  -5  -8 3905.03 133.864  14
   2  -5  -8 3190.77 261.361   7
   5   2  -8 3068.55 265.730   1
   5  -2  -8 3445.37 277.219   1
  -5   2  -8 3465.35 284.548   1
  -5  -2  -8 3491.96 290.449   1
  -5   2  -7 30409.0 829.966   1
  -5  -2  -7 32223.1 846.804   1
   5  -2  -7 29181.7 770.053  24
   5   2  -7 30499.4 787.292  24
   2   5  -7 32253.3 837.950  22
  -5   2  -7 31583.5 635.477  19
  -5   2  -7 32033.6 632.334  18
   5   2  -7 31603.1 627.565  21
  -2   5  -7 30583.4 631.756  18
  -2  -5  -7 32483.8 631.929  14
  -5  -2  -7 31078.1 623.772  16
   2   5  -7 30976.8 629.861   5
  -2   5  -7 31238.3 629.148   5
  -5  -2  -7 32700.6 636.896  12
  -2  -5  -7 31139.1 823.918   7
   2  -5  -7 30373.5 820.366   7
   5  -2  -7 31576.4 624.826  32
   5  -2  -6 6939.67 294.640  24
   5   2  -6 7012.73 299.761  24
  -5   2  -6 6807.51 324.624   1
  -5  -2  -6 6804.06 328.946   1
   2  -5  -6 6778.68 315.801   7
   2   5  -6 7360.14 323.322  22
  -2   5  -6 6571.54 260.292  22
   2  -5  -5 92068.5 1851.30   7
   5   2  -5 89274.5 1822.11  24
   5  -2  -5 88296.1 1812.25  24
   2  -5  -5 90979.8 1784.30  24
  -2   5  -5 92891.3 1840.20  25
  -5   2  -5 88415.8 1824.90  27
  -5  -2  -5 90649.7 1836.64  27
  -5  -2  -5 89723.1 1852.52   1
   2  -5  -5 82814.4 1742.97   1
  -2  -5  -5 87487.4 1753.40   2
  -2  -5  -5 83638.8 1752.21   1
  -5   2  -5 88138.2 1848.40   1
   5   2  -5 95358.8 1833.34  22
  -2   5  -5 88572.4 1778.70  22
  -2  -5  -4 4468.91 217.583   7
   2  -5  -4 4380.03 200.568  24
  -2   5  -4 4495.33 228.984  25
   5  -2  -4 4896.20 224.265  24
  -5  -2  -4 4667.19 226.739  27
  -5   2  -4 4337.90 217.591  27
   2   5  -4 4635.10 225.748  25
  -5   2  -4 4650.40 243.296   1
  -5  -2  -4 4572.90 245.232   1
   2  -5  -4 4492.02 168.534   1
  -2  -5  -4 4460.35 194.476   2
  -2  -5  -4 4408.36 175.219   1
   5   2  -4 4777.62 216.374  22
  -2   5  -4 4522.65 197.327  22
  -2  -5  -3 2947.99 173.446   7
  -5  -2  -3 3234.88 168.430   2
  -2  -5  -3 3048.98 164.296   2
   2  -5  -3 2776.48 165.263  24
  -2   5  -3 3516.70 191.102  25
  -5  -2  -3 3147.35 183.077  27
   2   5  -3 2904.45 171.496  25
  -5   2  -3 3370.36 181.608  27
   5   2  -3 3451.22 164.442  22
   2  -5  -3 2812.87 130.264  23
   2   5  -3 3161.22 184.352  22
  -2   5  -3 3080.41 162.220  22
  -2   5  -2 875.190 103.918  22
  -5  -2  -2 761.733 107.723   2
  -2  -5  -2 840.398 103.089   2
  -5   2  -2 864.986 71.5259  25
   2   5  -2 790.099 100.017  25
   5  -2  -2 816.646 109.002  24
   2  -5  -2 909.215 111.799  24
  -2   5  -2 1053.93 125.017  25
  -2  -5  -2 735.142 104.842   7
  -5  -2  -2 805.413 115.475  27
  -5   2  -2 881.738 113.985  27
   2  -5  -2 915.074 87.9181  23
   5   2  -2 763.064 93.2193  22
   2   5  -2 1173.49 124.199  22
  -2  -5  -1 22421.6 509.433   7
  -5  -2  -1 20894.6 531.000   2
  -2  -5  -1 22151.0 534.615   2
  -5   2  -1 22363.1 489.519  25
   5  -2  -1 22734.9 536.137  24
   2   5  -1 22539.5 523.385  25
  -5  -2  -1 21952.4 543.868  27
  -5   2  -1 22896.8 539.015  27
   2  -5  -1 22281.3 513.056  23
   5   2  -1 21843.4 491.070  22
   2   5  -1 21826.3 539.198  22
  -2   5  -1 22033.3 538.403  22
   2  -5   0 263.333 82.8308  23
  -2  -5   0 253.710 67.9240  23
   5   2   0 207.868 49.3471  22
   2   5   0 127.501 91.7794  22
  -2  -5   0 223.766 60.6063   7
  -2  -5   0 206.962 91.2251   2
  -5  -2   0 197.063 85.9044   2
  -5  -2   0 248.943 89.0183  27
  -5   2   0 156.917 83.3748  27
   5  -2   0 212.358 75.3751  24
   2   5   0 302.139 77.7625  25
   2  -5   0 177.235 87.9119  24
  -5   2   0 304.757 68.3857  25
  -5   2   0 278.608 47.1144   8
  -5   2   1 18703.0 431.330   8
  -2  -5   1 18480.7 403.026   7
  -2   5   1 19513.9 494.438  25
   2  -5   1 19841.6 488.722  24
  -5   2   1 19114.1 454.310  25
   5  -2   1 20069.6 468.773  24
   2   5   1 19333.7 452.146  25
  -5  -2   1 18571.7 480.439   2
  -2  -5   1 19400.1 479.332   2
   2   5   1 19953.3 490.736  22
  -2  -5   1 19359.8 465.453  23
   2  -5   1 19637.4 484.998  23
  -2  -5   1 18898.6 407.999  26
  -2  -5   2 898.598 80.2396  26
  -5  -2   2 919.153 96.2635  26
  -5   2   2 831.606 90.2403   8
   5   2   2 960.244 82.1070  24
   5  -2   2 1044.83 100.068  24
  -2   5   2 915.886 120.919  25
   2   5   2 876.330 90.3046  25
  -5  -2   2 848.837 108.760   2
  -2  -5   2 917.017 108.033   2
   5  -2   2 1047.40 111.372  23
  -2  -5   2 939.052 114.255  23
   2  -5   3 3745.99 199.299  23
   5  -2   3 3832.52 192.712  23
  -2  -5   3 3303.26 188.150  23
  -5  -2   3 3623.55 176.578   8
  -5   2   3 3649.85 176.908   8
  -2  -5   3 3583.35 157.296  26
  -5  -2   3 3755.25 172.824  26
  -2   5   3 3674.35 200.809  25
   2   5   3 3485.51 157.393  25
   5  -2   3 3634.53 152.674  24
  -2  -5   3 3772.36 110.757  10
  -5  -2   3 3866.86 183.387   2
  -2  -5   3 3690.68 175.910   2
  -2  -5   4 4738.27 200.766   2
  -2   5   4 4808.76 233.945  25
   2   5   4 4390.91 189.107  25
  -5  -2   4 4454.28 211.041   8
  -5   2   4 4035.45 205.992   8
  -2  -5   4 4413.92 201.319  26
  -5  -2   4 4532.16 207.453  26
   2  -5   4 4780.15 236.092  23
   5  -2   4 4719.80 216.752  23
  -5  -2   4 4412.25 124.449  10
   2  -5   4 4678.16 124.613   9
  -2  -5   4 4441.66 130.094  10
  -2  -5   4 4422.24 126.757   9
   2  -5   4 4580.48 129.673   3
  -2  -5   4 4595.92 130.110   3
  -2   5   5 102491. 2106.53  25
  -5  -2   5 100344. 2078.37   8
  -2   5   5 101934. 2106.18   8
   2   5   5 102785. 2084.96   8
  -5   2   5 101052. 2077.64   8
   2  -5   5 105508. 2106.01  26
  -2  -5   5 104932. 2068.83  26
  -5  -2   5 102311. 2072.79  26
   2  -5   5 111258. 2128.62  23
   5  -2   5 97116.5 2065.50  23
  -2  -5   5 104724. 2112.01  23
  -5  -2   5 104831. 1925.39  10
  -5  -2   5 101628. 1918.27   9
   2  -5   5 101816. 1922.08   9
  -2  -5   5 102404. 1929.19  10
   2  -5   5 105564. 1929.26   3
  -2  -5   5 102584. 1927.78   3
  -2   5   6 7346.76 326.973  25
   2  -5   6 7273.74 328.712  23
   2   5   6 6954.57 294.400   8
  -2   5   6 6560.60 320.280   8
  -5   2   6 7238.80 311.454   8
  -5  -2   6 6924.60 309.019   8
   5  -2   6 7192.73 329.183  26
  -2  -5   6 6859.71 300.472  26
  -5   2   6 7029.50 321.283  26
  -5  -2   6 6889.47 301.162  26
  -5  -2   6 7104.39 184.216  10
  -2  -5   6 7081.41 187.284   3
   2  -5   6 7166.90 187.539   3
  -2  -5   6 6464.36 182.808   9
  -5  -2   6 6806.28 176.882   9
   2  -5   6 6892.65 176.125   9
  -2  -5   6 7238.90 189.499  10
  -2   5   7 20752.7 652.779  25
   2  -5   7 23252.2 663.933  23
  -5  -2   7 22021.2 641.116   8
  -2   5   7 21482.4 660.464   8
  -5   2   7 21889.2 652.822   8
  -5   2   7 22356.1 475.339  17
  -2  -5   7 22960.0 648.087  26
   5  -2   7 21085.2 638.824  26
  -5   2   7 21638.6 648.918  26
  -5  -2   7 21476.2 636.884  26
  -2  -5   7 22387.9 475.010  11
  -5  -2   7 23024.6 476.607  10
   2  -5   7 23794.2 478.490   3
  -2  -5   7 22869.4 476.013   3
  -5  -2   7 23218.7 470.891   9
  -2  -5   7 22257.3 476.924  10
   2  -5   7 23295.6 467.610   9
  -2  -5   7 22683.3 475.184   9
  -2   5   8 3460.68 266.769  25
   2  -5   8 3825.72 273.844  23
  -2  -5   8 3965.08 146.935   3
   2  -5   8 3862.24 148.371   3
  -5   2   8 4008.55 152.954  17
  -2   5   8 3313.86 279.526   8
  -2  -5   8 4252.07 149.575   9
   2  -5   8 3944.79 133.808   9
  -2  -5   8 4305.34 152.883  10
  -5  -2   8 3943.83 144.811   9
  -2  -5   8 3708.63 259.170  26
   2  -5   8 4090.09 285.855  26
   5  -2   8 3736.52 259.532  26
  -5  -2   8 3249.88 255.961  26
  -2  -5   8 4207.73 151.168  11
  -5  -2   8 4176.55 151.385  10
  -2  -5   9 18009.4 409.275   3
   2  -5   9 18406.4 409.102   3
  -2  -5   9 18541.7 408.786  11
  -5  -2   9 18755.5 413.665  10
   2  -5   9 18031.1 402.351  11
  -2  -5   9 18741.0 408.017   9
  -2  -5   9 18943.0 409.616  10
   2  -5   9 19213.0 395.196   9
  -5  -2   9 18845.0 407.692   9
  -5   2   9 18764.6 412.849  17
  -2  -5  10 1100.10 97.2333   3
   2  -5  10 1161.13 100.155   3
  -5   2  10 1144.07 99.5843  10
  -2  -5  10 1130.43 104.326  11
  -5  -2  10 1237.90 108.264  10
   2  -5  10 1095.24 92.5707  11
  -5  -2  10 1194.82 100.080   9
  -2  -5  10 1112.47 98.6690  10
  -2  -5  10 1261.16 98.9765   9
  -5   2  10 1279.06 109.161  17
  -2  -5  11 9915.79 244.053   3
   2  -5  11 9883.07 242.655   3
  -5   2  11 10281.2 242.158  10
  -5   2  11 10933.5 247.801  17
  -2  -5  11 10389.8 238.500  10
  -2  -5  11 10568.9 240.964   9
  -5   2  12 62.8551 55.1235  17
  -5  -2  12 81.9855 62.0510  17
  -5   2  12 27.7260 49.9967  10
  -5   2  12 105.527 52.9970   9
  -2  -5  12 159.941 48.4906   9
  -2  -5  12 69.2049 48.7777   3
   2  -5  12 57.7062 49.3173   3
  -5  -2  13 1786.29 53.6972  17
   3   5 -12 4293.10 108.052   5
   3  -5 -12 4095.68 108.321  31
  -3   5 -12 4636.12 112.840  16
  -5   3 -12 4687.43 120.807  16
  -3   5 -11 723.347 82.4512  16
  -5   3 -11 719.882 87.4786  16
  -3   5 -11 705.855 69.8858   5
   3   5 -11 595.214 70.6445   5
  -5   3 -11 689.100 69.8767  14
  -5  -3 -11 694.616 82.7574  14
   3   5 -11 794.537 68.9316  21
   5   3 -11 766.061 73.6583  21
  -3  -5 -11 672.555 91.5919  31
   5   3 -11 713.796 68.2119  32
   3  -5 -11 628.593 73.7053  31
  -5  -3 -10 11927.4 271.004  14
  -3   5 -10 11453.7 262.760   5
   3   5 -10 11213.1 262.966   5
  -5   3 -10 11395.0 274.745  18
   5   3 -10 11674.2 267.654  21
   3   5 -10 11900.7 267.617  21
  -3   5 -10 10976.7 270.396  18
  -3  -5 -10 12200.1 283.856  31
  -5  -3 -10 11701.6 266.041  31
  -3  -5 -10 11966.9 267.163  30
   5  -3 -10 11244.9 256.934  32
   3  -5 -10 10529.8 260.622  31
  -3   5  -9 550.309 103.343  18
  -5  -3  -9 540.936 97.7661  16
  -5   3  -9 538.616 101.907  18
  -3   5  -9 566.633 89.1303   5
   3   5  -9 754.216 92.3062   5
  -5  -3  -9 597.213 98.4954  14
   3   5  -9 624.514 93.4664  21
   5   3  -9 626.192 89.8560  21
  -3  -5  -9 658.709 95.5309  30
  -5  -3  -9 566.901 95.9286  31
   3  -5  -9 708.037 92.3606  31
  -3  -5  -9 587.293 108.574  31
   5  -3  -9 728.822 86.1786  32
  -5  -3  -8 26485.9 541.227  16
  -5  -3  -8 27474.0 543.800  14
  -3   5  -8 26476.9 540.120   5
   3   5  -8 26057.7 541.392   5
  -3   5  -8 26047.8 549.900  18
  -5   3  -8 26734.0 550.812  19
  -3  -5  -8 27173.3 548.504  30
   5  -3  -8 25875.7 539.346  32
  -5  -3  -8 26615.0 541.716  31
   3  -5  -8 25685.4 534.868  31
  -3  -5  -8 27819.3 555.799  31
   5   3  -7 2116.41 196.079  24
   5  -3  -7 2105.90 184.838  24
   3   5  -7 2505.65 236.548  22
  -5   3  -7 2574.51 121.630  18
   5   3  -7 2290.81 110.876  21
  -5   3  -7 2464.86 121.690  19
  -3   5  -7 2539.03 122.626  18
  -5  -3  -7 2553.77 112.057  14
  -5  -3  -7 2520.07 108.324  16
  -3  -5  -7 2153.00 117.600  14
  -3  -5  -7 2396.18 118.483  30
  -3  -5  -7 2350.28 123.811  31
   5  -3  -7 2435.31 106.264  32
  -5  -3  -7 2851.85 112.332  31
   3  -5  -7 2529.68 100.783  32
  -5   3  -7 2487.42 234.112   1
  -5  -3  -7 2136.69 228.059   1
  -3   5  -7 2501.75 109.001   5
   3   5  -7 2544.11 113.618   5
  -3  -5  -7 2346.34 221.330   7
   5  -3  -7 2089.09 206.536   7
   3  -5  -7 2152.89 231.185   7
  -5  -3  -6 6502.22 319.868   1
  -5   3  -6 6094.36 308.175   1
   5   3  -6 7004.07 299.752  24
   5  -3  -6 6507.94 286.721  24
   3  -5  -6 5846.05 255.037  24
   5   3  -6 6616.91 310.831  22
   3  -5  -6 5680.68 306.063   7
  -5   3  -5 13337.8 452.169   1
  -3  -5  -5 13772.3 404.193   1
  -5  -3  -5 13582.7 453.749   1
  -3  -5  -5 13600.1 392.511   2
   3  -5  -5 14553.9 427.173  24
   5  -3  -5 14737.0 442.724  24
  -3   5  -5 14337.4 443.579  25
   5   3  -5 15600.5 458.079  22
   3   5  -5 13710.4 454.340  22
  -3  -5  -5 14545.4 459.069   7
   3  -5  -5 13992.8 463.918   7
  -5  -3  -4 81705.4 1676.10   2
  -3  -5  -4 83687.3 1672.65   2
   5  -3  -4 86600.7 1712.33  24
  -3   5  -4 84399.8 1712.60  25
   3  -5  -4 85448.3 1700.21  24
  -5   3  -4 82934.9 1686.02  27
  -5  -3  -4 85566.9 1705.37  27
   5   3  -4 84809.3 1701.03  22
   3  -5  -4 77598.4 1625.32  23
   3   5  -4 85214.3 1724.86  22
  -3   5  -4 80264.7 1637.02  22
  -3  -5  -4 81711.6 1700.70   7
  -5  -3  -3 3732.44 189.493   2
  -3  -5  -3 3804.58 187.333   2
   3  -5  -3 3590.18 194.090  24
   5  -3  -3 3490.64 196.832  24
  -3   5  -3 3978.83 209.587  25
  -5   3  -3 3747.90 155.022  25
  -5   3  -3 3220.43 180.461  27
  -5  -3  -3 3605.07 191.694  27
   3   5  -3 3829.43 189.003  25
  -3   5  -3 3552.34 166.308  22
   5   3  -3 3892.55 188.618  22
   3  -5  -3 3596.15 162.878  23
   3   5  -3 3882.07 201.989  22
  -3  -5  -3 3790.13 196.187   7
  -5  -3  -2 37108.4 825.962   2
  -3  -5  -2 37357.6 822.966   2
  -5   3  -2 35970.8 780.693  25
   3  -5  -2 34991.2 829.429  24
  -3   5  -2 37252.9 836.893  25
   5  -3  -2 37264.3 835.329  24
  -5  -3  -2 37048.8 823.539  27
  -5   3  -2 36671.6 811.634  27
   3   5  -2 36901.8 809.238  25
   3   5  -2 36389.7 825.039  22
   5   3  -2 38555.6 806.881  22
   3  -5  -2 35889.8 794.253  23
  -3   5  -2 37739.4 803.854  22
  -3  -5  -2 36792.9 809.611   7
  -5  -3  -1 1475.43 133.925   2
  -3  -5  -1 1336.77 128.765   2
  -3   5  -1 1432.82 135.205  25
  -5   3  -1 1409.00 109.213  25
   5  -3  -1 1269.54 128.915  24
   3   5  -1 1501.08 110.797  25
  -5  -3  -1 1604.25 127.688  27
  -5   3  -1 1477.55 119.266  27
   3   5  -1 1257.40 122.551  22
   3  -5  -1 1257.00 114.770  23
   5   3  -1 1340.13 102.160  22
  -3   5  -1 1545.08 120.593  22
  -3  -5  -1 1248.79 109.768   7
  -5   3   0 108596. 2088.71   8
  -5  -3   0 110166. 2167.15   2
  -3  -5   0 110912. 2165.47   2
   3  -5   0 111971. 2172.29  24
  -3   5   0 110036. 2173.91  25
  -5   3   0 111705. 2140.57  25
   3   5   0 111916. 2121.68  25
   5  -3   0 110552. 2161.25  24
  -5  -3   0 113715. 2159.83  27
  -5   3   0 108585. 2143.03  27
   3  -5   0 107711. 2152.38  23
   3   5   0 107262. 2150.55  22
   5   3   0 114447. 2109.11  22
  -3  -5   0 106000. 2102.17   7
   3   5   1 1507.17 123.884  22
   3  -5   1 1757.93 136.582  23
   5  -3   1 1508.65 134.291  23
  -3   5   1 1462.93 138.878  25
   5  -3   1 1604.54 125.884  24
  -5   3   1 1399.63 119.409  25
   3   5   1 1414.18 98.4131  25
   3  -5   1 1478.52 131.912  24
  -5   3   1 1564.80 101.298   8
  -5  -3   1 1506.76 132.617   2
  -3  -5   1 1620.53 131.026   2
  -3  -5   2 56926.8 1120.22  26
  -5  -3   2 55374.4 1141.53  26
   5  -3   2 56328.9 1197.96  23
   3   5   2 58349.0 1184.34  22
   5  -3   2 54831.7 1166.08  24
  -5   3   2 57638.2 1186.97  25
   3  -5   2 56036.5 1194.25  24
  -5  -3   2 57217.3 1194.41   2
  -3  -5   2 57972.6 1191.05   2
  -3   5   2 55151.0 1184.35   8
  -5   3   2 56356.7 1157.93   8
  -3   5   3 3641.89 201.281   8
  -5   3   3 3932.49 188.323   8
  -3  -5   3 3742.88 161.910  26
  -5  -3   3 3706.89 172.485  26
   5  -3   3 3375.27 167.315  24
  -3   5   3 3640.44 210.224  25
  -3  -5   3 3720.08 109.397   9
  -5  -3   3 3690.44 110.532  10
   3  -5   3 3716.98 210.007  23
   5  -3   3 3572.61 198.431  23
   3   5   3 3734.07 189.101  22
  -5  -3   3 3480.70 188.569   2
  -3  -5   3 4020.28 197.681   2
  -5  -3   4 90500.2 1837.56   2
  -3  -5   4 94145.8 1839.98   2
  -3   5   4 89967.4 1876.97   8
  -5   3   4 92483.3 1855.46   8
  -3   5   4 89898.2 1889.55  25
  -3  -5   4 91727.7 1823.79  26
  -5  -3   4 91442.4 1834.81  26
   3  -5   4 94421.6 1894.83  23
   5  -3   4 92827.8 1877.84  23
  -5  -3   4 90764.7 1716.27  10
  -5  -3   4 90260.9 1705.28   9
  -3  -5   4 91774.2 1719.26  10
   3  -5   4 93182.6 1708.76   9
  -3  -5   4 91562.2 1712.25   9
  -3  -5   4 91242.7 1713.82   3
   3  -5   4 91195.9 1714.66   3
   3   5   5 14393.0 432.920   8
  -5   3   5 13777.1 447.458   8
  -3   5   5 14646.3 477.865  25
  -5  -3   5 13863.6 432.155  26
  -3  -5   5 14458.2 430.501  26
   3  -5   5 15597.4 491.334  23
   5  -3   5 14843.3 462.964  23
  -5  -3   5 14667.8 310.962   9
   3  -5   5 14805.5 310.379   9
  -3  -5   5 14587.7 315.724   9
  -5  -3   5 14625.3 321.018  10
  -3  -5   5 14361.2 322.793  10
  -3  -5   5 14693.3 318.803   3
   3  -5   5 14743.3 317.950   3
  -5  -3   6 11586.1 266.194  10
   5  -3   6 10899.1 402.601  23
   3  -5   6 11448.3 425.724  23
  -5   3   6 10954.6 408.326   8
  -3   5   6 10600.3 426.143  25
  -3  -5   6 11478.2 397.176  26
   5  -3   6 11113.7 432.611  26
  -5  -3   6 9923.66 380.758  26
  -5  -3   6 11211.4 258.439   9
  -3  -5   6 10923.4 261.475   9
  -3  -5   6 11477.7 269.117  10
   3  -5   6 11615.9 265.215   3
  -3  -5   6 11543.6 263.742   3
  -5  -3   7 2393.94 117.346  10
   3  -5   7 2384.51 229.421  23
  -3   5   7 2001.92 224.428   8
  -5   3   7 1807.81 210.193   8
  -3  -5   7 2479.15 116.528   3
   3  -5   7 2715.29 116.619   3
  -5   3   7 2329.18 122.300  17
  -3   5   7 2548.24 114.930  17
  -3   5   7 1994.72 233.188  25
  -3  -5   7 2604.13 124.947  10
  -5  -3   7 2532.96 115.301   9
   5  -3   7 2450.80 241.057  26
  -3  -5   7 2432.05 208.151  26
   3  -5   7 2621.29 245.992  26
  -5  -3   7 2194.48 211.650  26
  -3  -5   8 14296.7 342.522  10
  -5  -3   8 15030.9 337.300   9
  -5  -3   8 15681.9 344.973  10
  -3  -5   8 14919.6 340.330  11
  -5  -3   8 14551.8 321.828   3
  -3  -5   8 14371.5 337.588   3
   3  -5   8 14899.4 337.956   3
  -5   3   8 15332.6 344.107  17
  -3   5   8 14686.0 332.066  17
  -5  -3   9 600.707 95.2549   9
  -3  -5   9 576.229 98.8710   9
  -3  -5   9 528.462 88.9072   3
   3  -5   9 517.537 88.5495   3
  -5  -3   9 595.954 73.4385   3
  -5   3   9 693.775 102.828  17
  -3   5   9 636.008 87.1899  17
  -3  -5   9 525.414 105.744  11
   3  -5   9 602.382 87.7641  11
  -5  -3   9 501.598 100.085  10
  -3  -5   9 509.834 101.020  10
  -3  -5  10 13498.4 298.137   9
  -3  -5  10 12675.0 300.218  10
  -5  -3  10 13226.6 298.384   9
   3  -5  10 12451.8 293.801   3
  -3  -5  10 12355.0 295.988   3
  -5   3  10 13355.5 303.114  17
  -3  -5  11 670.953 75.6783  10
  -3  -5  11 668.424 75.1204   9
  -5   3  11 513.642 72.0863  10
  -5  -3  11 707.616 75.6110   9
  -5   3  11 699.870 81.2431  17
  -3  -5  11 550.566 70.2878   3
   3  -5  11 597.945 68.0427   3
  -5   3  12 2039.36 72.1282  17
  -5  -3  12 2024.40 81.7073  17
  -3   5  12 1787.38 74.8845  10
  -5   3  12 1803.09 74.9473   9
  -5  -3  12 1904.22 76.9954  10
  -3  -5  12 2085.87 73.7753   9
  -4   5 -12 731.772 43.3631  14
  -4   5 -12 613.576 47.2040  16
  -5   4 -12 657.512 50.5704  16
  -4   5 -11 16108.3 321.232  16
  -5   4 -11 16307.9 322.759  16
   5   4 -11 15339.2 315.826  21
   4   5 -11 15109.5 314.720  21
   4   5 -10 907.901 74.9605   5
  -4   5 -10 919.086 76.6668   5
  -5   4 -10 1032.46 101.761  16
  -5  -4 -10 888.988 92.0364  14
  -5  -4 -10 954.993 90.6459  31
  -4  -5 -10 889.904 103.767  31
  -4   5 -10 1117.96 99.9979  18
  -5   4 -10 1068.56 102.750  18
   4   5 -10 914.690 85.9501  21
   5   4 -10 1134.51 92.4177  21
  -4   5  -9 29189.4 596.378  18
   4   5  -9 28789.0 586.690  21
  -5   4  -9 29057.3 595.253  18
   4   5  -9 27501.3 576.241   5
  -4   5  -9 28994.9 577.395   5
  -5  -4  -9 30410.5 591.758  14
  -4  -5  -9 30159.2 594.642  14
   5  -4  -9 27856.0 575.244  28
  -5  -4  -9 29669.6 592.287  31
   5  -4  -9 29551.8 582.755  32
  -4  -5  -9 29157.9 585.128  30
  -4  -5  -9 29623.2 597.952  31
  -4  -5  -8 10643.5 264.052  14
  -5  -4  -8 10680.9 254.774  14
   4   5  -8 9994.25 241.861   5
  -4   5  -8 10394.1 241.437   5
  -5   4  -8 10093.1 259.409  18
  -5   4  -8 9979.94 253.340  19
  -4   5  -8 10758.1 266.257  18
   5   4  -8 10478.3 253.480  21
   4  -5  -8 10095.5 239.634  28
   5  -4  -8 10045.8 248.694  32
  -5  -4  -8 10527.7 257.460  31
  -5  -4  -8 10237.9 241.715  30
  -4  -5  -8 10806.4 253.287  30
  -4  -5  -8 10405.3 263.655  31
   5   4  -7 8983.56 378.751  24
   5   4  -7 10441.5 414.567  22
   4   5  -7 9926.62 417.259  22
  -5   4  -7 9914.76 245.857  19
  -4   5  -7 9967.74 235.952  19
  -4  -5  -7 10285.9 251.633  14
  -5  -4  -7 10423.8 247.474  14
  -4   5  -7 10291.3 253.223  18
   5   4  -7 9040.49 372.570   1
   5  -4  -7 8552.42 374.141   1
  -4  -5  -7 9571.20 408.756   7
   4   5  -7 9536.24 232.201   5
  -4   5  -7 10091.6 233.442   5
  -5  -4  -7 9935.78 250.107  31
   4  -5  -7 9804.08 235.930  28
  -4  -5  -7 10301.1 255.162  31
   4  -5  -7 10037.2 239.996  32
  -4  -5  -7 10562.9 250.000  30
  -5  -4  -7 10070.0 237.242  30
   5  -4  -7 10168.3 242.583  32
   5  -4  -7 8249.67 392.575   7
   4  -5  -7 8926.48 407.735   7
   5   4  -6 2033.19 203.062  22
   4   5  -6 1803.27 202.395  22
  -5   4  -6 1792.03 100.305  19
  -5   4  -6 2009.65 108.413  18
  -4  -5  -6 2013.81 109.626  14
  -4   5  -6 1952.76 112.309  18
   4  -5  -6 1503.52 196.292   7
  -4  -5  -6 1686.66 202.902   7
  -4   5  -6 1704.13 106.126   4
  -4  -5  -6 1899.83 112.686  31
   4  -5  -6 1573.69 93.4960  32
   5  -4  -6 1752.68 94.5560  32
  -4  -5  -6 1926.82 103.802  30
   5  -4  -6 1655.09 178.162  24
   4  -5  -6 1505.07 160.714  24
  -4  -5  -5 39960.3 952.557   7
  -5  -4  -5 38330.4 895.578   2
  -4  -5  -5 38775.4 893.765   2
  -4   5  -5 41136.4 930.900  25
   5  -4  -5 39863.3 944.015  24
   4  -5  -5 40294.4 938.346  24
   5   4  -5 42281.7 963.051  22
   4   5  -5 40443.4 969.896  22
  -4  -5  -4 4403.28 234.784   7
  -5  -4  -4 4562.53 216.652   2
  -4  -5  -4 4510.81 216.845   2
  -5   4  -4 4283.49 205.780  27
  -5  -4  -4 4489.66 217.456  27
  -4   5  -4 4935.57 231.850  25
   4  -5  -4 5039.44 241.062  24
   5  -4  -4 4720.60 239.597  24
  -5   4  -4 4438.69 197.993  25
   5   4  -4 4305.44 233.394  22
   4   5  -4 5220.44 255.609  22
   4  -5  -4 4042.90 192.223  23
  -4  -5  -3 27601.0 661.246   7
  -5  -4  -3 26228.9 660.018   2
  -4  -5  -3 27684.3 666.209   2
  -5   4  -3 25240.6 625.667  27
  -5  -4  -3 26827.4 640.930  27
  -4   5  -3 27712.1 666.269  25
   4  -5  -3 26501.6 668.991  24
   5  -4  -3 26303.1 675.011  24
  -5   4  -3 26815.1 629.825  25
   5   4  -3 28024.7 665.140  22
   4  -5  -3 26142.2 631.747  23
   4   5  -3 27124.9 669.096  22
   4  -5  -2 610.558 111.203  23
   4   5  -2 742.463 117.180  22
  -4   5  -2 729.804 88.8756  22
   5   4  -2 666.347 108.413  22
  -4  -5  -2 694.956 111.112   7
  -4  -5  -2 814.458 120.923   2
  -5  -4  -2 718.276 121.993   2
  -5   4  -2 739.190 100.954  25
  -4   5  -2 671.252 117.090  25
  -4  -5  -2 561.903 57.8843  10
  -4  -5  -2 581.732 77.5211  27
  -5   4  -2 702.462 97.1894  27
  -5  -4  -2 741.599 104.162  27
  -4  -5  -1 2237.24 112.874  27
  -5  -4  -1 2618.14 146.284  27
  -5   4  -1 2414.14 138.489  27
   4   5  -1 2528.73 136.243  25
  -5  -4  -1 2528.51 173.765   2
  -4  -5  -1 2187.88 163.792   2
  -5   4  -1 2479.26 148.199  25
   5  -4  -1 2556.63 176.012  24
  -4   5  -1 2424.37 167.096  25
   4  -5  -1 2579.94 174.023  24
  -4  -5  -1 2249.34 87.7922  10
   4  -5  -1 2195.77 157.724  23
   5  -4  -1 2419.58 163.290  23
  -4   5  -1 2505.54 142.614  22
   5   4  -1 2360.94 145.369  22
   4   5  -1 2653.26 158.523  22
  -5   4   0 12644.1 325.587   8
  -4  -5   0 12398.4 313.585  27
  -5  -4   0 13397.5 356.293  27
  -5   4   0 12298.1 342.482  27
  -5  -4   0 12148.4 384.190   2
  -4  -5   0 13438.6 392.532   2
   5  -4   0 12843.9 380.976  24
   4  -5   0 12109.8 385.964  24
  -5   4   0 12841.8 369.538  25
  -4   5   0 12291.2 377.722  25
  -4  -5   0 12220.5 271.811  10
   4   5   0 13396.8 366.733  22
   4  -5   0 12883.5 378.245  23
   5   4   0 12772.0 345.005  22
  -4   5   1 5633.16 219.479   8
  -5   4   1 5353.19 201.489   8
  -4  -5   1 5340.69 177.479  27
  -5  -4   1 5503.08 215.622  27
  -5   4   1 4844.36 200.928  27
  -5  -4   1 5587.77 238.026   2
  -4  -5   1 5496.72 241.845   2
   4  -5   1 5516.74 235.346  24
   5  -4   1 5278.88 230.391  24
  -4   5   1 5105.90 236.853  25
  -5   4   1 5327.19 230.039  25
  -4  -5   1 4976.62 139.153  10
   5   4   1 5248.65 188.937  22
   4  -5   1 5572.06 238.875  23
   5  -4   1 5014.31 235.922  23
   4   5   1 5589.88 218.638  22
   5  -4   2 567.265 129.263  23
   4   5   2 676.251 102.392  22
   5  -4   2 553.325 109.267  24
   4  -5   2 639.228 120.047  24
  -4   5   2 508.924 132.740  25
  -5   4   2 777.136 123.019  25
  -5  -4   2 731.265 121.546   2
  -4  -5   2 729.712 127.396   2
  -5  -4   2 617.636 83.6676  26
  -4  -5   2 790.390 89.2673  27
  -4  -5   2 657.301 61.9548  10
  -5  -4   2 581.979 57.8349  10
  -4   5   2 586.846 113.892   8
  -4  -5   3 16514.9 418.104  26
  -5  -4   3 16092.8 424.787  26
  -4   5   3 17301.6 480.338   8
  -5   4   3 16316.1 460.086   8
  -5   4   3 16856.7 491.112  25
  -4   5   3 16810.2 499.075  25
   5  -4   3 16310.6 453.660  24
  -5  -4   3 16566.2 471.643   2
  -4  -5   3 17601.5 477.313   2
   4   5   3 17375.1 452.005  22
   5  -4   3 17790.3 497.562  23
   4  -5   3 17201.0 497.756  23
  -5  -4   3 16745.6 353.745  10
  -4  -5   3 16649.3 345.964   9
  -5  -4   3 16486.9 340.975   9
  -4  -5   3 17106.5 355.803  10
  -4  -5   3 16521.9 343.500   3
  -4  -5   4 4722.68 204.238  26
  -5  -4   4 4451.58 208.585  26
  -4   5   4 4624.98 243.534   8
  -5   4   4 4359.25 233.659   8
  -5   4   4 4661.55 251.835  25
  -5  -4   4 4160.58 212.712   2
  -4  -5   4 4483.05 221.471   2
   4  -5   4 4611.85 132.019   3
  -4  -5   4 4635.29 132.268   3
  -4  -5   4 4867.64 133.876   9
  -4  -5   4 4779.62 144.843  10
  -5  -4   4 4573.55 128.914   9
  -5  -4   4 4550.90 141.337  10
   4  -5   4 4882.98 258.396  23
   5  -4   4 4328.68 244.261  23
  -4   5   5 25952.6 744.445  25
  -5   4   5 28885.0 751.078  25
   4  -5   5 29520.5 765.643  23
   5  -4   5 30030.8 759.359  23
  -4   5   5 26385.1 727.048   8
  -5   4   5 26630.2 720.365   8
  -4  -5   5 27789.8 689.908  26
  -5  -4   5 27510.4 693.142  26
   4  -5   5 28786.3 564.355   3
  -4  -5   5 28386.4 562.729   3
  -4  -5   5 27868.5 563.202   9
  -5  -4   5 28275.0 572.237  10
  -5  -4   5 27938.9 560.662   9
  -4   5   6 1982.94 217.191  25
   4  -5   6 1779.02 208.720  23
   5  -4   6 1689.52 195.712  23
  -4   5   6 1652.22 199.185   8
  -5   4   6 1759.45 194.900   8
  -4   5   6 1522.77 103.267  17
  -5   4   6 1680.05 106.645  17
   4  -5   6 1853.16 212.068  26
  -4  -5   6 1631.46 167.788  26
   5  -4   6 2179.60 229.984  26
  -5  -4   6 1511.27 174.208  26
  -5  -4   6 1861.38 105.317  11
  -4  -5   6 1817.71 102.582  11
  -4  -5   6 1637.02 92.7904   3
   4  -5   6 1855.39 98.3926   3
  -4  -5   6 1748.06 96.3291   9
  -5  -4   6 1693.40 107.262  10
  -5  -4   6 1858.76 94.4762   9
  -4   5   7 2435.49 243.336  25
   4  -5   7 2466.99 232.418  23
   4  -5   7 2462.57 113.746   3
  -4  -5   7 2337.69 111.452   3
  -4   5   7 2592.28 122.557  17
  -5   4   7 2240.66 127.031  17
  -5   4   7 2202.21 225.407   8
  -4  -5   7 2492.74 125.479  10
  -5  -4   7 2439.35 111.085   9
  -4  -5   7 2380.66 116.866   9
  -5  -4   7 2433.10 126.032  10
   4  -5   7 2242.92 242.761  26
   5  -4   7 2592.94 255.058  26
  -4  -5   7 2107.27 204.875  26
  -5  -4   7 2224.62 209.729  26
  -4  -5   7 2475.56 121.377  11
  -4  -5   8 10407.4 267.915  10
  -5  -4   8 10408.3 266.566  10
  -5  -4   8 10607.3 255.043   9
  -4  -5   8 9952.61 257.259   9
  -5  -4   8 9831.68 241.415   3
  -4  -5   8 10209.2 250.307   3
   4  -5   8 10860.3 254.254   3
  -4   5   8 10225.8 258.277  17
  -5   4   8 10553.1 262.092  17
  -4  -5   9 31784.2 623.865  10
  -5  -4   9 31524.1 616.567   9
  -4  -5   9 31249.0 617.530   9
  -5  -4   9 27933.5 599.345   3
  -4  -5   9 29442.0 610.214   3
   4  -5   9 29667.2 610.185   3
  -5   4   9 31952.2 622.525  17
  -4   5   9 30760.7 614.265  17
  -4  -5  10 818.901 88.8332  10
  -5  -4  10 885.554 86.4476   9
   4  -5  10 945.982 78.2084   3
  -4  -5  10 826.906 75.9541   3
  -4   5  10 980.182 82.5068  17
  -5   4  10 949.000 95.6514  17
  -5   4  11 17523.7 349.432  17
  -5  -4  11 17345.6 356.878  10
  -5  -4  11 17099.2 352.612   9
  -4  -5  11 17148.4 353.972  10
  -4   5  12 446.504 55.9106   4
  -5   5 -12 2818.73 71.3422  16
   5   5 -11 75.3958 54.1610  21
  -5   5 -11 30.0897 60.9690  16
  -5   5 -10 5979.37 169.214  18
   5   5 -10 5899.25 161.257  21
  -5  -5  -9 55.3790 70.3731  30
  -5   5  -9 8.40979 96.1382  18
   5  -5  -9 46.0096 65.9918  28
  -5   5  -8 1274.60 111.844  18
   5   5  -8 1294.34 103.646  21
   5  -5  -8 1341.60 90.5698  28
  -5  -5  -8 1266.48 92.5668  30
  -5  -5  -8 1100.65 109.558  31
  -5   5  -7 28.5029 98.3256  18
  -5  -5  -7-101.350 97.8112  31
   5  -5  -7 22.6589 80.2608  32
  -5  -5  -7 124.702 83.8427  30
   5  -5  -7 91.6206 80.6203  28
  -5   5  -7-11.9345 80.8726  19
   5  -5  -6 43627.9 1040.04  24
   5   5  -6 45284.4 1079.99  22
  -5  -5  -6 43309.1 858.118  20
  -5   5  -6 43674.1 860.742  19
   5  -5  -6 42029.1 1084.49   7
  -5   5  -6 43775.4 872.241   4
   5  -5  -6 45347.7 864.442  32
  -5  -5  -6 45568.0 866.735  30
   5  -5  -6 44835.4 862.978  28
  -5   5  -5-31.3647 82.1254   4
   5  -5  -5 71.6962 71.8056  32
   5  -5  -5-176.262 135.950  24
   5   5  -5 276.740 141.620  22
  -5   5  -5 89.2739 82.9993  18
  -5  -5  -4 29968.5 730.205   2
   5   5  -4 30935.5 753.370  22
   5  -5  -4 28390.7 702.221  23
  -5   5  -4 28666.2 701.174  25
   5  -5  -4 28417.8 744.859  24
   5  -5  -3 26.8303 127.950  24
  -5   5  -3 234.790 105.674  25
   5  -5  -3 80.7695 107.148  23
  -5  -5  -3-67.3345 114.606   2
   5   5  -3 33.4879 114.839  22
  -5  -5  -3-58.5186 86.6725  27
  -5  -5  -2 16841.8 492.849   2
   5  -5  -2 17073.1 477.510  23
  -5   5  -2 17306.1 475.863  25
  -5  -5  -2 15931.9 427.112  27
   5   5  -1-53.4378 93.3965  22
   5  -5  -1-24.9398 113.475  24
  -5   5  -1-58.3625 102.719  25
  -5  -5  -1 32.9045 115.018   2
   5  -5  -1-7.66676 109.192  23
  -5  -5  -1 19.8012 52.3840  10
  -5  -5  -1-60.1155 76.4902  27
  -5   5   0 219834. 4198.49   8
   5  -5   0 225011. 4279.41  24
  -5   5   0 222983. 4257.76  25
  -5  -5   0 229105. 4282.72   2
   5   5   0 232127. 4227.44  22
   5  -5   0 224740. 4269.33  23
  -5  -5   0 218059. 4108.01  10
  -5  -5   0 226815. 4196.09  27
   5   5   1 163.286 86.5518  22
  -5  -5   1 83.2723 116.705   2
  -5  -5   1-86.8628 76.9333  27
  -5  -5   1 13.9705 55.3620  10
  -5   5   1-66.2966 90.0083   8
  -5   5   1 8.01662 109.156  25
   5  -5   1 39.2435 103.373  24
  -5   5   2 17332.0 505.151  25
   5  -5   2 15645.6 474.485  24
   5  -5   2 17391.3 503.877  23
  -5  -5   2 16915.8 440.464  27
  -5  -5   2 16966.3 357.823  10
  -5  -5   2 16725.7 489.559   2
  -5   5   2 17040.7 464.598   8
  -5  -5   3 52.4516 52.1169   9
  -5   5   3-16.0101 108.462   8
  -5  -5   3 26.3264 62.0004  10
   5  -5   3 19.0681 122.208  23
   5  -5   3 62.8146 101.486  24
  -5   5   3 218.924 130.567  25
  -5  -5   3 120.598 120.164   2
  -5   5   4 38601.0 938.127   8
   5  -5   4 39281.5 968.362  23
  -5  -5   4 40058.0 785.547  10
  -5  -5   4 40006.4 772.322   9
  -5   5   4 39049.5 969.049  25
  -5  -5   4 39195.8 922.895   2
   5  -5   5 68.0112 145.697  23
  -5  -5   5 1.94893 63.1018   9
  -5   5   5 92.1935 143.230   8
  -5   5   5 60.5909 81.5169  17
  -5  -5   5 30.9558 109.220  26
  -5  -5   5 76.2645 79.5248  10
  -5   5   5 22.7154 144.765  25
  -5   5   6 64654.3 1457.58   8
  -5   5   6 64853.0 1249.35  17
  -5  -5   6 64923.6 1253.53  10
  -5  -5   6 65008.8 1241.19   9
   5  -5   6 66106.2 1503.07  26
  -5  -5   6 61303.6 1393.06  26
   5  -5   6 62110.7 1470.15  23
  -5  -5   6 66223.4 1244.19  11
  -5   5   7-42.4983 97.9311  17
  -5  -5   7 3.83531 63.9591   3
  -5  -5   7-17.7964 82.2652   9
  -5  -5   7 18.8192 91.4057  11
  -5  -5   7 33.9325 97.2363  10
  -5  -5   8 409.839 69.7743   3
  -5   5   8 592.950 98.4278  17
  -5  -5   8 600.965 85.0284   9
  -5   5   9-90.1320 84.4938  17
  -5  -5   9 95.9445 80.4516   9
  -5  -5  10 8920.03 214.990   9
  -5  -5  10 8864.10 220.629  10
  -5   5  11 54.2497 44.6632  10
  -5  -5  11 83.4898 53.5786  10
  -5  -5  11 29.9823 50.1162   9
  -5   5  11-38.7643 70.1526   4
  -5   5  12 569.333 42.6940   4
  -5  -5  12 817.814 39.7837  17
   0   6 -12 10517.2 220.496   5
   0  -6 -12 10246.4 219.021  30
   0   6 -11-72.6527 73.7255   5
  -6   0 -11 10.1798 73.1021  16
   0  -6 -11 22.1078 81.7549  31
   0  -6 -11-35.1546 75.9757  30
   6   0 -11-6.69389 58.7346  32
   0   6 -10 49620.1 965.733   5
   0  -6 -10 49630.8 968.562  31
   6   0 -10 50483.8 958.460  32
  -6   0 -10 49085.0 960.207  16
  -6   0 -10 50274.4 952.026  14
  -6   0  -9-60.0032 80.5964  14
   0   6  -9-4.65607 97.1669   5
   6   0  -9 2.03285 82.3974  32
   0  -6  -9 80.6657 97.6780  31
  -6   0  -9 61.4955 94.7126  16
  -6   0  -8 25633.9 513.684  16
   0   6  -8 24454.9 519.950   5
  -6   0  -8 24457.5 500.322  14
  -6   0  -8 25820.2 522.624  19
   6   0  -8 25289.6 513.888  21
   0  -6  -8 23596.2 518.077  31
   0   6  -7-10.7309 130.851  22
   6   0  -7 72.0420 77.8370  21
  -6   0  -7 90.5263 89.3969  19
  -6   0  -7 33.4156 76.9329  18
  -6   0  -7-28.9866 78.3717  16
  -6   0  -7-77.1927 181.148   1
   6   0  -7 61.7515 138.392  24
   0  -6  -7 11.6760 152.557   7
   0   6  -7-30.6771 87.9375   5
   0  -6  -7-4.40659 87.8223  31
   0   6  -6 6582.37 314.383  22
   6   0  -6 6739.62 304.986  24
   0  -6  -5-100.668 93.9629   2
  -6   0  -5 102.642 142.500  27
   0  -6  -5 47.5821 146.157   7
   6   0  -5 9.05888 123.652  24
   0   6  -5 94.8180 124.552  22
   0   6  -4 76956.6 1557.40  22
   0  -6  -4 76139.6 1554.59   7
   0  -6  -4 75632.4 1509.58   2
  -6   0  -4 77281.7 1574.18  27
   6   0  -4 79380.8 1554.78  24
   0   6  -4 80225.4 1574.40  25
   0   6  -3 23.8248 105.973  22
   0  -6  -3 86.7924 103.707   7
  -6   0  -3 92.1432 121.972  27
   0  -6  -3-3.72399 55.0423   3
   6   0  -3 29.5126 106.499  24
   0   6  -3 46.9945 113.305  25
   0  -6  -2 57704.2 1153.61   7
   6   0  -2 58180.5 1168.41  24
   0   6  -2 58565.5 1181.30  25
  -6   0  -2 58335.0 1194.29  27
   0  -6  -2 54444.7 1080.86  23
   0   6  -2 58619.6 1188.21  22
  -6   0  -1 42.5821 102.894  27
   0   6  -1-53.1996 96.6227  25
   0  -6  -1 58.1659 65.7166  23
   6   0  -1 79.1519 95.8511  24
   0  -6  -1 78.6436 82.0789   7
   0   6   0 203268. 3898.82  25
   6   0   0 204139. 3878.21  24
  -6   0   0 212555. 3922.00  27
   0  -6   0 199005. 3842.70   7
   0  -6   0 207799. 3873.46  23
   0  -6   1-26.4650 55.4453   7
   0   6   1 6.48872 91.7874  25
   6   0   1 78.0036 75.2304  24
   0  -6   1 103.281 91.6628  23
  -6   0   1 99.8252 59.3652   8
  -6   0   2 74984.4 1473.12   8
   0  -6   2 75560.7 1483.69  26
   0   6   2 76875.6 1533.60  25
   6   0   2 74971.6 1473.79  24
   0  -6   2 73110.3 1395.55   9
   0  -6   2 78949.5 1539.28  23
   0  -6   2 73011.6 1396.15   3
   0  -6   3 13.5044 53.7593   9
  -6   0   3-29.0188 79.9977   8
   0  -6   3 29.7167 86.3530  26
   0   6   3 30.0270 107.395  25
   0  -6   3 4.61414 48.4251  10
   6   0   3-12.6203 82.2257  23
   0  -6   3 31.3120 109.964  23
   0  -6   3 59.7293 52.8756   3
  -6   0   4 80768.5 1644.86   8
   0   6   4 77906.6 1690.68   8
  -6   0   4 82510.4 1680.00  26
   0  -6   4 81435.8 1649.13  26
   0   6   4 82307.5 1680.90  25
   0  -6   4 80146.8 1512.28  10
   0  -6   4 80774.5 1516.21   9
   0  -6   4 79748.5 1634.95   2
   0  -6   4 80126.5 1519.27   3
   0  -6   5 80.3168 133.967  23
   0  -6   5-17.6909 67.1899   9
   0   6   5-63.5823 136.962   8
  -6   0   5-124.760 115.197   8
  -6   0   5 46.3491 122.413  26
   0  -6   5 100.392 111.922  26
   0   6   5 18.0398 124.027  25
  -6   0   5 78.0472 53.2998  10
   0  -6   5-16.2970 58.9832  10
   0  -6   5-10.6764 70.2417   3
   0  -6   6 11276.4 431.334  23
  -6   0   6 11200.1 404.392   8
   0   6   6 10655.9 425.469   8
   0  -6   6 11581.7 412.636  26
  -6   0   6 10734.6 414.100  26
  -6   0   6 11383.1 259.405  10
   0   6   6 11498.5 413.378  25
   0  -6   6 11332.1 273.148   3
   0  -6   6 11511.6 261.006  10
   0  -6   6 11247.7 265.415   9
  -6   0   7 98.3710 70.4959  10
   0  -6   7 28.8550 70.7832  10
   0  -6   7 12.3108 162.999  23
   0  -6   7-72.0058 83.9677   3
   0  -6   7-122.165 151.968  26
   0  -6   7 20.3397 82.1612   9
   0   6   7 62.2999 157.008   8
  -6   0   7 21.7551 147.376   8
  -6   0   8 16258.5 360.883  10
   0  -6   8 16455.5 367.912  11
   0  -6   8 16057.7 368.085   3
   0  -6   8 16470.9 362.086   9
   0  -6   8 15936.7 353.171  10
  -6   0   8 16256.8 357.850   9
   0  -6   9-42.8444 93.7311   3
  -6   0   9-72.1430 82.5370   9
   0  -6   9 61.9423 83.7363   9
   0  -6   9 28.5851 91.3138  11
  -6   0   9 110.316 84.4216  10
   0  -6   9 11.5617 68.0809  10
   0  -6  10 44547.7 883.973   3
   0  -6  10 45729.5 875.541   9
  -6   0  10 45130.1 878.508   9
  -6   0  10 44063.9 878.902  10
   0  -6  10 46027.4 882.030  11
  -6   0  10 45335.8 884.489  17
  -6   0  11 50.5039 79.2639  17
   0  -6  11 8.81261 63.4730   3
   0  -6  11-78.7166 68.5061  11
  -6   0  11 16.2743 62.3462   9
   0  -6  11 68.2282 54.1298   9
  -6   0  11 10.0032 62.5177  10
  -6   0  12 5298.48 130.854  17
   0  -6  12 4816.75 124.060   3
   1   6 -12 297.992 53.5086   5
  -1   6 -12 284.624 51.0888   5
  -6   1 -12 269.063 50.5003  16
   1  -6 -12 321.291 52.4864  30
  -1  -6 -12 360.513 48.7763  30
   1   6 -11 10459.1 240.557   5
  -1   6 -11 10703.0 239.472   5
   6  -1 -11 10534.1 230.164  32
   1  -6 -11 10211.7 240.063  31
  -1  -6 -11 11044.2 249.563  31
  -1  -6 -11 10837.4 240.599  30
   6   1 -11 10745.0 232.223  32
  -6   1 -11 10933.0 239.604  16
  -6   1 -10 842.834 80.6421  14
  -6   1 -10 939.398 96.2065  16
  -6  -1 -10 922.082 95.1623  16
  -1   6 -10 814.638 97.2305   5
   1   6 -10 772.609 96.6850   5
  -6  -1 -10 825.735 83.2718  14
   1   6 -10 638.083 74.4418  21
   6  -1 -10 701.046 84.5356  32
  -1  -6 -10 777.919 100.507  30
   6   1 -10 898.716 86.4330  32
  -1  -6 -10 915.042 105.327  31
   1  -6 -10 708.132 93.7295  31
  -6   1  -9 40282.2 780.865  16
  -6  -1  -9 39492.6 770.180  14
  -6  -1  -9 39777.0 777.907  16
   1   6  -9 39559.2 785.020   5
  -1   6  -9 40352.5 784.376   5
  -6   1  -9 40048.8 767.744  14
  -1   6  -9 37989.3 770.622  18
   1  -6  -9 39609.5 782.490  31
  -1  -6  -9 39156.7 789.408  31
   6  -1  -9 39690.0 778.190  32
  -6  -1  -8 1122.18 98.2691  16
  -6  -1  -8 1137.49 87.5676  14
  -6   1  -8 1125.65 103.663  16
   1   6  -8 1082.01 109.130   5
  -1   6  -8 1139.09 109.060   5
   6   1  -8 1123.34 97.6774  21
  -1   6  -8 1097.19 94.7719  18
  -6   1  -8 1259.42 106.378  18
   6  -1  -8 979.035 92.2938  32
  -1  -6  -8 1213.54 117.253  31
   1  -6  -8 1007.43 105.391  31
  -6   1  -7 12907.3 503.532   1
  -6  -1  -7 14266.3 517.684   1
   6   1  -7 14513.8 473.184  24
   6  -1  -7 13538.8 461.407  24
  -1   6  -7 12271.4 434.496  22
   1   6  -7 13067.7 480.794  22
  -6  -1  -7 14649.1 317.003  19
   6   1  -7 14101.1 314.212  21
   6  -1  -7 13801.0 311.212  21
  -6   1  -7 14377.6 314.599  18
  -6  -1  -7 13939.1 309.123  16
  -1   6  -7 13787.9 312.610  18
  -6  -1  -7 14157.6 326.289  12
  -6   1  -7 14686.1 322.938  12
  -1  -6  -7 13069.0 318.774  31
   1  -6  -7 12897.9 312.046  31
   1  -6  -7 12892.9 487.150   7
  -1  -6  -7 13098.7 488.014   7
   1   6  -7 14029.9 323.436   5
  -1   6  -7 14429.3 322.559   5
   6  -1  -6 803.613 155.594  24
   1  -6  -6 869.425 183.495   7
   6   1  -6 1080.99 164.442  24
   1   6  -6 1168.48 181.813  22
  -1   6  -6 1010.24 144.836  22
  -6   1  -5 59383.6 1310.03  27
  -6  -1  -5 58479.7 1316.28  27
   1   6  -5 62889.1 1312.29  25
  -1   6  -5 57740.1 1311.17  25
   6   1  -5 59742.8 1295.18  24
   6  -1  -5 59258.2 1291.85  24
  -1  -6  -5 55615.3 1217.67   2
   1  -6  -5 57323.0 1223.14   2
   1   6  -5 59268.8 1311.40  22
  -1   6  -5 57878.8 1272.73  22
  -1  -6  -5 57362.0 1291.98   7
  -1  -6  -4 15608.1 457.488   7
   1  -6  -4 15463.0 474.967   7
  -6   1  -4 16187.4 482.043  27
  -6  -1  -4 14792.0 477.265  27
   1   6  -4 16467.6 472.421  25
   6  -1  -4 17012.9 474.447  24
  -1   6  -4 15624.8 480.800  25
  -1  -6  -4 15011.4 427.593   2
  -1   6  -4 15857.1 462.566  22
   1   6  -4 15308.0 474.942  22
   1  -6  -4 14272.5 332.924   3
  -1  -6  -4 15286.1 334.288   3
   1  -6  -3 90045.5 1719.38   7
  -1  -6  -3 86137.5 1697.67   7
  -6  -1  -3 89301.7 1740.51  27
  -6   1  -3 89844.3 1732.75  27
   6   1  -3 88577.5 1715.50  24
   1   6  -3 88693.7 1713.63  25
  -1  -6  -3 88257.0 1691.75   2
  -1   6  -3 89369.0 1717.40  22
  -1  -6  -3 78836.9 1559.11   3
   1  -6  -3 77114.3 1560.04   3
   1  -6  -2 16528.9 445.783   7
  -1  -6  -2 17011.0 435.506   7
  -6  -1  -2 16461.5 470.485  27
  -6   1  -2 17563.7 473.541  27
   1  -6  -2 15989.9 392.185  23
  -1   6  -2 17319.4 460.391  22
  -1   6  -2 17529.5 469.508  25
   1   6  -2 16496.2 452.590  25
   6   1  -2 18007.1 457.743  24
   6  -1  -2 16780.9 451.183  24
  -1  -6  -2 17084.6 447.333   2
  -1  -6  -2 14999.6 333.964   3
   1  -6  -2 14721.4 334.118   3
   1  -6  -1 30934.1 688.727   7
  -1  -6  -1 30065.0 668.892   7
  -6  -1  -1 31900.4 729.316  27
  -6   1  -1 30590.5 715.133  27
   1   6  -1 31047.5 703.561  25
   6  -1  -1 31826.7 708.095  24
  -1   6  -1 31098.1 719.468  25
   6   1  -1 30706.2 697.347  24
  -1  -6  -1 28861.9 587.063  10
   1  -6  -1 29255.8 588.036   3
  -1  -6  -1 28684.0 586.352   3
  -1  -6  -1 30127.2 646.062  23
   1  -6  -1 30707.4 670.995  23
   1   6  -1 31900.6 720.337  22
  -1   6  -1 32852.8 724.896  22
   6  -1   0 7177.49 253.494  24
   1   6   0 7121.31 254.223  25
  -1   6   0 6963.40 268.787  25
  -6   1   0 6942.39 197.806  25
   6   1   0 6871.28 242.758  24
  -1  -6   0 6610.52 226.967  23
   1  -6   0 7283.11 248.592  23
   1   6   0 6308.60 267.394  22
  -1   6   0 6960.45 267.852  22
  -6  -1   0 7361.67 276.724  27
  -6   1   0 7092.76 267.845  27
  -1  -6   0 6637.99 212.098   7
  -6   1   1 14270.5 341.972   8
   1  -6   1 13865.2 298.481   9
  -1  -6   1 14055.6 337.887  26
   1   6   1 15155.4 403.020  25
  -1   6   1 14345.0 417.687  25
  -6   1   1 13807.3 353.913  25
   6   1   1 14555.9 379.601  24
   6  -1   1 14463.5 385.193  24
  -1  -6   1 14209.0 299.374   9
  -1  -6   1 14433.9 392.821  23
   1  -6   1 15074.5 412.606  23
   1   6   1 14451.7 424.160  22
  -1  -6   1 14073.6 299.633   3
   1  -6   1 14455.4 300.901   3
  -1  -6   2 16751.9 455.607   2
  -6  -1   2 16638.2 418.293   8
  -6   1   2 16290.8 410.988   8
  -1  -6   2 16780.9 405.009  26
   1   6   2 17651.5 451.837  25
   6   1   2 16415.6 409.429  24
  -1   6   2 16075.1 464.348  25
   6  -1   2 17293.8 425.501  24
  -1  -6   2 15754.6 342.084   9
  -1  -6   2 16172.1 342.461  10
   1  -6   2 16736.7 343.592   9
  -1  -6   2 16474.4 457.913  23
   1  -6   2 18905.5 480.205  23
   6  -1   2 17312.9 452.698  23
  -1  -6   2 16175.9 343.476   3
   1  -6   2 16887.4 345.701   3
  -1  -6   3 65485.9 1365.97   2
   1  -6   3 67954.1 1409.89  23
   6  -1   3 67398.7 1375.18  23
   6   1   3 65206.7 1341.29  23
  -1  -6   3 66824.3 1396.18  23
  -6  -1   3 65302.0 1347.96   8
  -6   1   3 65018.9 1345.45   8
   1  -6   3 68797.9 1371.99  26
  -1  -6   3 65318.4 1335.10  26
   1   6   3 66211.2 1371.40  25
  -1   6   3 68463.0 1407.26  25
  -1  -6   3 65868.7 1242.57  10
   1  -6   3 64564.1 1242.03   9
  -1  -6   3 65534.3 1244.50   3
   1  -6   3 65014.2 1244.63   3
  -1  -6   4 15381.5 438.114   2
  -1  -6   4 16322.7 489.873  23
   6  -1   4 15703.7 451.413  23
  -6  -1   4 15633.4 452.246   8
  -1   6   4 15770.7 487.435   8
  -6   1   4 15921.3 446.966   8
   1  -6   4 15619.8 454.575  26
  -1  -6   4 16608.1 443.049  26
  -6  -1   4 15785.7 461.634  26
  -6  -1   4 15833.3 327.253  10
   1   6   4 16249.8 459.175  25
  -1   6   4 16358.7 486.775  25
  -6  -1   4 15786.6 321.859   9
  -1  -6   4 15733.3 336.091  10
  -1  -6   4 15454.0 337.403   9
   1  -6   4 15910.2 338.188   9
   1  -6   4 15741.3 341.588   3
  -1  -6   4 15299.3 340.053   3
   1  -6   5 55164.0 1224.00  23
  -6  -1   5 53103.0 1178.27   8
   1   6   5 48403.5 1200.02   8
  -1   6   5 52194.2 1222.77   8
  -6   1   5 54560.7 1183.85   8
  -1  -6   5 52985.8 1168.73  26
  -6  -1   5 52728.1 1185.63  26
   1  -6   5 54679.8 1195.20  26
  -6  -1   5 53138.0 1019.00  10
  -6   1   5 52238.5 1012.42  10
   1   6   5 53375.1 1172.77  25
  -1   6   5 54100.1 1214.18  25
  -1  -6   5 52684.5 1024.70  10
  -1  -6   5 53659.2 1025.41   9
  -6  -1   5 53400.4 1013.13   9
   1  -6   5 54168.5 1024.26   9
   1  -6   5 54197.8 1030.25   3
  -1  -6   5 53798.5 1029.18   3
  -1  -6   6 852.882 179.584  23
   1  -6   6 1069.89 173.562  23
   1   6   6 944.370 180.480   8
  -1   6   6 1238.73 192.977   8
  -6   1   6 1021.93 168.306   8
  -6  -1   6 893.376 166.348   8
  -1  -6   6 929.766 158.452  26
  -6  -1   6 918.750 163.132  26
   1  -6   6 888.987 166.526  26
  -6   1   6 1011.44 77.7173  10
  -6  -1   6 943.834 81.8196  10
  -1   6   6 852.092 169.594  25
  -1  -6   6 1120.31 92.7799   9
  -1  -6   6 938.605 83.3427  10
  -6  -1   6 965.495 77.4737   9
   1  -6   6 983.924 82.3233   9
   1  -6   6 968.884 89.7078   3
  -1  -6   6 1055.55 90.4538   3
   1  -6   7 7071.55 360.727  23
  -1  -6   7 7488.38 212.080   3
   1  -6   7 7562.20 213.003   3
  -1   6   7 6643.76 342.349  25
  -1  -6   7 7437.81 200.663  10
   1  -6   7 7618.77 202.732   9
  -1  -6   7 7754.78 206.269   9
  -6  -1   7 7734.86 197.942   9
  -1  -6   7 7530.70 206.636  11
  -6   1   7 7435.11 198.133  10
  -6  -1   7 7629.99 202.974  10
  -1  -6   7 7666.79 341.382  26
   1  -6   7 7633.23 350.229  26
  -6  -1   7 7287.91 344.112  26
  -6   1   7 7494.91 343.004   8
  -6  -1   7 7370.54 339.431   8
   1   6   7 7222.44 350.563   8
  -1   6   7 6822.09 356.164   8
  -1  -6   8 962.157 100.602   3
   1  -6   8 1274.27 104.708   3
   1  -6   8 1305.53 111.768  11
  -6   1   8 962.046 93.4598  10
  -6  -1   8 991.973 99.6020  10
  -1  -6   8 1094.17 106.993  11
  -1  -6   8 986.542 95.7693  10
  -1  -6   8 1216.87 102.314   9
   1  -6   8 1115.34 97.5954   9
  -6  -1   8 1199.42 92.2599   9
  -1  -6   9 36450.7 745.665   3
   1  -6   9 37413.9 746.303   3
  -1  -6   9 36826.6 735.118  10
  -1  -6   9 37663.8 740.772   9
   1  -6   9 36969.5 733.904   9
  -6  -1   9 37097.5 738.081   9
  -6  -1   9 37547.2 743.323  10
  -6   1   9 36618.4 736.547  10
  -1  -6   9 36833.6 742.546  11
   1  -6   9 37485.7 744.100  11
  -6   1   9 37971.9 745.713  17
  -6   1  10 889.985 105.803  17
  -1  -6  10 676.698 92.1196   3
   1  -6  10 758.618 92.9567   3
  -6   1  10 737.047 85.6651  10
  -1  -6  10 813.486 95.8598  11
  -6  -1  10 859.768 88.5208  10
   1  -6  10 994.124 92.0147  11
  -1  -6  10 900.198 77.1870  10
  -1  -6  10 845.934 85.8569   9
   1  -6  10 844.847 76.8162   9
  -6   1  10 754.183 87.6545   9
  -6  -1  10 726.025 86.1454   9
  -6   1  11 12355.2 270.164   9
  -6  -1  11 12010.2 272.225  10
  -6  -1  11 12094.4 269.413   9
  -1  -6  11 12634.8 268.081   9
  -6   1  11 12679.5 278.360  17
  -6  -1  11 12618.6 276.639  17
  -6   1  11 11920.7 267.774  10
   1  -6  11 11595.7 264.677  11
  -1  -6  11 12732.1 275.425   3
   1  -6  11 12554.7 274.601   3
  -6   1  12 254.489 54.2972  17
  -1   6  12 197.735 41.9516   4
   2   6 -12 1716.79 65.8959   5
  -2   6 -12 1886.91 65.8175   5
   2   6 -11 50.7757 64.8677   5
  -2   6 -11 84.9029 64.0350   5
   2  -6 -11 59.1628 67.0486  31
   6   2 -11 75.8790 59.4813  32
  -2  -6 -11 52.3257 64.4436  30
   6  -2 -11 133.722 55.2138  32
  -2   6 -11 124.248 58.9277  16
  -6   2 -11 64.9287 71.4050  16
  -6   2 -10 2278.23 114.108  16
  -6  -2 -10 2379.69 110.237  16
  -6  -2 -10 2416.92 105.359  14
   2   6 -10 2241.03 113.460   5
  -2   6 -10 2180.03 108.551   5
  -6   2 -10 2427.88 95.8376  14
   2   6 -10 2303.40 103.783  21
  -2   6 -10 2063.82 101.767  18
   6  -2 -10 2380.51 105.074  32
   2  -6 -10 2387.62 112.436  31
  -2  -6 -10 2206.20 112.242  30
  -6  -2  -9 213.225 81.2886  14
   2  -6  -9 38.3938 83.8122  31
  -2  -6  -9 152.590 96.8810  30
   6  -2  -9 119.000 84.9829  32
  -2  -6  -9 119.321 111.117  31
   2   6  -9 178.637 94.6926   5
  -2   6  -9 166.427 91.7639   5
  -6   2  -9 165.348 95.4747  18
  -2   6  -9 175.643 87.4916  18
  -6  -2  -9 168.585 86.7200  16
  -6   2  -9 290.313 97.0240  16
  -6  -2  -8 17081.4 357.355  14
  -6  -2  -8 17371.3 362.122  16
   2   6  -8 16772.0 368.983   5
  -2   6  -8 16788.2 366.508   5
  -6   2  -8 16587.3 374.826  19
  -6   2  -8 16245.1 366.642  18
   6   2  -8 16409.8 364.734  21
  -2   6  -8 15724.9 365.690  18
   6  -2  -8 17008.6 364.040  32
  -2  -6  -8 16337.2 377.048  31
   2  -6  -8 15844.7 360.806  31
  -2  -6  -8 16522.3 374.401  30
   6   2  -7 7304.17 327.027  24
   6  -2  -7 6514.35 312.988  24
   2   6  -7 6912.87 354.916  22
  -6   2  -7 7545.75 200.858  18
  -6   2  -7 7255.26 205.714  19
   6   2  -7 7240.97 196.471  21
  -6  -2  -7 7271.30 190.627  16
  -6  -2  -7 7335.72 185.954  14
  -2   6  -7 7581.31 204.724  18
  -6  -2  -7 7644.99 209.322  12
   2  -6  -7 6975.83 190.002  31
  -2  -6  -7 6979.77 207.202  31
   6  -2  -7 6589.25 193.326  32
   2   6  -7 7120.80 199.628   5
  -2   6  -7 7638.68 198.307   5
   2  -6  -7 6596.18 348.676   7
   2   6  -6 21926.0 655.787  22
   6   2  -6 22473.3 460.967  21
  -6   2  -6 21840.1 468.177  19
  -2   6  -6 22066.5 644.044  25
   6   2  -6 23689.8 644.055  24
   6  -2  -6 23196.3 634.316  24
  -2  -6  -6 22241.8 469.582  31
  -2  -6  -6 22167.2 640.249   7
   2  -6  -6 21713.3 653.909   7
  -2   6  -5 20673.2 598.146  25
  -6   2  -5 19852.4 581.331  27
  -6  -2  -5 20926.1 601.615  27
   6  -2  -5 20958.3 585.463  24
   2  -6  -5 20936.0 551.808  24
   6   2  -5 21599.9 589.766  24
  -2  -6  -5 18729.7 518.138   2
   2   6  -5 20145.4 602.092  22
  -2   6  -5 21357.2 553.848  22
  -2  -6  -5 20002.7 582.223   7
  -6  -2  -4 22482.8 623.089  27
  -6   2  -4 23281.7 615.147  27
   2   6  -4 23652.0 612.891  25
   6  -2  -4 23116.3 616.500  24
  -2   6  -4 23759.1 634.005  25
   2  -6  -4 22524.9 590.247  24
  -2  -6  -4 22754.7 578.595   2
   6   2  -4 23753.7 594.373  22
  -2   6  -4 21879.4 578.136  22
   2  -6  -4 22477.9 621.970   7
  -2  -6  -4 21683.4 599.474   7
   2  -6  -3 2104.98 177.206   7
  -2  -6  -3 2089.75 159.880   7
  -6  -2  -3 2409.44 184.730  27
  -6   2  -3 2525.13 176.331  27
   2   6  -3 2326.75 166.607  25
  -2   6  -3 2050.62 180.768  25
   6   2  -3 2089.60 173.550  24
   2  -6  -3 2308.51 165.965  24
  -2  -6  -3 2145.20 163.362   2
   2   6  -3 2220.38 175.031  22
   6   2  -3 2379.90 149.740  22
  -2   6  -3 2043.26 158.293  22
  -2  -6  -3 2146.51 90.1928   3
   2  -6  -3 2098.63 93.0741   3
  -2  -6  -2 17290.1 454.677   7
  -6  -2  -2 18998.1 501.741  27
  -6   2  -2 18084.8 483.426  27
   6  -2  -2 17249.8 477.789  24
  -2   6  -2 17800.7 495.447  25
   6   2  -2 17822.6 480.873  24
   2   6  -2 17432.4 467.333  25
   2  -6  -2 17868.6 481.528  24
  -6  -2  -2 17503.7 479.577   2
  -2  -6  -2 17747.4 473.560   2
   6   2  -2 18572.0 437.562  22
   2   6  -2 17462.5 484.189  22
   2  -6  -2 16655.0 430.723  23
  -2   6  -2 17639.3 471.684  22
   2  -6  -2 16382.7 356.489   3
  -2  -6  -2 16305.5 354.327   3
  -2  -6  -1 4701.34 187.796   7
  -6  -2  -1 4346.04 215.992  27
  -6   2  -1 4781.54 217.665  27
   2  -6  -1 4474.40 188.621  23
  -2   6  -1 4785.71 217.943  22
   2   6  -1 4335.92 220.571  22
   6   2  -1 4953.89 216.396  24
   6  -2  -1 4441.01 213.707  24
   2  -6  -1 4495.54 218.040  24
   2   6  -1 4295.00 197.357  25
  -6  -2  -1 4081.71 211.862   2
  -2  -6  -1 4662.93 218.058   2
   2  -6  -1 4184.62 124.464   3
  -2  -6  -1 4510.06 124.977   3
  -6  -2   0 266562. 5057.16   2
  -2  -6   0 272338. 5050.70   2
   2  -6   0 265476. 4910.64   9
  -2  -6   0 257608. 4968.89   7
  -6  -2   0 280669. 5066.76  27
  -6   2   0 267881. 5048.25  27
   2   6   0 273954. 5021.84  25
   6   2   0 271457. 5030.64  24
  -6   2   0 263155. 4979.55  25
   6  -2   0 266884. 5038.69  24
  -2  -6   0 268965. 4913.22  10
   2   6   0 275545. 5053.18  22
   2  -6   0 265308. 5027.70  23
  -2  -6   0 269739. 5000.36  23
  -2   6   0 270598. 5049.77  22
   2  -6   0 271289. 4912.30   3
  -2  -6   0 258121. 4909.17   3
  -6  -2   1 4735.07 226.406   2
  -2  -6   1 4559.33 218.226   2
  -6   2   1 4510.08 161.851   8
   2  -6   1 4547.46 125.544   9
  -6  -2   1 4836.55 228.228  27
  -6   2   1 4574.33 217.438  27
   6   2   1 4732.93 190.354  24
   2   6   1 5034.50 202.571  25
  -2   6   1 4615.68 225.022  25
  -6   2   1 4339.33 180.399  25
   6  -2   1 4639.62 203.158  24
  -2  -6   1 4574.23 128.616  10
  -2  -6   1 4369.72 123.972   9
   2  -6   1 4808.10 217.714  23
   2   6   1 4767.63 224.117  22
  -2  -6   1 4648.68 198.220  23
  -2  -6   1 4243.77 123.182   3
   2  -6   1 4622.56 126.135   3
  -6  -2   2 30242.6 729.212   2
  -2  -6   2 31871.9 728.191   2
  -6   2   2 30083.5 671.183   8
  -2  -6   2 30053.3 647.320  26
   2   6   2 33196.6 700.728  25
  -2   6   2 32421.6 751.239  25
   6  -2   2 29542.6 685.154  24
  -6   2   2 30909.3 696.775  25
   6   2   2 31428.2 673.382  24
   2  -6   2 28876.5 592.863   9
  -2  -6   2 29466.3 596.077  10
  -2  -6   2 29662.0 594.090   9
   2  -6   2 31436.4 733.448  23
   2   6   2 32054.4 741.406  22
   6  -2   2 31856.7 727.467  23
  -2  -6   2 31577.9 721.975  23
   2  -6   2 29954.8 594.102   3
  -2  -6   2 30481.8 593.977   3
  -2  -6   3 2427.76 166.060   2
  -2   6   3 1658.96 165.554   8
  -6   2   3 2059.25 141.464   8
  -2  -6   3 2210.59 135.696  26
  -6  -2   3 2371.98 158.611  26
   2   6   3 2240.65 147.775  25
  -2   6   3 2321.60 191.159  25
   2  -6   3 1995.75 88.0156   9
  -2  -6   3 2124.75 92.4712   9
  -2  -6   3 2374.14 95.4125  10
  -6  -2   3 2114.09 82.1053  10
   6  -2   3 2148.61 167.321  23
  -2  -6   3 2655.08 180.390  23
  -2  -6   3 2279.36 92.0103   3
   2  -6   3 2076.23 91.7265   3
  -2  -6   4 32180.0 762.558   2
  -2   6   4 33481.0 819.328  25
  -6  -2   4 31223.5 771.003   8
  -6   2   4 31848.1 764.622   8
   2  -6   4 34495.6 802.443  26
  -2  -6   4 33033.1 750.476  26
  -6  -2   4 32086.4 771.645  26
   2  -6   4 34962.4 827.541  23
   6  -2   4 32381.7 785.072  23
  -2  -6   4 34491.5 814.958  23
  -2  -6   4 32312.3 643.714  10
  -2  -6   4 31937.4 641.029   9
   2  -6   4 32911.0 638.892   9
  -6  -2   4 31743.4 636.677  10
  -6  -2   4 31984.0 625.887   9
  -2  -6   4 32329.6 643.305   3
   2  -6   4 32886.9 643.982   3
  -2   6   5 21654.9 614.541  25
  -6  -2   5 20754.8 573.890   8
   2   6   5 19288.1 587.220   8
  -2   6   5 19674.9 602.975   8
  -6   2   5 20520.9 576.562   8
   2  -6   5 21785.4 602.370  26
  -2  -6   5 21409.6 563.293  26
  -6  -2   5 20507.9 572.329  26
   2  -6   5 21218.2 619.644  23
   6  -2   5 20176.9 572.105  23
  -6  -2   5 20589.1 431.353  10
   2  -6   5 20469.6 429.136   9
  -6  -2   5 20674.9 420.920   9
  -2  -6   5 21412.1 438.742  10
  -2  -6   5 20994.9 437.522   3
   2  -6   5 20494.7 436.007   3
  -2   6   6 30432.8 830.878  25
   2  -6   6 32060.1 844.823  23
  -6  -2   6 31181.0 805.561   8
   2   6   6 31181.5 810.737   8
  -2   6   6 30525.7 839.031   8
  -6   2   6 32155.8 812.652   8
   6  -2   6 31114.1 825.705  26
  -2  -6   6 30959.3 787.235  26
  -6  -2   6 30557.9 797.017  26
   2  -6   6 32121.9 823.982  26
  -6  -2   6 31910.6 633.186  10
  -2  -6   6 31262.5 631.185  11
  -2  -6   6 30430.1 636.393   3
   2  -6   6 31607.9 637.865   3
  -2  -6   6 31406.9 634.963  10
  -6  -2   6 31894.9 623.138   9
   2  -6   6 31794.1 627.583   9
  -2   6   7 7188.58 359.390  25
   2  -6   7 7184.58 359.074  23
   2  -6   7 7637.13 207.503   3
  -2  -6   7 7578.07 208.569   3
  -6   2   7 6959.83 207.745  17
  -6  -2   7 7628.09 346.964   8
  -2   6   7 7283.56 367.942   8
  -6   2   7 7290.20 347.413   8
  -6  -2   7 7533.54 196.404   9
  -2  -6   7 7442.80 207.175   9
  -2  -6   7 7568.64 205.426  10
   2  -6   7 7847.22 198.830   9
   6  -2   7 6626.43 333.806  26
  -2  -6   7 7226.81 332.442  26
   2  -6   7 7270.43 360.989  26
  -6  -2   7 6868.76 336.679  26
  -6  -2   7 7636.18 206.652  10
  -6   2   8 7116.18 198.335  10
  -6  -2   8 7577.48 207.588  10
  -2  -6   8 8100.93 215.505  11
  -2  -6   8 7761.06 212.046   9
   2  -6   8 7814.12 200.743   9
  -6  -2   8 7438.29 200.787   9
  -2  -6   8 7396.56 209.808  10
  -2  -6   8 7462.35 214.578   3
   2  -6   8 7328.29 211.987   3
  -6   2   8 7709.71 217.600  17
  -6   2   9 196.535 100.206  17
  -2  -6   9 180.045 91.8611   3
   2  -6   9 100.233 89.0909   3
  -6  -2   9 117.210 83.0082   9
  -2  -6   9 206.849 91.0675   9
   2  -6   9 153.790 70.6910   9
  -6   2   9 226.405 80.0728  10
  -6  -2   9 159.133 91.1435  10
  -2  -6   9 249.231 85.3665  10
  -2  -6   9 278.265 95.2824  11
   2  -6   9 307.846 92.4449  11
   2  -6  10 4424.82 143.967  11
  -6   2  10 4656.55 143.695  10
  -2  -6  10 5067.45 158.645  11
   2  -6  10 4457.17 149.224   3
  -2  -6  10 4480.83 147.093   3
  -2  -6  10 4844.42 147.271  10
  -6  -2  10 4647.69 152.962  10
  -2  -6  10 4966.29 148.660   9
  -6  -2  10 4843.72 148.265   9
  -6   2  10 4781.67 149.635   9
  -6   2  10 5010.95 162.619  17
   2  -6  11 63.2640 59.3481   3
  -2  -6  11 50.1124 59.1763   3
  -6   2  11 61.7595 60.5165   9
  -6  -2  11 7.52765 56.2113   9
  -2  -6  11 88.0363 58.8679   9
  -6   2  11 74.5424 54.6052  10
  -6  -2  11 106.961 61.7351  10
  -2  -6  11 110.230 53.0231  10
  -6   2  11 88.9055 71.7228  17
  -6  -2  12 653.218 54.8413  17
  -6   2  12 689.408 50.7077  17
   3  -6 -12 132.750 41.2182  30
  -3   6 -12 158.999 28.0415  16
  -3   6 -11 4929.10 123.037   5
   3   6 -11 4681.50 122.959   5
  -3   6 -11 4976.57 130.352  16
   6   3 -11 4807.12 125.695  32
   3  -6 -11 4432.32 118.788  31
   3   6 -11 4600.89 123.293  21
  -3   6 -10 1596.96 95.7605  18
   3   6 -10 1737.76 94.0830  21
   3   6 -10 1705.81 92.5445   5
  -3   6 -10 1646.89 90.9592   5
  -6  -3 -10 1703.95 95.7586  14
  -6   3 -10 1943.94 107.862  16
   3  -6 -10 1614.15 90.1635  31
   6  -3 -10 1771.72 91.9860  32
  -3  -6 -10 1605.94 110.513  31
  -3  -6 -10 1776.37 98.6779  30
   6  -3 -10 1549.54 82.9228  28
  -6  -3  -9 17103.9 360.862  14
  -6   3  -9 16862.4 371.298  18
  -3   6  -9 16676.3 369.590  18
   6   3  -9 16776.3 367.050  21
  -3  -6  -9 17468.0 382.568  31
  -3  -6  -9 17826.9 374.110  30
   6  -3  -9 17172.6 364.116  32
   3   6  -9 16763.0 362.095   5
  -3   6  -9 16876.9 360.307   5
  -6  -3  -8 4564.85 149.634  14
  -6  -3  -8 4513.06 147.524  16
   3   6  -8 4621.01 152.204   5
  -3   6  -8 4487.09 146.957   5
   6   3  -8 4662.83 150.926  21
  -6   3  -8 4917.15 161.559  18
  -3   6  -8 4444.77 161.516  18
  -6   3  -8 4597.02 164.948  19
  -3  -6  -8 4379.89 172.426  31
   6  -3  -8 4539.55 151.989  32
  -3  -6  -8 4625.73 165.564  30
   3   6  -7 16902.5 567.520  22
   6   3  -7 17415.5 366.804  21
  -6   3  -7 16753.7 369.944  18
  -6   3  -7 16380.3 372.312  19
  -6  -3  -7 17011.9 358.331  14
  -3   6  -7 16804.6 375.206  18
  -6  -3  -7 16370.6 357.497  16
  -3   6  -7 17112.7 363.547   5
   3   6  -7 16556.2 364.911   5
  -6  -3  -7 17055.3 372.105  12
   6  -3  -7 15050.8 508.455  24
   6   3  -7 16730.6 532.485  24
   6  -3  -7 16367.9 365.440  32
  -3  -6  -7 16456.6 378.689  31
  -3  -6  -7 16975.0 374.517  30
   6   3  -6 919.328 168.065  24
  -6   3  -6 764.033 94.3419  19
  -6  -3  -6 959.614 79.2955  20
   6   3  -6 812.414 83.0441  21
  -6   3  -6 812.183 85.7817  18
  -3   6  -6 768.455 94.8730  18
  -6  -3  -6 895.820 77.0461  16
   3   6  -6 1000.44 89.6832   5
  -3   6  -6 889.226 86.5667   5
  -3  -6  -6 838.692 182.306   7
   3  -6  -6 837.876 190.799   7
  -6  -3  -6 846.665 90.7936  12
  -6   3  -6 863.682 85.1334  12
  -3  -6  -6 740.280 97.8310  30
   3  -6  -6 797.701 77.4493  28
   6  -3  -6 879.865 158.810  24
   3  -6  -5 98107.9 2111.12   7
  -3  -6  -5 100210. 2091.44   7
  -3  -6  -5 96786.7 2024.16   2
  -3   6  -5 101150. 2097.00  25
   6   3  -5 106533. 2093.46  22
   3   6  -5 101945. 2119.38  22
   6   3  -5 105106. 2109.21  24
   6  -3  -5 104543. 2098.60  24
   3  -6  -5 99393.0 2058.82  24
  -3   6  -4 115.289 96.0738  22
   3   6  -4 334.616 140.129  22
  -3  -6  -4 86.5505 119.033   7
  -3  -6  -4 200.337 101.779   2
   6  -3  -4 213.181 122.099  24
  -3   6  -4 65.5503 124.332  25
   3  -6  -4 75.9061 111.400  24
   6   3  -4-8.18317 115.776  22
  -6   3  -4 57.4258 116.862  27
  -6  -3  -4 204.581 126.703  27
  -3  -6  -3 11289.4 362.931   7
  -6   3  -3 11012.2 363.277  27
  -6  -3  -3 11064.6 379.419  27
   3   6  -3 12012.1 370.754  25
  -3   6  -3 12263.6 397.745  25
   3  -6  -3 11240.9 375.635  24
  -6  -3  -3 12033.8 378.217   2
  -3  -6  -3 11351.6 369.455   2
   6   3  -3 12273.3 362.915  22
  -3   6  -3 11521.3 346.793  22
   3  -6  -3 10508.7 322.784  23
   3   6  -3 11188.4 382.313  22
   3  -6  -3 10815.4 251.189   3
  -3  -6  -3 10915.2 250.828   3
  -3  -6  -2 8154.09 281.330   7
  -6  -3  -2 8418.55 304.237  27
  -6   3  -2 8351.71 292.660  27
   3   6  -2 8461.73 290.836  25
   3  -6  -2 7869.45 304.422  24
  -3   6  -2 8723.69 316.450  25
   6  -3  -2 7980.90 310.907  24
  -6  -3  -2 8262.32 308.512   2
  -3  -6  -2 8402.49 306.447   2
  -3  -6  -2 7409.62 186.027   3
   3  -6  -2 7575.55 187.475   3
   3   6  -2 7501.88 296.675  22
   6   3  -2 7895.00 268.324  22
   3  -6  -2 7824.92 270.297  23
  -3   6  -2 8389.51 282.484  22
   3  -6  -1 1229.27 67.2542   3
  -3  -6  -1 1238.77 67.3550   3
   6   3  -1 1091.71 103.131  22
   3  -6  -1 1269.91 131.834  23
   3   6  -1 1273.28 143.344  22
  -6   3  -1 1369.76 137.449  27
  -6  -3  -1 1274.86 138.974  27
  -6  -3  -1 1085.18 141.711   2
  -3  -6  -1 1098.60 143.779   2
   3   6  -1 1350.96 122.247  25
  -6   3  -1 1816.28 116.817  25
   6  -3  -1 1300.24 149.073  24
  -3   6  -1 1156.22 145.312  25
  -3  -6  -1 1284.70 75.5665  10
  -3  -6  -1 1178.90 112.253   7
   3  -6   0 24043.8 592.074  23
   3   6   0 24645.0 596.440  22
  -3  -6   0 22669.9 461.697   9
  -6  -3   0 23495.6 588.163  27
  -6   3   0 22930.6 577.437  27
  -6  -3   0 22651.5 603.230   2
  -3  -6   0 24901.7 609.704   2
  -3   6   0 22914.7 604.135  25
  -6   3   0 23296.2 554.149  25
   6  -3   0 24481.9 597.241  24
   3  -6   0 23721.8 607.382  24
   3   6   0 24945.8 563.686  25
  -3  -6   0 23129.8 471.653  10
  -3  -6   0 22915.8 463.549   3
   3  -6   0 23240.8 465.045   3
   3   6   1 9896.17 322.929  22
   3  -6   1 9249.95 323.192  23
   6  -3   1 9227.75 329.391  23
   3  -6   1 9219.81 211.069   9
  -6   3   1 8845.63 263.539   8
  -6  -3   1 10076.8 330.029  27
  -6   3   1 9100.03 313.361  27
  -6  -3   1 9262.37 330.653   2
  -3  -6   1 9586.56 330.859   2
   3   6   1 9521.95 285.274  25
   6  -3   1 9171.53 312.385  24
  -6   3   1 9106.02 298.914  25
   3  -6   1 9417.11 338.256  24
  -3  -6   1 9252.16 210.672   9
  -3  -6   1 9002.58 209.047   3
   3  -6   1 9375.64 211.167   3
  -3   6   2 7552.24 298.071   8
  -6   3   2 7869.40 264.166   8
   3  -6   2 8419.73 191.968   9
  -3  -6   2 7977.77 192.302   9
  -6  -3   2 7690.80 185.086  10
   6  -3   2 7989.59 279.076  24
  -6   3   2 8497.56 294.669  25
  -6  -3   2 8135.58 307.843   2
  -3  -6   2 8440.20 306.760   2
   3  -6   2 8018.43 189.436   3
  -3  -6   2 7850.27 188.756   3
   3  -6   2 8745.40 320.050  23
   3   6   2 8461.00 305.649  22
   6  -3   2 8394.42 311.684  23
   6  -3   3 6962.32 288.469  23
   3   6   3 6780.00 285.605  22
  -3   6   3 5986.06 285.191   8
  -6   3   3 6497.06 255.854   8
   3  -6   3 6857.30 167.353   9
  -6  -3   3 6275.00 247.066  26
  -6  -3   3 6597.83 280.214   2
  -3  -6   3 6830.10 280.105   2
  -3   6   3 6947.80 311.267  25
  -6   3   3 6414.89 272.909  25
  -6  -3   3 6507.86 166.525  10
  -3  -6   3 6504.66 174.496  10
  -3  -6   3 6619.46 169.425   9
  -3  -6   3 6517.21 168.740   3
   3  -6   3 6851.19 169.815   3
   3  -6   4 123.154 142.848  23
   6  -3   4 74.0301 128.197  23
   3   6   4 143.205 108.312  22
  -3   6   4 91.5420 132.211  25
  -6  -3   4-22.3416 103.184  26
  -3  -6   4 280.198 99.5434  26
  -3  -6   4 74.4067 64.3488   3
  -3  -6   4 221.214 117.292   2
   3  -6   4 117.200 65.4261   3
  -6  -3   4 345.094 52.1619   9
  -3  -6   4 178.691 61.8348   9
   3  -6   4 187.561 62.0339   9
  -3   6   4 87.9559 134.411   8
  -6   3   4 134.451 111.137   8
  -6  -3   4 24.9422 63.6585  10
  -3  -6   4 133.700 71.6520  10
   3  -6   5 101739. 2090.35  23
   6  -3   5 97991.4 2049.22  23
  -3   6   5 91747.3 2051.92   8
  -6   3   5 96276.3 2027.85   8
  -3   6   5 97360.0 2078.15  25
  -3  -6   5 98395.2 1994.61  26
   3  -6   5 103399. 2077.38  26
  -6  -3   5 94624.2 2010.34  26
  -3  -6   5 99084.4 1861.08  10
  -3  -6   5 97484.3 1855.40   9
  -6  -3   5 98686.8 1844.82   9
  -6  -3   5 100018. 1857.87  10
   3  -6   5 101010. 1849.12   9
  -3  -6   5 97545.4 1855.86   3
   3  -6   5 98782.2 1857.10   3
  -3  -6   6 935.376 87.7193  11
   3  -6   6 1099.89 196.857  23
  -6  -3   6 705.613 78.7434   9
  -6   3   6 929.697 171.692   8
  -3   6   6 827.511 86.0087  17
  -6   3   6 847.562 94.4079  17
   6  -3   6 584.784 186.931  26
  -6  -3   6 664.687 151.770  26
  -3  -6   6 633.578 146.678  26
   3  -6   6 895.307 183.664  26
  -3   6   6 624.937 184.492  25
  -3  -6   6 945.515 99.3708  10
  -3  -6   6 999.911 89.8204   9
  -6  -3   6 739.193 87.1845  10
   3  -6   6 865.654 77.9293   9
   3  -6   6 841.907 88.6326   3
  -3  -6   6 871.560 85.9405   3
   6  -3   7 18600.6 612.750  26
  -3  -6   7 17568.5 555.086  26
  -6  -3   7 17643.1 567.150  26
  -3   6   7 17057.5 597.399  25
   3  -6   7 18907.5 610.227  23
  -3  -6   7 18465.8 408.022  11
  -3  -6   7 18694.8 415.447  10
  -6  -3   7 19633.7 402.781   9
  -6  -3   7 19684.2 416.964  10
  -3  -6   7 18181.6 408.488   3
   3  -6   7 19253.6 411.899   3
  -6   3   7 19389.4 417.740  17
  -3   6   7 18669.3 402.086  17
  -3  -6   8 4647.17 159.779  10
  -6  -3   8 4483.70 151.478   9
  -6  -3   8 4729.75 164.428  10
  -3  -6   8 4635.79 157.633   3
   3  -6   8 4680.47 155.995   3
  -6   3   8 4483.36 164.664  17
   3  -6   9 28581.6 581.587  11
  -3  -6   9 28914.8 589.249  11
  -6   3   9 27489.3 575.343  10
  -3  -6   9 29251.5 585.239   9
  -6  -3   9 29202.9 590.673  10
  -3  -6   9 28685.4 587.614  10
  -6  -3   9 28928.7 581.031   9
   3  -6   9 28395.3 583.029   3
  -3  -6   9 27883.8 582.568   3
  -6   3   9 29940.0 594.556  17
  -6   3  10 1731.31 87.8335  10
   3  -6  10 1621.59 86.6721  11
  -6  -3  10 1666.37 101.512  10
  -3  -6  10 1735.99 94.6434  10
  -3  -6  10 1788.04 99.3822   9
  -6  -3  10 1621.74 91.4841   9
   3  -6  10 1600.76 89.3042   3
  -3  -6  10 1519.86 88.6624   3
  -6   3  10 1693.02 105.113  17
  -6   3  11 9895.60 232.713  10
  -6  -3  11 11411.9 245.839  10
  -3  -6  11 10828.4 238.536  10
  -6  -3  11 11153.9 240.242   9
  -6   3  11 10800.0 241.040   9
  -3  -6  11 11787.2 243.655   9
  -6   3  11 11167.9 245.237  17
  -6  -3  11 11924.7 246.091  17
  -3  -6  11 10772.2 235.718   3
   3  -6  11 10825.3 236.424   3
  -6   3  12 123.190 39.0724   4
  -3   6  12 84.0104 39.2570   4
   4  -6 -12 6805.69 141.360  30
   4   6 -11 412.160 41.3366   5
  -4   6 -11 446.720 59.1784  16
   6   4 -11 396.481 55.9366  21
   4   6 -11 502.919 53.0866  21
   6   4 -11 470.974 50.9440  32
   4   6 -10 8392.17 194.375   5
  -4  -6 -10 8880.92 202.635  30
   4   6 -10 9031.77 209.045  21
  -4   6 -10 8712.44 211.197  18
   4   6  -9 256.845 84.5050  21
   6   4  -9 292.968 83.3344  21
  -4   6  -9 231.614 70.0750   5
   4   6  -9 213.079 70.7000   5
  -4   6  -9 190.847 92.1477  18
   6  -4  -9 241.788 75.1203  28
  -4  -6  -9 363.745 86.9306  30
   6  -4  -9 326.095 80.4889  32
  -6   4  -8 3756.44 141.446  19
   6   4  -8 3681.55 133.528  21
  -4   6  -8 3592.36 149.840  18
  -6   4  -8 3854.66 146.626  18
  -4  -6  -8 3660.31 156.724  31
   4  -6  -8 3569.04 120.322  28
  -4  -6  -8 3754.59 140.567  30
   6  -4  -8 3514.87 134.784  32
   4   6  -8 3360.37 124.635   5
  -4   6  -8 3613.17 126.341   5
  -4   6  -7 1323.56 115.690  18
  -4   6  -7 1318.01 89.8148   5
   4   6  -7 1360.39 90.5112   5
  -6   4  -7 1364.50 107.719  19
  -6   4  -7 1351.03 107.180  18
   6   4  -7 1347.43 103.086  21
  -4  -6  -7 1314.66 110.597  30
   6  -4  -7 1273.73 102.964  32
  -4  -6  -7 1137.89 118.301  31
   4  -6  -7 1525.84 91.5229  28
   4  -6  -6 4775.12 262.346  24
   6   4  -6 6138.07 310.743  24
   6  -4  -6 4767.89 274.164  24
   6   4  -6 5676.22 303.889  22
   4   6  -6 5175.96 303.180  22
  -6   4  -6 5643.51 171.755  19
  -6  -4  -6 5620.22 160.007  20
   6   4  -6 5635.55 163.982  21
  -4  -6  -6 5290.82 153.962  20
  -6   4  -6 5748.40 173.117  18
  -4   6  -6 5650.88 174.969  18
  -4   6  -6 5599.59 155.007   5
  -4  -6  -6 5397.96 309.299   7
  -4   6  -6 5651.96 175.634   4
  -6   4  -6 5529.72 171.925   4
   4   6  -6 5465.88 156.784   5
  -6  -4  -6 5853.92 165.156  12
   4  -6  -6 5513.42 159.019  28
  -4  -6  -6 5524.28 172.842  30
   4  -6  -6 5572.60 323.776   7
  -4   6  -5 6751.76 309.762  25
   4  -6  -5 6550.47 303.631  24
   6  -4  -5 6725.50 321.042  24
   6   4  -5 6949.53 317.989  22
   4   6  -5 7248.64 333.803  22
  -6   4  -5 7334.42 195.617  19
  -6  -4  -5 7399.84 189.097  20
  -4   6  -5 7021.04 198.230  18
  -6   4  -5 7201.41 192.384  18
  -4   6  -5 7291.23 195.588   4
  -6   4  -5 7227.85 195.598   4
  -4  -6  -5 6860.87 326.545   7
   6  -4  -5 7097.92 186.346  32
   4  -6  -5 6794.52 186.813  28
  -4  -6  -5 7195.95 196.025  30
   4  -6  -5 6538.18 343.198   7
  -4  -6  -4 15130.8 462.642   7
  -6  -4  -4 13577.9 441.049   2
  -4  -6  -4 14046.8 438.722   2
  -6   4  -4 13419.1 421.449  27
  -6  -4  -4 13707.7 437.705  27
   6   4  -4 15175.5 458.385  22
   4   6  -4 15143.2 481.245  22
   4  -6  -4 13921.1 451.975  24
   6  -4  -4 13795.3 461.332  24
  -4   6  -4 14454.2 453.125  25
  -4  -6  -3 10820.0 371.189   7
  -6  -4  -3 11115.7 380.047   2
  -4  -6  -3 11883.8 384.689   2
  -6   4  -3 10526.6 352.487  27
  -6  -4  -3 11304.2 367.226  27
   6   4  -3 12074.9 373.754  22
   4  -6  -3 10419.1 341.337  23
   4   6  -3 10801.9 379.816  22
  -4   6  -3 10827.0 382.897  25
   4  -6  -3 10767.2 383.326  24
   4  -6  -2 9877.54 227.132   3
  -4  -6  -2 10082.5 226.481   3
  -4  -6  -2 9755.27 331.262   7
  -6  -4  -2 11334.7 376.784   2
  -4  -6  -2 10364.4 363.901   2
  -6   4  -2 10363.4 313.451  25
   4  -6  -2 9217.59 356.926  24
  -4   6  -2 10389.4 363.821  25
   6  -4  -2 10384.4 366.464  24
  -6   4  -2 10252.5 325.324  27
  -6  -4  -2 10894.7 343.142  27
   6   4  -2 10135.2 329.096  22
   4  -6  -2 9719.73 330.555  23
  -4   6  -2 10431.1 316.219  22
   4   6  -2 9839.75 347.937  22
   6  -4  -1 1401.88 153.232  23
  -4   6  -1 1307.53 127.468  22
   6   4  -1 1553.79 128.119  22
   4  -6  -1 1191.76 132.199  23
   4   6  -1 1023.65 134.732  22
   4  -6  -1 1488.97 169.306  24
  -4   6  -1 1452.60 164.384  25
  -6   4  -1 1315.45 124.140  25
   6  -4  -1 1453.06 158.472  24
  -6  -4  -1 1386.12 137.659  27
  -6   4  -1 1346.30 130.170  27
   4   6  -1 1384.33 126.866  25
  -6  -4  -1 1316.81 160.863   2
  -4  -6  -1 1454.71 160.072   2
  -4  -6  -1 1496.45 84.1040  10
  -4  -6  -1 1405.64 66.4596   3
  -4  -6   0 98409.2 1863.69   3
   4  -6   0 106078. 2052.76  24
  -4   6   0 102285. 2037.93  25
  -6   4   0 99458.5 1992.22  25
   6  -4   0 104949. 2037.32  24
  -6  -4   0 103409. 2005.24  27
  -6   4   0 99385.5 1986.54  27
   4   6   0 103336. 2017.59  22
   4  -6   0 100797. 2025.69  23
  -4   6   0 104038. 2006.82  22
  -6  -4   0 97788.0 1864.24  10
  -4  -6   0 100275. 1876.15  10
  -6  -4   0 99743.3 2039.54   2
  -4  -6   0 102086. 2041.37   2
  -6  -4   1 1708.24 165.764   2
  -4  -6   1 1591.79 162.785   2
  -4   6   1 1463.55 146.726   8
   6  -4   1 1585.79 155.063  24
  -4   6   1 1436.65 169.929  25
  -6   4   1 1391.58 147.622  25
   4  -6   1 1554.14 161.397  24
  -6  -4   1 1761.51 147.421  27
  -6   4   1 1407.26 136.449  27
   4  -6   1 1504.42 168.311  23
   4   6   1 1694.41 153.324  22
   6  -4   1 1621.46 173.899  23
  -6  -4   1 1526.73 73.9202  10
  -4  -6   1 1258.27 68.7191   9
  -4  -6   1 1347.05 80.8031  10
  -4  -6   1 1412.17 70.8331   3
  -6  -4   2 24874.9 647.631   2
  -4  -6   2 25591.0 652.528   2
   4  -6   2 25713.9 494.017   9
  -4   6   2 24594.2 637.351   8
  -6   4   2 24057.9 592.117   8
   6  -4   2 24085.3 621.640  24
  -4   6   2 24554.8 664.277  25
  -6   4   2 25451.8 644.152  25
  -6  -4   2 24803.2 624.580  27
  -6   4   2 24231.9 615.733  27
  -4  -6   2 24621.4 493.650   9
  -6  -4   2 24004.7 495.276  10
  -4  -6   2 24485.7 503.733  10
   4  -6   2 23612.3 651.759  23
   6  -4   2 24904.4 655.033  23
   4   6   2 25088.5 622.123  22
   4  -6   2 24291.3 490.094   3
  -4  -6   2 24697.8 489.922   3
  -4   6   3 11261.2 392.502   8
  -6   4   3 11181.4 362.998   8
   4  -6   3 11846.4 251.491   9
  -6   4   3 10976.5 391.222  25
   6  -4   3 10066.3 350.946  24
  -6  -4   3 11478.8 257.553  10
  -4  -6   3 11013.4 261.206  10
  -4  -6   3 11092.2 255.046   9
   4   6   3 11165.7 368.576  22
   4  -6   3 10854.8 402.590  23
   6  -4   3 11464.8 400.074  23
  -6  -4   3 11571.7 394.265   2
  -4  -6   3 11608.9 385.900   2
   4  -6   3 11284.4 251.307   3
  -4  -6   3 10879.5 249.514   3
  -6  -4   4 10322.5 367.241   2
  -4  -6   4 9541.61 360.227   2
   4  -6   4 10149.0 397.758  23
   6  -4   4 10172.8 390.242  23
  -4   6   4 10003.6 388.942   8
  -6   4   4 9548.01 357.234   8
  -6   4   4 10209.8 389.973  25
  -6  -4   4 9407.92 329.665  26
  -6  -4   4 10478.7 245.637  10
  -4  -6   4 10038.0 240.092   9
  -6  -4   4 10652.6 232.352   9
   4  -6   4 10181.4 237.526   3
  -4  -6   4 10544.6 236.988   3
  -4  -6   5 7146.50 188.849  11
   4  -6   5 7056.05 349.166  23
   6  -4   5 6953.80 335.363  23
  -4   6   5 7298.14 337.609   8
  -6   4   5 7010.42 317.594   8
  -6   4   5 7264.07 199.953  17
  -4   6   5 6407.19 340.140  25
  -6   4   5 6639.83 328.609  25
  -6  -4   5 6724.91 288.141  26
  -4  -6   5 6979.99 190.982   9
  -6  -4   5 7022.25 180.222   9
  -6  -4   5 7014.33 194.706  10
  -4  -6   5 7227.18 189.240   3
   4  -6   5 7383.76 189.628   3
  -4  -6   6 16303.2 349.169  11
   4  -6   6 15249.7 538.227  23
   6  -4   6 15055.2 519.887  23
  -4   6   6 15204.7 526.680   8
  -6   4   6 15028.7 508.019   8
  -4  -6   6 15099.1 344.292   3
   4  -6   6 15599.5 344.373   3
  -6   4   6 15705.3 356.194  17
  -4   6   6 15724.9 351.227  17
  -4   6   6 15116.6 543.758  25
  -6   4   6 14991.6 526.963  25
  -4  -6   6 15824.7 358.697  10
  -4  -6   6 15826.3 347.770   9
  -6  -4   6 15661.4 340.646   9
  -6  -4   6 15780.2 356.128  10
   6  -4   6 15242.4 552.128  26
  -6  -4   6 14438.6 476.330  26
  -4  -6   7 1521.39 117.878  10
  -4  -6   7 1489.72 105.508   9
  -6  -4   7 1509.58 99.5576   9
  -6  -4   7 1263.73 110.532  10
  -4  -6   7 1368.18 97.7905   3
   4  -6   7 1420.20 97.2294   3
  -4   6   7 1524.45 103.645  17
  -6   4   7 1413.23 114.283  17
  -4  -6   7 1352.39 108.413  11
  -6  -4   8 2839.52 132.029  10
  -4  -6   8 2709.72 132.744  10
  -4  -6   8 2754.55 127.072   9
  -6  -4   8 2856.44 121.118   9
  -4  -6   8 2666.12 117.482   3
   4  -6   8 2607.55 116.608   3
  -6   4   8 2726.64 140.172  17
  -6   4   9 324.113 98.2885  17
  -4  -6   9 295.764 69.6575   3
   4  -6   9 343.459 72.2406   3
  -6  -4   9 208.696 76.8973   9
  -4  -6   9 274.341 79.3510   9
   4  -6   9 374.386 77.2320  11
  -6  -4   9 168.099 82.6577  10
  -4  -6   9 241.779 88.1627  10
  -6  -4  10 11373.3 257.156  10
  -4  -6  10 11448.7 256.385  10
  -6  -4  10 11273.9 251.303   9
  -6   4  10 11807.5 259.035  17
   4  -6  10 11122.5 242.727   3
  -6  -4  11 432.859 58.2441  17
  -6  -4  11 469.809 52.4194   9
  -6  -4  11 338.722 53.4954  10
  -4  -6  11 411.379 51.3647  10
  -4   6  11 473.909 66.4011   4
  -6   4  11 363.045 65.9341   4
  -6   4  11 409.085 53.1095   9
  -4   6  12 2749.94 68.9841   4
  -6   4  12 2682.23 68.8646   4
   6   5 -11 1073.06 53.1777  32
  -5   6 -11 1276.30 61.5889  16
   5   6 -11 1230.84 54.2863  21
   6   5 -11 1281.26 55.6487  21
  -5   6 -10 342.554 71.2326  18
  -6   5 -10 312.786 73.4512  18
   5   6 -10 305.352 65.4313  21
  -5  -6  -9 17519.3 356.687  30
   6  -5  -9 16823.5 354.427  28
  -5   6  -9 17549.3 370.091  18
   6   5  -9 16675.0 362.022  21
  -6  -5  -8 2025.00 93.8291  30
   6  -5  -8 2151.73 108.956  28
  -5  -6  -8 2383.62 113.327  30
   5  -6  -8 2430.89 104.155  28
   6   5  -8 2225.49 110.199  21
   5   6  -8 2052.85 112.722  21
  -6   5  -8 2285.30 111.035  19
  -5   6  -8 2279.99 124.354  18
   6  -5  -7 19077.4 412.509  28
   5  -6  -7 19513.1 410.016  28
   6  -5  -7 19831.2 414.756  32
  -6  -5  -7 19608.2 404.896  30
  -5  -6  -7 20159.8 416.566  30
  -6   5  -7 19864.6 420.671  18
  -6   5  -7 19392.4 411.809  19
   6   5  -7 18944.7 412.044  21
  -6  -5  -7 18669.2 400.495  20
  -5   6  -7 18789.8 400.340  19
  -5   6  -7 19773.8 422.183  18
  -6   5  -6 16524.3 362.568  18
  -6  -5  -6 15617.8 350.869  30
   5  -6  -6 15821.3 356.179  28
  -5  -6  -6 16735.2 365.408  30
  -5   6  -6 16497.0 369.118   4
   6  -5  -6 16555.0 358.954  28
  -6  -5  -6 16112.4 353.217  20
  -6   5  -6 16494.9 358.130  19
  -5  -6  -6 16777.1 354.045  20
   5  -6  -5 33156.0 891.046  24
   6  -5  -5 34886.2 912.717  24
   6   5  -5 36584.7 910.933  22
   5   6  -5 36155.8 918.254  22
  -6  -5  -5 37135.2 727.360  20
  -6   5  -5 37227.8 726.287  19
  -5  -6  -5 36024.8 725.357  20
  -6   5  -5 37301.6 730.765  18
  -5   6  -5 37074.6 733.624   4
   5  -6  -5 36273.4 724.931  28
   6  -5  -5 36430.2 725.141  32
  -6  -5  -5 37790.4 725.673  30
  -5  -6  -5 37297.9 732.340  30
   6  -5  -5 36034.9 725.778  28
   6   5  -4 3787.66 242.342  22
   5   6  -4 4570.71 259.926  22
   6  -5  -4 3515.40 217.837  23
  -5  -6  -4 4364.10 138.563  20
  -6  -5  -4 4212.66 139.819  20
  -6   5  -4 4311.75 139.508  18
  -5   6  -4 4418.05 148.096  18
  -5   6  -4 4348.11 145.148   4
   6  -5  -4 3888.24 132.906  32
  -6  -5  -4 4299.10 138.087  30
   5  -6  -4 4175.76 136.631  28
  -5  -6  -4 4102.51 145.509  30
   5  -6  -4 3558.19 247.920  24
   6  -5  -4 3424.91 247.258  24
  -5   6  -4 3916.48 226.084  25
  -6  -5  -4 3818.30 238.958   2
  -5  -6  -4 3583.80 227.278   2
  -6  -5  -3 11172.7 388.251   2
  -5  -6  -3 10015.9 377.211   2
  -5   6  -3 10603.0 367.824  25
   5  -6  -3 9353.76 375.536  24
   6  -5  -3 9823.17 383.248  24
   6   5  -3 10306.1 365.662  22
   5  -6  -3 9582.88 342.340  23
   5   6  -3 10299.1 373.607  22
   6  -5  -3 9849.01 362.019  23
  -6  -5  -2 2951.51 210.964   2
  -5  -6  -2 2771.12 204.795   2
   5  -6  -2 2579.06 186.027  23
   6   5  -2 2538.20 180.985  22
   6  -5  -2 3033.21 201.876  23
   5   6  -2 2799.37 196.966  22
  -6   5  -2 2701.55 176.389  25
  -5   6  -2 3120.14 206.468  25
   6  -5  -2 3200.51 222.672  24
  -6  -5  -1 21427.0 549.562  27
  -6  -5  -1 22551.4 618.841   2
  -5  -6  -1 22932.4 623.765   2
   5  -6  -1 21647.7 593.748  23
   6  -5  -1 22833.0 616.301  23
   6   5  -1 22919.8 573.093  22
   5   6  -1 22454.2 587.530  22
  -5  -6  -1 21970.8 456.750  10
  -6  -5  -1 21908.7 448.747  10
   5  -6  -1 23270.0 623.744  24
  -5   6  -1 22201.5 598.204  25
  -6   5  -1 21990.4 573.373  25
   6  -5  -1 22913.3 625.029  24
   6  -5   0 506.839 138.671  24
  -5   6   0 403.039 126.131  25
  -6   5   0 459.287 124.124  25
   5  -6   0 485.649 137.073  24
  -5   6   0 574.174 112.683  22
   5   6   0 426.699 116.767  22
  -6  -5   0 484.980 62.7569  10
  -5  -6   0 382.036 70.9094  10
  -5   6   0 269.201 101.918   8
  -6  -5   0 301.833 101.744  27
  -6  -5   0 304.179 139.802   2
  -5  -6   0 379.447 130.968   2
   5  -6   0 408.553 130.928  23
   6  -5   0 247.882 132.728  23
   5   6   1 20930.5 542.392  22
   5  -6   1 21163.6 587.660  23
   6  -5   1 20821.8 575.855  24
  -5   6   1 18708.8 568.489  25
  -6   5   1 20248.2 564.486  25
   5  -6   1 20752.1 583.785  24
  -6  -5   1 20653.5 524.971  27
  -6  -5   1 20493.7 424.122  10
  -5  -6   1 20579.8 429.137  10
  -6  -5   1 20969.3 591.615   2
  -5  -6   1 21113.7 589.619   2
  -5   6   1 20698.5 543.284   8
  -5   6   2 2999.60 199.985   8
  -6   5   2 2895.36 179.878   8
   6  -5   2 2873.99 200.777  24
  -5   6   2 2474.52 213.840  25
  -6   5   2 3228.89 224.127  25
   5  -6   2 3001.65 208.907  24
  -5  -6   2 2984.89 117.929  10
  -5  -6   2 2898.12 98.8877   9
  -6  -5   2 2958.96 109.566  10
   6  -5   2 3157.34 226.071  23
  -6  -5   2 3495.85 231.400   2
  -5  -6   2 2973.54 218.257   2
  -5   6   3 2434.72 192.372   8
  -6   5   3 2333.67 178.893   8
   5  -6   3 2634.99 217.851  23
   6  -5   3 2398.72 214.171  23
  -5   6   3 2864.28 231.888  25
  -6   5   3 2683.96 218.917  25
   6  -5   3 2045.67 175.087  24
  -5  -6   3 3281.29 124.131  10
  -6  -5   3 2689.79 112.181  10
  -5  -6   3 2728.46 104.371   9
  -6  -5   3 2652.92 212.741   2
  -5  -6   3 2409.84 206.343   2
  -6  -5   4 4168.45 145.924  10
  -6  -5   4 4446.10 128.595   9
  -5  -6   4 4163.35 147.068  10
  -5  -6   4 4152.87 134.059   9
   5  -6   4 3789.43 264.498  23
   6  -5   4 4389.74 275.656  23
  -5   6   4 3705.88 244.211   8
  -6   5   4 4166.30 239.886   8
  -6   5   4 3873.59 144.553  17
  -5   6   4 4068.19 272.548  25
  -6   5   4 3917.69 265.453  25
  -5   6   4 3907.00 152.861   4
  -6  -5   4 3415.11 234.075   2
  -5  -6   4 3876.18 236.982   2
  -5   6   5 44534.6 1094.45   8
  -6   5   5 43951.5 1080.81   8
  -6   5   5 45384.1 910.740  17
   5  -6   5 45204.4 1133.34  23
   6  -5   5 48182.4 1128.77  23
  -6  -5   5 46405.0 911.140  10
  -6  -5   5 45306.1 894.106   9
  -5  -6   5 47187.3 901.975   9
  -5  -6   5 49038.7 916.111  10
  -5  -6   5 46343.3 898.815  11
  -5   6   5 44596.5 1128.63  25
  -6   5   5 43759.4 1112.05  25
  -6  -5   6 16692.3 357.028   9
  -6  -5   6 17057.2 374.301  10
  -5  -6   6 16107.6 361.262   9
  -5  -6   6 16460.2 362.306  11
  -6   5   6 16405.7 373.172  17
  -5  -6   6 15880.7 347.679   3
  -6  -5   7 24339.1 511.792   9
  -5  -6   7 25256.8 517.575   9
  -6  -5   7 24452.7 524.802  10
  -5  -6   7 25535.2 520.994  11
  -5  -6   7 24915.5 503.566   3
  -6   5   7 25113.9 525.896  17
  -6   5   8 2228.45 126.181  17
  -6  -5   8 2460.49 110.780   9
  -6  -5   8 2342.76 124.079  10
  -5  -6   8 2255.91 112.527   9
  -6   5   9 22505.5 456.472  17
  -6  -5   9 21980.2 456.185  10
  -5  -6   9 22256.4 457.268  10
  -6  -5   9 21276.8 446.746   9
  -5  -6   9 21329.9 449.783   9
  -6  -5  10 421.148 65.0615  10
  -5  -6  10 488.713 65.3646  10
  -6  -5  10 419.853 58.8376   9
  -5  -6  10 405.585 61.2520   9
  -5   6  10 285.873 79.5124   4
  -5   6  11 5392.99 133.869   4
  -6  -5  11 5545.38 126.927  17
   6   6 -11 36.4241 22.3406  32
  -6   6 -11 19.4515 29.4037  16
  -6   6 -10 8170.28 186.963  18
   6   6 -10 8363.23 183.602  21
  -6   6  -9 13.9399 76.9191  18
   6   6  -9-34.9940 67.8899  21
   6   6  -8 18178.4 386.605  21
   6  -6  -8 18616.2 384.053  28
  -6  -6  -7 61.0204 64.1853  20
  -6   6  -7 20.1213 73.9350  19
   6   6  -7 62.8284 83.5130  21
   6  -6  -7 52.3782 82.7872  28
  -6   6  -6 13926.3 322.694   4
   6  -6  -6 13444.5 314.264  28
  -6  -6  -6 13744.7 313.779  30
  -6   6  -6 13804.9 305.449  19
  -6  -6  -6 13994.2 311.035  20
  -6   6  -6 14225.1 322.295  18
  -6   6  -5 43.7032 91.7933   4
  -6  -6  -5 57.1960 80.0356  20
  -6   6  -5 7.52285 75.5731  19
  -6   6  -5 97.2924 89.3794  18
   6  -6  -5 25.8255 86.1331  28
  -6  -6  -5 86.6057 88.1554  30
  -6  -6  -4 17247.1 375.676  20
  -6   6  -4 17727.4 378.003  18
   6  -6  -4 15847.4 537.838  24
  -6  -6  -4 16482.2 523.911   2
  -6  -6  -4 16838.2 367.283   6
  -6   6  -4 17515.5 376.313   4
   6   6  -4 16004.0 522.494  22
   6  -6  -3 105.246 82.4871  28
   6  -6  -3-99.7092 148.596  24
   6   6  -3-9.63158 129.843  22
   6  -6  -3 72.7440 119.447  23
  -6  -6  -3 44.8337 79.6395  20
  -6   6  -3 66.7636 68.2175  15
  -6   6  -3 17.3984 81.8736   4
  -6  -6  -3 44.3811 68.4260   6
  -6  -6  -3 10.4160 136.461   2
   6  -6  -2 15748.4 503.354  23
   6   6  -2 17035.3 504.654  22
  -6  -6  -2 17007.2 368.592  20
   6  -6  -2 16385.3 365.130  28
  -6   6  -2 17058.2 494.013  25
   6  -6  -2 16465.9 533.955  24
  -6   6  -2 17182.5 366.868   4
  -6  -6  -2 17287.5 533.944   2
  -6  -6  -2 17318.7 366.677   6
   6  -6  -1 116.196 140.699  23
  -6   6  -1 111.191 121.000  25
   6  -6  -1 52.6883 140.626  24
  -6   6  -1 93.3652 79.8655   4
  -6  -6  -1 130.122 63.5624  10
  -6  -6  -1 42.3517 139.464   2
  -6  -6   0 156707. 3132.26   2
   6  -6   0 150113. 3112.97  23
  -6  -6   0 157633. 2918.93  10
   6  -6   0 158484. 3126.57  24
  -6   6   0 160419. 3101.71  25
  -6  -6   1 235.788 147.373   2
   6  -6   1 90.6261 136.090  24
  -6   6   1 38.4844 133.256  25
  -6  -6   1 2.09555 70.6997  10
   6  -6   1-10.4407 140.038  23
  -6  -6   2 19900.9 597.683   2
   6  -6   2 20833.0 426.166  29
  -6  -6   2 20200.6 427.216   6
  -6   6   2 19417.5 593.664  25
   6  -6   2 18232.6 571.705  24
  -6   6   2 20956.1 433.830   4
  -6  -6   2 19357.0 427.054  10
  -6  -6   3 34.7088 78.9395  10
   6  -6   3-34.4485 149.224  23
  -6   6   3-26.5860 125.929   8
   6  -6   3 32.1667 76.7891  29
  -6   6   3-113.688 162.282  25
  -6   6   3-14.3246 88.3194   4
  -6  -6   3 84.2222 74.7115   6
  -6  -6   3 74.4156 139.274   2
  -6  -6   4 27145.7 551.602  10
  -6  -6   4 25849.8 533.225   9
  -6   6   4 24779.4 695.146   8
  -6  -6   4 27045.8 540.801   6
  -6   6   4 25770.0 746.951  25
   6  -6   4 26527.3 747.761  23
  -6  -6   4 25624.8 708.566   2
  -6   6   4 27178.8 557.284   4
  -6  -6   5-10.0343 70.5130   9
  -6  -6   5 20.1458 92.1209  10
  -6   6   5 116.090 104.157   4
  -6  -6   6 27174.5 561.927   9
  -6  -6   6 28875.1 578.104  10
  -6   6   6 27343.4 578.401   4
  -6  -6   7 70.0693 73.8941   9
  -6  -6   7 160.068 91.1585  10
  -6   6   7-60.7396 105.702   4
  -6  -6   8 8648.31 218.359  10
  -6  -6   8 8383.86 208.144   9
  -6   6   8 8644.44 228.954   4
  -6  -6   9 51.7299 57.3678   9
  -6  -6   9-43.9796 65.7720  10
  -6   6   9-45.0150 85.5415   4
  -6  -6  10 7290.32 170.800   9
  -6   6  10 8253.61 183.627   4
  -6   6  11 31.8133 31.8553   4
   0  -7 -12 45.4330 31.4713  30
   0   7 -12 8.81063 32.3319   5
   0  -7 -11 325.922 67.2148  30
   7   0 -11 225.386 53.8882  32
   0   7 -11 324.825 60.2123   5
   0  -7 -10-82.1612 88.6750  31
   7   0 -10 60.3785 72.3657  32
   0   7 -10 15.4862 80.2863   5
  -7   0 -10 2.93221 71.0527  16
   7   0  -9 15252.2 337.335  32
   0  -7  -9 15083.6 347.213  31
   0   7  -9 15414.5 344.049   5
  -7   0  -9 15793.1 335.228  16
  -7   0  -8-41.6731 83.4187  16
   0   7  -8 51.9985 93.7462   5
   0  -7  -8-18.8703 103.729  31
  -7   0  -8 22.5027 92.6755  19
  -7   0  -7 44347.1 864.142  16
   0   7  -7 44987.2 880.483   5
  -7   0  -7 45471.2 885.445  12
   0  -7  -7 42215.3 877.394  31
   7   0  -7 45332.8 873.181  21
  -7   0  -7 45624.4 878.099  19
  -7   0  -6 46.0412 87.0365  19
   7   0  -6 47.8796 73.2060  21
   0   7  -6-67.4510 146.093  22
  -7   0  -6 39.0222 66.9468  18
  -7   0  -6 18.8916 63.9382  16
  -7   0  -6-33.2882 88.1965  12
   0   7  -6 90.0687 89.0258   5
   0  -7  -6 81.5577 163.670   7
   0  -7  -6 20.6410 87.4491  31
   7   0  -6 44.8270 144.843  24
   0  -7  -5 74366.8 1626.16   7
  -7   0  -5 75056.7 1650.73  27
   0   7  -5 75461.6 1630.57  22
   7   0  -5 75118.9 1629.52  24
   0  -7  -4 9.53420 143.553   7
  -7   0  -4 10.5609 145.216  27
   0   7  -4 20.4340 146.169  25
   0  -7  -4 72.4550 102.320   2
   0  -7  -4-62.0691 78.8164   3
   0   7  -4 29.6310 123.376  22
   0   7  -3 7546.86 321.255  22
   7   0  -3 7554.86 317.115  24
   0   7  -3 7623.25 322.516  25
   0  -7  -3 7923.76 303.689   2
  -7   0  -3 7902.88 332.047  27
   0  -7  -3 7321.58 197.624   3
   0  -7  -3 7954.63 313.052   7
   0  -7  -2 65.6226 104.784   7
  -7   0  -2 102.163 132.277  27
   7   0  -2 66.4704 118.070  24
   0   7  -2 8.59573 115.880  25
   0  -7  -2 16.4444 63.2993   3
   0   7  -2 114.379 123.885  22
   0  -7  -1 78878.1 1610.95   7
  -7   0  -1 81002.1 1674.61  27
   0   7  -1 81137.9 1663.47  25
   7   0  -1 82904.4 1652.71  24
   0  -7  -1 79365.2 1505.64   3
   0   7  -1 81572.3 1668.38  22
   0  -7  -1 76763.2 1586.78  23
   0  -7   0-30.2674 61.1944   3
  -7   0   0 110.685 117.075  27
   0  -7   0 91.2077 79.9167   7
   0  -7   0 30.2420 53.5576  10
   0  -7   0 95.9071 89.1905  23
   7   0   0 42.8804 99.2217  24
   0   7   0-15.8158 114.146  25
   7   0   1 84420.5 1690.59  24
   0   7   1 85980.5 1732.60  25
  -7   0   1 85263.3 1743.56  27
   0  -7   1 86808.2 1712.84  23
   0   7   1 83951.4 1741.22  22
   0  -7   1 82763.4 1566.14  10
   0  -7   1 82159.9 1571.30   3
   0  -7   2-35.4920 59.3613   9
   0   7   2 49.7924 112.721  25
   0  -7   2 94.3561 84.2486  26
   0  -7   2 132.391 113.780  23
   0  -7   2 123.192 55.7399  10
   0  -7   2 5.68304 60.0614   3
  -7   0   3 1238.68 128.134   8
   0   7   3 1542.84 165.295  25
   0  -7   3 1389.84 136.131  26
   7   0   3 1509.60 151.441  23
   0  -7   3 1309.56 168.152  23
   0  -7   3 1292.94 77.1619  10
   0  -7   3 1388.65 85.0358   9
   0  -7   3 1521.00 86.5630   3
   0  -7   4 40.1999 70.9181   9
   0   7   4 66.6177 143.502   8
  -7   0   4-7.65357 110.718   8
   0   7   4 123.033 130.766  25
   0  -7   4 23.2988 103.098  26
   0  -7   4 122.921 133.118  23
   0  -7   4-57.1931 111.252   2
   0  -7   4 15.2406 71.6234   3
   0  -7   4 39.2640 63.1806  10
  -7   0   5 70564.0 1518.24   8
   0   7   5 70857.7 1548.99  25
   0  -7   5 69938.3 1520.13  26
   0  -7   5 72609.8 1365.85   3
   0  -7   5 71561.3 1354.12  10
   0  -7   5 72110.4 1362.73   9
  -7   0   6 70.5674 140.291   8
   0  -7   6 25.7895 84.0733   9
   0   7   6-78.3077 161.582   8
  -7   0   6-15.2325 73.7972  17
  -7   0   6 31.6349 61.9907  10
   0  -7   6 97.7219 68.0719  10
   0  -7   6 20.4868 142.888  26
   0  -7   6-2.50578 87.1212   3
   0  -7   6 37.6085 164.236  23
   0  -7   7 39713.0 794.428   3
  -7   0   7 39292.4 775.278   9
   0  -7   7 38662.4 774.464  10
   0  -7   7 41131.6 789.254   9
  -7   0   7 39292.9 777.063  10
  -7   0   7 39857.1 785.368  17
  -7   0   8 120.339 91.2970  17
   0  -7   8-25.1964 95.1604   3
  -7   0   8 70.1107 75.6071   9
   0  -7   8-25.2583 82.1372   9
   0  -7   8 14.5349 93.4429  11
  -7   0   8 70.2069 76.3905  10
   0  -7   8 38.0680 67.1035  10
   0  -7   9 13004.1 302.154   3
   0  -7   9 13553.1 297.139   9
  -7   0   9 12520.1 290.836   9
  -7   0   9 12115.6 289.361  10
   0  -7   9 13504.3 304.527  11
  -7   0   9 13160.5 304.641  17
   0  -7  10 84.6723 72.4672   3
   0  -7  10-60.1953 79.7022  11
  -7   0  10 3.31397 61.8923  10
  -7   0  10 89.2183 63.5294   9
   0  -7  10 14.5678 62.4945   9
  -7   0  11 2180.41 81.4668   9
   0  -7  11 2404.33 77.2984   9
  -7   0  11 2214.39 79.6123  10
   0  -7  11 2506.23 87.8314   3
  -7   0  11 2535.18 96.8543  17
  -7   0  12-16.1381 34.9082  17
   1   7 -12 8853.38 165.878   5
  -1   7 -12 8765.95 165.343   5
   7  -1 -11 3153.45 93.2428  32
  -1  -7 -11 3017.60 100.719  30
   7   1 -11 3195.55 94.2066  32
   1   7 -11 2933.00 99.7515   5
  -1   7 -11 2912.74 97.2368   5
  -7   1 -11 3018.38 96.0335  16
  -7  -1 -10 4589.97 136.865  16
  -7   1 -10 4822.07 141.205  16
   1   7 -10 4651.06 130.260  21
   1  -7 -10 4850.78 150.375  30
   7  -1 -10 4972.42 141.807  32
  -1  -7 -10 5125.33 151.610  30
   1  -7 -10 4687.26 145.690  31
   7   1 -10 4934.52 141.104  32
   1   7 -10 4683.55 147.247   5
  -1   7 -10 4851.81 146.543   5
  -7   1  -9 3136.22 124.780  16
  -7  -1  -9 3323.35 121.574  16
   7   1  -9 3291.11 129.902  21
   1  -7  -9 2828.09 128.616  31
   7  -1  -9 3252.80 127.542  32
  -1  -7  -9 3146.01 144.294  31
   1   7  -9 3207.49 136.683   5
  -1   7  -9 3269.70 132.703   5
  -7  -1  -8 7760.62 198.912  16
  -7   1  -8 7990.98 204.635  16
  -1   7  -8 8148.84 214.044   5
   1   7  -8 8042.43 218.342   5
   7   1  -8 7493.89 208.655  21
  -7   1  -8 7805.02 206.063  18
  -1   7  -8 7349.27 196.200  18
   1  -7  -8 7431.68 213.315  31
  -1  -7  -8 7585.24 223.194  31
  -7   1  -7 1197.88 90.3830  16
  -7  -1  -7 1256.55 89.0044  16
  -1   7  -7 1209.01 95.5000  18
  -1   7  -7 1244.09 109.080   5
   1   7  -7 1089.04 108.826   5
  -7  -1  -7 1097.25 113.613  12
  -7   1  -7 1082.18 105.962  12
   7   1  -7 1150.98 98.7722  21
  -7   1  -7 1091.80 111.129  19
  -7  -1  -7 1137.16 100.426  19
  -7   1  -7 993.848 93.8379  18
   7  -1  -7 1152.41 96.5348  32
  -1  -7  -7 955.114 112.230  31
   1  -7  -7 955.006 100.823  31
  -1  -7  -7 1216.07 113.176  30
   7   1  -6 18956.3 583.618  24
   7  -1  -6 19443.6 582.725  24
  -1   7  -6 18095.8 550.943  22
   1   7  -6 18878.3 596.760  22
  -7   1  -6 18842.8 406.219  19
  -7  -1  -6 19075.8 398.709  19
   7   1  -6 18418.6 397.169  21
  -7   1  -6 18603.0 392.207  18
  -1   7  -6 18455.0 400.215  18
  -7   1  -6 19442.2 408.309  12
  -7  -1  -6 19147.5 410.000  12
   7  -1  -6 18145.9 396.574  32
  -1  -7  -6 18368.2 407.828  31
   1  -7  -6 18127.3 401.018  31
  -1  -7  -6 18895.0 406.571  30
   1   7  -6 18697.3 408.674   5
  -1   7  -6 19317.0 407.857   5
  -1  -7  -6 17780.3 582.596   7
   1  -7  -6 17264.3 584.866   7
   7  -1  -5 1417.24 185.107  24
   1   7  -5 1412.62 186.717  25
  -1   7  -5 820.435 181.091  25
   7   1  -5 1210.76 178.009  24
  -1   7  -5 933.471 161.305  22
  -7   1  -5 1396.53 99.1589  19
   1   7  -5 1016.12 180.753  22
  -1  -7  -5 1356.59 187.106   7
   1   7  -5 1336.82 97.7142   5
  -1   7  -5 1245.43 93.4964   5
   1  -7  -5 828.095 175.238   7
  -7   1  -5 1275.84 93.0068  12
  -7  -1  -5 1220.62 95.5612  12
   7  -1  -5 1122.15 84.7281  32
  -1  -7  -5 1368.21 98.7489  30
  -7   1  -5 1194.90 189.384  27
  -7  -1  -5 837.760 181.123  27
  -1  -7  -4 78294.3 1618.09   7
   1  -7  -4 77828.5 1632.31   7
  -1  -7  -4 76360.7 1586.14   2
  -7   1  -4 78530.1 1640.29  27
  -7  -1  -4 80035.9 1653.74  27
   1   7  -4 79301.1 1629.15  25
  -1  -7  -4 73499.9 1443.84   3
   1  -7  -4 72850.9 1445.12   3
   1   7  -4 77522.7 1636.05  22
  -1   7  -4 78366.8 1616.22  22
   7   1  -3 826.546 151.669  24
  -1   7  -3 753.256 145.112  22
   1   7  -3 945.626 158.741  22
  -7  -1  -3 1100.62 167.444  27
  -7   1  -3 733.062 147.896  27
  -1  -7  -3 732.076 138.314   7
   1  -7  -3 919.770 150.712   7
  -1  -7  -3 996.647 139.383   2
   1  -7  -3 729.235 83.2766   3
   1   7  -3 1039.66 162.081  25
   7  -1  -3 1032.92 161.747  24
  -1  -7  -3 867.834 83.2371   3
  -1  -7  -2 12211.2 372.352   7
   1  -7  -2 12464.0 393.812   7
  -1   7  -2 12682.6 413.254  25
   7  -1  -2 12752.5 409.982  24
   7   1  -2 12147.9 400.665  24
   1   7  -2 13918.6 414.890  25
  -1   7  -2 12921.7 406.569  22
  -7  -1  -2 12766.1 420.673  27
  -7   1  -2 13012.0 418.404  27
  -1  -7  -2 12881.8 400.036   2
   1  -7  -2 11259.5 273.448   3
  -1  -7  -2 11194.8 272.182   3
  -1  -7  -1 3732.14 212.121   2
  -1  -7  -1 3914.98 122.548   9
  -1  -7  -1 3571.92 178.079   7
   1  -7  -1 3951.71 201.971   7
   7  -1  -1 3775.63 209.001  24
   1   7  -1 4072.05 216.406  25
  -1   7  -1 3791.20 223.067  25
   7   1  -1 4122.72 216.068  24
  -7  -1  -1 4041.02 227.997  27
  -7   1  -1 3971.87 228.288  27
  -1   7  -1 3615.27 217.296  22
   1  -7  -1 3696.23 180.615  23
   1   7  -1 3855.50 221.953  22
  -1  -7  -1 3792.84 123.669  10
  -1  -7  -1 3567.67 121.963   3
   1  -7  -1 3598.93 123.881   3
  -1  -7   0 95187.4 1960.26   2
   1  -7   0 96197.7 1800.61   9
   1  -7   0 91285.7 1892.34   7
  -1  -7   0 93388.7 1799.03   9
   1   7   0 96443.2 1943.44  25
  -1   7   0 96353.5 1961.31  25
   7   1   0 98608.3 1935.89  24
   7  -1   0 97735.7 1939.68  24
  -7  -1   0 98624.6 1974.61  27
  -7   1   0 97275.2 1965.25  27
  -1  -7   0 97008.8 1907.11  23
   1  -7   0 99745.0 1931.69  23
   1   7   0 98176.1 1970.17  22
  -1   7   0 95335.0 1963.81  22
  -1  -7   0 94943.4 1798.79  10
   1  -7   0 97592.1 1802.30   3
  -1  -7   0 96215.8 1800.65   3
  -1  -7   1 4052.83 223.818   2
   1  -7   1 3716.09 123.306   9
   1   7   1 4037.40 210.047  25
  -1   7   1 4110.29 227.895  25
   7   1   1 4223.80 195.461  24
   7  -1   1 4162.95 201.719  24
  -7  -1   1 3614.85 225.136  27
  -7   1   1 3784.08 226.402  27
  -1  -7   1 3624.21 121.105   9
  -1  -7   1 3936.84 122.029  10
   1  -7   1 3832.72 114.252  10
   1  -7   1 3941.13 124.269   3
  -1  -7   1 3880.04 122.855   3
  -1  -7   1 3873.28 198.930  23
   1  -7   1 3817.27 208.591  23
   1   7   1 4249.01 239.038  22
  -1   7   1 4147.16 233.828  22
   1   7   2 17998.4 491.293  25
  -1   7   2 16630.1 497.562  25
   7  -1   2 16131.3 442.346  24
  -7   1   2 16164.2 428.972  25
  -1  -7   2 16792.9 354.304   9
  -1  -7   2 16733.6 353.617  10
   1  -7   2 16722.3 345.559  10
   1  -7   2 16218.7 353.894   9
  -1  -7   2 16953.2 485.005  23
   1  -7   2 17767.3 500.014  23
   1   7   2 17325.0 511.749  22
   7  -1   2 17348.2 486.848  23
  -1  -7   2 17655.1 495.775   2
   1  -7   2 16826.8 357.039   3
  -1  -7   2 15839.7 353.525   3
  -1  -7   3 1008.47 147.105   2
  -7   1   3 1018.46 122.643   8
  -7  -1   3 967.927 129.282   8
   1   7   3 934.616 136.237  25
  -1   7   3 1155.51 168.737  25
  -1  -7   3 803.539 110.225  26
   1  -7   3 1014.55 137.312  26
   7  -1   3 859.790 142.827  23
  -1  -7   3 986.374 148.049  23
   1  -7   3 985.287 162.841  23
  -1  -7   3 1032.11 79.0687  10
   1  -7   3 959.549 65.0887  10
   1  -7   3 905.832 79.5609   9
  -1  -7   3 1010.59 81.2368   3
   1  -7   3 992.331 82.0692   3
  -1  -7   4 75063.4 1579.95   2
   1  -7   4 77829.8 1645.47  23
   7  -1   4 74672.2 1590.48  23
  -1  -7   4 78505.1 1637.92  23
   1   7   4 74674.8 1584.10  25
  -1   7   4 77852.9 1635.70  25
   1  -7   4 74707.6 1582.00  26
  -1  -7   4 77480.4 1561.73  26
  -7   1   4 73201.0 1560.67   8
  -7  -1   4 73340.8 1567.49   8
  -1   7   4 73481.4 1638.04   8
  -1  -7   4 76458.0 1433.80   3
   1  -7   4 77355.5 1434.72   3
  -1  -7   4 76970.5 1430.07  10
   1  -7   4 77040.7 1431.14   9
  -1  -7   4 69352.1 1429.61   9
  -1  -7   5 1002.67 186.374  23
   1   7   5 1071.03 186.751   8
  -1   7   5 1132.47 194.651   8
  -7   1   5 1029.42 160.556   8
  -7  -1   5 1124.34 161.297   8
  -1   7   5 1221.23 186.981  25
  -1  -7   5 1447.45 166.573  26
   1  -7   5 1164.65 173.896  26
  -7  -1   5 1281.01 71.5060   9
  -1  -7   5 1214.29 93.3792  10
   1  -7   5 1315.01 92.4729   9
  -7  -1   5 1159.93 77.5979  10
  -1  -7   5 1141.84 98.7369   9
   1  -7   5 1216.52 97.9551   3
  -1  -7   5 1107.52 96.9028   3
  -7  -1   6 24850.9 503.235  10
  -7   1   6 23901.2 494.883  10
   1  -7   6 24825.9 720.298  23
  -1  -7   6 25008.1 724.135  23
  -1  -7   6 23606.9 516.449   3
   1  -7   6 24904.2 518.749   3
  -7   1   6 23881.3 509.911  17
  -7   1   6 24278.7 676.196   8
  -7  -1   6 24047.4 675.871   8
   1   7   6 21418.1 695.482   8
  -1   7   6 22945.5 714.477   8
  -1   7   6 23541.9 694.886  25
  -1  -7   6 24766.1 670.757  26
   1  -7   6 23940.6 683.353  26
   1  -7   6 25304.5 511.813   9
  -1  -7   6 25194.6 509.307  10
  -7  -1   6 25122.6 498.368   9
  -1  -7   6 25843.8 516.674   9
  -1  -7   7 1211.28 95.5200  10
  -7  -1   7 1131.58 85.4356   9
   1  -7   7 1065.17 95.5181   9
  -1  -7   7 1165.06 104.752   9
  -1  -7   7 1104.04 108.129   3
   1  -7   7 1112.45 107.174   3
  -1  -7   7 1178.10 108.818  11
  -7   1   7 1117.42 83.3055  10
  -7  -1   7 1047.91 91.4233  10
  -7   1   7 1029.74 106.343  17
  -7   1   8 2062.39 105.864   9
  -1  -7   8 2211.31 107.321  10
   1  -7   8 2205.60 111.932   9
  -7  -1   8 2021.18 105.721   9
  -1  -7   8 2091.51 113.929   9
  -7  -1   8 2099.64 110.386  10
   1  -7   8 1967.72 122.852   3
  -1  -7   8 1772.36 119.493   3
   1  -7   8 2270.07 127.452  11
  -1  -7   8 2306.96 127.431  11
  -7   1   8 1969.96 100.923  10
  -7   1   8 1952.87 121.550  17
  -7  -1   8 2157.11 121.744  17
  -7   1   9 3191.75 119.774   9
  -7  -1   9 3152.69 118.855   9
  -1  -7   9 3066.10 116.285  10
   1  -7   9 3341.66 118.982   9
  -1  -7   9 3382.24 128.449   9
  -7  -1   9 3253.97 123.164  10
  -1  -7   9 3071.70 131.269   3
   1  -7   9 2994.39 130.171   3
  -7   1   9 3073.45 115.220  10
   1  -7   9 3140.30 132.525  11
  -1  -7   9 3289.63 134.901  11
  -7  -1   9 3131.45 132.554  17
  -1  -7  10 5938.03 153.362   9
  -1  -7  10 5582.84 141.195  10
   1  -7  10 5188.63 142.212   9
  -7   1  10 5484.04 150.403   9
  -7  -1  10 5363.49 147.934   9
  -7  -1  10 5210.58 151.272  10
  -1  -7  10 5514.98 157.789   3
   1  -7  10 5530.55 157.059   3
  -7   1  10 5148.56 145.594  10
  -1  -7  10 5807.38 162.650  11
   1  -7  10 5400.83 158.247  11
  -7   1  10 5648.60 168.066  17
  -7  -1  10 5845.56 164.406  17
  -7  -1  11 2640.40 89.1941  10
  -7   1  11 2633.62 87.9952   9
  -7  -1  11 2764.81 87.4936   9
  -1  -7  11 2853.43 88.1173   9
   1  -7  11 2763.05 90.0973  11
   1  -7  11 2821.36 92.7505   3
  -1  -7  11 2964.07 94.0968   3
  -7   1  12 3526.58 87.0874  17
   2  -7 -12 257.218 29.4001  30
   7   2 -11 12786.2 259.264  32
  -2  -7 -11 12515.9 261.246  30
   2  -7 -11 13425.8 266.414  30
   2   7 -11 12413.6 259.668   5
  -2   7 -11 12723.1 258.164   5
  -7   2 -11 12570.6 259.656  16
  -2   7 -11 11862.1 249.750  16
  -7   2 -10 3779.04 121.572  16
   2   7 -10 3532.18 114.461  21
  -2   7 -10 3467.84 108.252  18
   7  -2 -10 3872.61 120.336  32
   7   2 -10 3524.11 118.970  32
  -2  -7 -10 3669.99 128.700  30
   2   7 -10 3627.30 122.714   5
  -2   7 -10 3668.26 120.308   5
  -7   2  -9 29557.0 585.955  16
  -7  -2  -9 29208.2 579.703  16
   7   2  -9 29949.9 589.322  21
  -2   7  -9 28477.3 582.296  18
   7  -2  -9 30212.0 588.691  32
  -2  -7  -9 29973.9 596.150  30
  -2  -7  -9 29047.8 600.669  31
   2  -7  -9 27747.0 583.995  31
  -2   7  -9 29583.5 587.321   5
   2   7  -9 29732.8 590.469   5
  -7   2  -8 7970.63 209.725  16
  -7  -2  -8 8409.40 203.631  16
  -2   7  -8 8259.24 215.310   5
   2   7  -8 8042.61 216.463   5
  -7   2  -8 8285.91 214.226  18
  -7   2  -8 7979.80 222.422  19
  -2   7  -8 8116.46 212.367  18
   7   2  -8 8150.14 211.681  21
  -2  -7  -8 7914.02 230.294  31
   2  -7  -8 7680.24 211.053  31
  -2  -7  -8 8303.74 224.462  30
  -2   7  -7 3529.05 141.448  18
  -7  -2  -7 3660.63 125.117  16
   2   7  -7 3839.69 144.378   5
  -2   7  -7 3699.20 140.608   5
  -7  -2  -7 3423.37 148.079  12
  -7   2  -7 3559.85 135.415  18
  -7   2  -7 3764.25 149.367  19
   7   2  -7 3605.81 137.844  21
   7  -2  -7 3628.65 136.197  32
  -2  -7  -7 3592.97 152.574  31
   2  -7  -7 3451.32 136.672  31
   7   2  -6 7064.54 338.706  24
   7  -2  -6 7013.05 338.264  24
   2   7  -6 7341.01 363.227  22
  -7  -2  -6 7302.64 191.811  20
   7   2  -6 7368.92 194.355  21
  -7  -2  -6 7398.04 188.567  19
  -7   2  -6 7210.86 206.314  19
  -7   2  -6 7078.39 190.101  18
  -2   7  -6 6908.06 201.020  18
   2   7  -6 7068.53 198.492   5
  -2   7  -6 7207.57 196.586   5
  -7  -2  -6 7308.25 204.565  12
  -7   2  -6 7206.43 198.071  12
  -2  -7  -6 7003.21 350.409   7
  -2  -7  -6 7132.28 209.946  31
  -2  -7  -6 7197.50 207.250  30
   7  -2  -6 7166.93 194.324  32
  -7  -2  -5 34689.8 894.680  27
  -2   7  -5 35298.9 898.864  25
  -7   2  -5 32756.2 870.745  27
   7   2  -5 35489.6 890.761  24
   7  -2  -5 35542.3 889.064  24
   2   7  -5 35552.3 903.697  22
  -2   7  -5 33843.9 834.397  22
  -7  -2  -5 35840.0 692.556  20
   7   2  -5 34892.6 683.752  21
  -2   7  -5 35293.6 696.751  18
  -7  -2  -5 34666.8 697.726  12
  -7   2  -5 34549.0 688.965  12
  -7  -2  -5 34544.2 691.487  13
  -2   7  -5 35268.8 690.354   5
   2   7  -5 35308.9 692.977   5
  -7   2  -5 34488.4 684.975   4
   7  -2  -5 33592.7 684.138  32
  -2  -7  -5 34615.1 696.715  30
  -2  -7  -5 33930.4 874.409   7
   2  -7  -5 34453.0 894.572   7
   7  -2  -4 2402.94 209.458  24
  -2   7  -4 2832.66 220.838  25
  -7   2  -4 2756.10 216.295  27
  -7  -2  -4 2822.11 228.596  27
   2   7  -4 2469.43 210.329  25
  -2   7  -4 2744.63 194.135  22
  -2  -7  -4 2755.72 189.341   2
  -2  -7  -4 2305.70 198.925   7
   2  -7  -4 2730.19 220.724   7
   2  -7  -3 7483.14 323.829   7
  -2  -7  -3 7632.61 303.008   7
  -2   7  -3 7555.95 332.186  25
   7  -2  -3 7929.03 332.279  24
   7   2  -3 8111.20 326.886  24
  -7  -2  -3 7950.06 330.783  27
  -7   2  -3 7758.23 317.219  27
   2   7  -3 7902.03 312.935  25
   2   7  -3 8198.99 335.425  22
  -2   7  -3 8370.38 315.344  22
  -2  -7  -3 7331.54 302.399   2
   2  -7  -3 7061.38 197.768   3
  -2  -7  -3 7298.97 197.558   3
   2  -7  -2 2430.20 191.942   7
  -2  -7  -2 2161.71 161.843   7
   2   7  -2 2844.90 188.162  25
   7  -2  -2 2530.59 196.784  24
   7   2  -2 2459.86 192.585  24
   2  -7  -2 2211.75 146.699  23
   2   7  -2 2540.26 199.837  22
  -2   7  -2 2513.10 187.860  22
  -7  -2  -2 2596.09 201.373  27
  -7   2  -2 2340.09 184.988  27
  -2  -7  -2 2434.36 187.982   2
   2  -7  -2 2347.79 102.356   3
  -2  -7  -2 2284.80 100.093   3
  -2  -7  -1 23102.6 605.776   2
  -2  -7  -1 22078.9 451.216   9
  -2  -7  -1 21662.0 537.048   7
   7  -2  -1 23334.2 597.144  24
   7   2  -1 22811.1 594.078  24
   2   7  -1 23487.3 583.217  25
  -7  -2  -1 23056.0 605.610  27
  -7   2  -1 21766.6 588.527  27
  -2   7  -1 23177.0 596.029  22
   2  -7  -1 21579.6 554.356  23
   2   7  -1 22923.2 602.486  22
  -2  -7  -1 21549.0 456.038  10
   2  -7  -1 21877.0 452.922   3
  -2  -7  -1 20986.2 449.497   3
  -2  -7   0 2223.67 178.155   2
  -2  -7   0 2128.01 90.3431   9
   2   7   0 2478.54 173.812  25
  -2   7   0 2214.25 185.099  25
   7  -2   0 2164.10 173.547  24
   7   2   0 2326.22 174.520  24
  -7  -2   0 2033.93 179.079  27
  -7   2   0 2122.50 174.815  27
   2  -7   0 2131.11 164.413  23
   2   7   0 2050.31 186.600  22
  -2   7   0 2216.27 184.177  22
  -2  -7   0 2083.94 98.3442  10
   2  -7   0 2187.26 94.5691   3
  -2  -7   0 2038.36 92.4315   3
  -2  -7   1 32447.8 784.309   2
   2  -7   1 31764.1 628.458   9
   2   7   1 32307.1 750.507  25
  -2   7   1 32688.2 792.744  25
   7  -2   1 30851.2 753.363  24
   7   2   1 33320.1 748.878  24
  -7  -2   1 31556.8 788.778  27
  -7   2   1 32710.4 783.780  27
  -2  -7   1 31635.5 629.952  10
  -2  -7   1 30265.8 624.857   9
   2  -7   1 32240.9 772.528  23
   2   7   1 33500.5 795.220  22
   7  -2   1 32305.1 778.557  23
  -2  -7   1 31187.0 742.616  23
   2  -7   1 31873.6 628.267   3
  -2  -7   1 31652.0 626.920   3
   2  -7   2 2744.72 104.329   9
   2   7   2 2807.30 175.994  25
  -2   7   2 2509.63 200.253  25
   7  -2   2 2410.72 166.229  24
  -7   2   2 2588.87 163.408  25
  -2  -7   2 2545.46 107.029  10
  -2  -7   2 2518.61 102.336   9
   2  -7   2 2568.75 202.886  23
   7  -2   2 2313.70 190.055  23
   2   7   2 2593.65 203.507  22
  -2  -7   2 2323.23 177.576  23
  -2  -7   2 2750.30 197.598   2
  -2  -7   2 2643.39 104.479   3
   2  -7   2 2291.97 102.147   3
  -7   2   3 5292.03 235.195   8
  -2   7   3 5202.79 279.447   8
  -2   7   3 5748.80 292.631  25
  -7   2   3 5839.19 256.369  25
   2  -7   3 5317.05 158.873   9
  -2  -7   3 5924.83 165.259   9
  -2  -7   3 5866.03 164.071  10
   2  -7   3 5997.42 290.753  23
   2   7   3 5510.13 286.747  22
   7  -2   3 6130.77 276.943  23
  -2  -7   3 5623.94 275.711  23
  -2  -7   3 6162.86 272.169   2
   2  -7   3 5614.81 161.924   3
  -2  -7   3 5925.68 162.465   3
  -2  -7   4 2429.30 190.072   2
  -2   7   4 2313.20 219.962  25
   2   7   4 2614.42 217.546  22
   7  -2   4 2548.88 204.905  23
  -2  -7   4 2876.12 219.601  23
  -7   2   4 2582.48 190.318   8
   2  -7   4 2714.22 210.890  26
   2  -7   4 2843.11 117.373   3
  -2  -7   4 2742.23 114.243   3
  -7  -2   4 2578.04 98.7085  10
  -2  -7   4 2822.03 114.554  10
   2  -7   4 2563.58 111.656   9
  -2  -7   4 2730.91 112.713   9
  -2   7   5 25105.2 720.790  25
   2  -7   5 26648.1 735.987  23
   2   7   5 23395.7 707.608   8
  -2   7   5 24387.9 720.256   8
  -7   2   5 25957.0 676.813   8
  -7   2   5 25088.5 527.548  17
   2  -7   5 25489.6 697.007  26
  -2  -7   5 26329.8 526.057  11
   2  -7   5 26273.6 529.743   3
  -2  -7   5 26149.4 529.672   3
   2  -7   5 25771.8 522.900   9
  -2  -7   5 25402.7 529.541  10
  -7  -2   5 24673.4 507.863   9
  -7  -2   5 25465.2 518.855  10
  -2   7   6 7112.90 356.685  25
   2  -7   6 6916.12 356.385  23
  -2  -7   6 7403.16 203.519   3
   2  -7   6 7440.28 203.659   3
  -7   2   6 7206.31 204.764  17
  -7   2   6 6680.54 324.122   8
   2   7   6 7106.11 347.803   8
  -2   7   6 6786.68 358.383   8
  -2  -7   6 6914.69 306.450  26
  -7  -2   6 5972.95 311.755  26
   2  -7   6 7010.56 339.280  26
  -2  -7   6 7405.12 203.673  10
  -7  -2   6 7082.15 184.974   9
   2  -7   6 7402.72 196.264   9
  -7  -2   6 7605.48 198.738  10
  -2  -7   6 7578.37 205.265  11
  -2  -7   7 688.501 97.7821   3
   2  -7   7 801.174 99.1838   3
  -2  -7   7 936.447 99.5603  10
  -7  -2   7 1044.98 83.9261   9
  -2  -7   7 912.581 105.816   9
   2  -7   7 977.731 90.1600   9
  -7  -2   7 917.369 92.9968  10
  -7   2   7 886.847 74.9721  10
  -7   2   7 806.434 102.001  17
  -2  -7   8 8420.27 220.551  11
  -7   2   8 7833.66 198.991  10
   2  -7   8 7936.27 204.281   9
  -2  -7   8 8500.37 215.151  10
  -7  -2   8 7937.47 205.534   9
  -2  -7   8 8213.55 221.068   9
  -7  -2   8 7948.74 215.494  10
   2  -7   8 8044.19 215.204   3
  -2  -7   8 8064.74 216.689   3
  -2  -7   9 37120.5 714.233  11
   2  -7   9 36545.9 711.546  11
  -7   2   9 33670.8 694.521  10
  -7   2   9 34820.6 702.510   9
  -2  -7   9 34991.0 703.222  10
  -7  -2   9 35214.6 700.566   9
  -2  -7   9 37213.1 711.326   9
   2  -7   9 36429.6 696.691   9
  -7  -2   9 35496.6 707.869  10
   2  -7   9 35705.8 708.365   3
  -2  -7   9 35675.6 708.474   3
  -7   2   9 36452.7 716.473  17
  -7  -2   9 36396.5 708.957  17
  -2  -7  10 3871.68 131.765  11
   2  -7  10 3759.34 121.616  11
  -7  -2  10 3387.08 117.899  10
  -7   2  10 3464.40 114.466   9
  -2  -7  10 3781.79 113.412  10
  -7  -2  10 3468.32 112.267   9
  -2  -7  10 3870.59 122.086   9
  -2  -7  10 3439.28 119.086   3
   2  -7  10 3619.97 119.278   3
  -7   2  10 3662.70 135.954  17
  -7  -2  10 3727.19 126.716  17
   2  -7  11 13183.5 273.024  11
  -2   7  11 12645.0 276.652   4
  -2  -7  11 14034.3 281.797   3
   2  -7  11 13876.3 281.289   3
  -7   2  11 14199.5 289.274  17
  -7  -2  11 15076.0 288.036  17
  -7   2  11 13115.1 279.324   9
  -2  -7  11 14200.3 282.786   9
  -7  -2  12 231.008 28.3147  17
   3  -7 -11 2039.14 75.6579  30
   7   3 -11 1960.51 67.2507  32
  -7   3 -11 1930.85 70.3740  16
  -3   7 -11 1891.62 63.9871  16
  -7   3 -10 10468.6 226.021  16
   7  -3 -10 9709.20 218.625  28
   7   3 -10 9887.43 223.377  32
  -3  -7 -10 10654.2 228.433  30
   7  -3 -10 10082.5 223.319  32
   3   7 -10 9698.66 219.136   5
  -3   7 -10 9639.67 218.517   5
   7   3 -10 10212.9 226.275  21
   3   7 -10 9970.49 223.774  21
  -3   7 -10 9583.45 220.564  18
  -7   3  -9 231.994 84.4482  18
  -3   7  -9 190.526 81.8719  18
  -7   3  -9 278.321 86.1890  16
   3   7  -9 246.762 78.0526   5
  -3   7  -9 250.096 72.8558   5
   7   3  -9 331.423 80.4590  21
   7  -3  -9 232.849 79.6616  32
  -3  -7  -9 277.595 86.9767  30
   3   7  -8 4727.02 153.827   5
  -3   7  -8 4906.75 151.249   5
   7  -3  -8 4700.10 154.064  32
  -3  -7  -8 5197.81 168.684  30
  -7   3  -8 4825.55 159.843  18
  -3   7  -8 4799.73 161.008  18
  -7   3  -8 4822.07 165.547  19
   7   3  -8 4997.13 155.912  21
  -3   7  -7 4875.54 167.339  18
   3   7  -7 4692.73 157.028   5
  -3   7  -7 4889.13 153.161   5
  -7  -3  -7 4857.21 164.916  12
  -3  -7  -7 5042.80 173.253  30
  -7   3  -7 5042.98 160.384  18
  -7   3  -7 4857.36 169.448  19
   7   3  -7 4927.94 159.709  21
   7   3  -6 27970.3 559.838  21
  -7   3  -6 27145.4 560.043  18
  -7  -3  -6 27998.0 560.962  20
  -3  -7  -6 26842.7 552.907  20
  -7   3  -6 28398.4 571.834  19
  -3   7  -6 27798.5 570.723  18
  -3   7  -6 28044.4 559.214   5
   3   7  -6 27776.7 561.686   5
  -7  -3  -6 27620.9 567.676  12
  -7   3  -6 27631.3 560.851  12
   7  -3  -6 27395.7 562.555  32
   3  -7  -6 27598.1 554.572  28
   7  -3  -6 25199.1 737.432  24
   7   3  -6 26701.5 755.853  24
  -3   7  -5 13262.2 474.139  25
   7  -3  -5 14133.4 485.013  24
   7   3  -5 13111.6 477.865  24
   3   7  -5 13599.5 493.711  22
  -7   3  -5 13865.3 320.327  19
   7   3  -5 14042.2 307.346  21
  -7  -3  -5 14290.4 313.937  20
  -7   3  -5 13907.3 308.973  18
  -3   7  -5 14159.8 321.691  18
  -7  -3  -5 13952.2 310.242  13
  -7   3  -5 13360.9 307.286  12
  -7  -3  -5 14466.7 317.672  12
   3   7  -5 13982.6 311.449   5
  -3   7  -5 14532.6 309.978   5
  -3   7  -5 13560.5 308.971   4
  -7   3  -5 13667.5 313.229   4
   7  -3  -5 13248.2 308.903  32
   3  -7  -5 13827.1 305.638  28
   3  -7  -5 13970.8 498.477   7
  -3  -7  -5 13317.8 470.380   7
   3  -7  -4 18550.9 586.218   7
  -3  -7  -4 19058.1 562.943   7
  -7   3  -4 18949.1 559.539  27
  -7  -3  -4 19454.2 574.977  27
  -3  -7  -4 19137.4 551.568   2
   7   3  -4 20528.2 599.539  24
   7  -3  -4 19214.1 584.887  24
   3  -7  -4 19715.3 568.959  24
  -3   7  -4 20598.5 595.084  25
  -3  -7  -4 19581.9 418.569  30
   7   3  -4 19849.9 547.789  22
   3   7  -4 19079.8 583.006  22
   3  -7  -3 8852.95 367.571   7
  -3  -7  -3 8785.24 333.265   7
  -3   7  -3 9376.54 369.510  25
   7   3  -3 9838.58 375.063  24
   7  -3  -3 9704.37 372.557  24
   3  -7  -3 9559.01 364.803  24
  -7   3  -3 8695.04 340.685  27
  -7  -3  -3 9399.90 366.192  27
   3   7  -3 9992.16 355.917  25
  -3   7  -3 9233.20 326.384  22
   3   7  -3 9166.78 360.392  22
  -3  -7  -3 8784.45 349.842   2
  -3  -7  -3 9138.82 225.693   3
   3  -7  -3 9106.43 225.811   3
  -3  -7  -2 3591.92 196.088   7
  -3   7  -2 3422.20 226.973  25
   7   3  -2 3915.94 236.663  24
   7  -3  -2 3357.47 223.658  24
   3  -7  -2 3858.14 235.397  24
  -7  -3  -2 3607.16 223.522  27
  -7   3  -2 3650.64 216.618  27
   3   7  -2 3516.91 203.420  25
   3   7  -2 3292.62 221.723  22
   3  -7  -2 3593.76 191.132  23
  -3   7  -2 3326.15 200.958  22
  -3  -7  -2 3798.02 225.856   2
  -3  -7  -2 3447.74 119.846   3
   3  -7  -2 3596.64 121.283   3
  -3  -7  -1 2149.80 90.3245   9
  -3   7  -1 2569.76 197.282  25
   7   3  -1 2299.66 187.099  24
   7  -3  -1 2361.20 189.029  24
   3   7  -1 2428.15 173.179  25
  -7  -3  -1 2695.72 190.763  27
  -7   3  -1 2612.21 187.075  27
  -3   7  -1 2298.77 176.144  22
   3  -7  -1 2308.87 167.098  23
   3   7  -1 2704.82 198.265  22
  -7  -3  -1 2265.59 192.104   2
  -3  -7  -1 2387.73 193.134   2
  -3  -7  -1 2079.37 95.3387   3
   3  -7  -1 2126.50 97.2657   3
  -3  -7   0 94421.1 1798.57   9
   7   3   0 104014. 1969.05  24
  -3   7   0 89249.3 1971.72  25
   7  -3   0 97146.7 1968.85  24
   3   7   0 96696.6 1924.77  25
  -3   7   0 98445.4 1968.61  22
   3  -7   0 95662.0 1955.15  23
   3   7   0 96850.6 1971.88  22
   7  -3   0 97457.3 1978.53  23
  -7  -3   0 98321.4 1972.58  27
  -7   3   0 94345.0 1952.22  27
  -7  -3   0 96693.1 1988.48   2
  -3  -7   0 99314.2 1988.43   2
  -3  -7   0 94756.0 1799.39   3
   3  -7   0 96965.1 1801.44   3
  -7  -3   1 2332.57 194.315   2
  -3  -7   1 2474.20 193.039   2
   3  -7   1 2141.73 100.367   9
  -7   3   1 2190.28 152.321  25
   7  -3   1 2198.44 174.537  24
   7   3   1 2528.55 168.732  24
  -7  -3   1 2223.94 192.765  27
  -7   3   1 2372.32 181.614  27
   3  -7   1 2475.96 188.606  23
   7  -3   1 2539.67 193.101  23
   3   7   1 2032.87 181.264  22
  -3  -7   1 2358.88 102.686  10
  -3  -7   1 2155.93 94.5535   9
   3  -7   1 2377.65 97.5679   3
  -3  -7   1 2490.93 96.7319   3
  -3  -7   2 1984.08 186.576   2
  -3   7   2 1773.90 184.469   8
   3  -7   2 1684.42 94.1550   9
   7  -3   2 1932.44 164.351  24
  -3   7   2 2166.92 200.670  25
  -7   3   2 2015.99 164.607  25
  -7  -3   2 2272.55 189.682  27
  -7   3   2 2281.80 191.240  27
  -3  -7   2 1801.35 101.230  10
  -3  -7   2 2042.93 91.6518   9
   3  -7   2 2022.76 95.4741   3
  -3  -7   2 2163.69 94.5454   3
   3   7   2 1954.63 189.649  22
   3  -7   2 1704.90 182.880  23
   7  -3   2 1870.38 180.716  23
  -3   7   3 9637.73 386.817  25
  -7   3   3 9397.74 345.735  25
   3  -7   3 9860.73 384.325  23
   7  -3   3 9156.55 365.385  23
   3   7   3 10524.2 375.624  22
  -7  -3   3 9017.73 217.637  10
  -3  -7   3 9343.70 229.607   9
  -3  -7   3 9455.53 233.112  10
  -3   7   3 9373.35 371.226   8
   3  -7   3 9445.32 227.574   9
  -3  -7   3 9531.33 226.122   3
   3  -7   3 9554.63 227.037   3
  -3  -7   3 9128.45 356.848   2
  -3   7   4 28024.1 772.953  25
  -7   3   4 26691.8 726.940  25
   7  -3   4 27591.1 747.037  23
   3   7   4 30078.6 752.641  22
  -3  -7   4 28526.1 570.910   3
   3  -7   4 28530.1 571.733   3
  -3   7   4 27380.2 761.408   8
  -7   3   4 26540.6 697.638   8
   3  -7   4 29450.6 569.997   9
  -3  -7   4 27547.8 722.487   2
  -7  -3   4 28161.7 567.950  10
  -3  -7   4 27820.7 578.476  10
  -3  -7   4 27827.9 574.144   9
  -3  -7   5 14109.4 318.636  11
   3  -7   5 14130.8 509.044  23
   7  -3   5 13544.8 482.224  23
  -3   7   5 13265.4 493.513   8
  -7   3   5 13702.4 458.319   8
  -7   3   5 13527.5 326.848  17
   3  -7   5 14413.4 491.144  26
   3  -7   5 14590.9 315.624   9
  -7  -3   5 14567.2 319.908  10
  -3  -7   5 14393.9 326.353  10
  -3  -7   5 13754.8 323.468   9
  -3  -7   5 14331.3 322.212   3
   3  -7   5 14631.9 323.068   3
  -3   7   5 13282.9 501.733  25
  -7   3   5 13747.0 475.596  25
  -3   7   6 44182.3 1115.30  25
  -7   3   6 42168.3 1069.11  25
   7  -3   6 46281.1 1127.32  26
  -7  -3   6 40552.5 1036.20  26
   3  -7   6 43815.0 1090.54  26
   3  -7   6 46803.0 1125.66  23
  -7  -3   6 44760.7 880.501  10
  -3  -7   6 46000.3 884.958  10
  -3  -7   6 45436.8 882.642   9
   3  -7   6 45261.2 869.959   9
  -7  -3   6 43185.5 865.117   9
  -3  -7   6 45559.7 879.982  11
  -3  -7   6 45494.2 880.896   3
   3  -7   6 44579.6 879.463   3
  -7  -3   7 4595.32 161.753  10
  -3  -7   7 4748.90 164.466  10
  -3  -7   7 4766.74 163.610   9
  -7  -3   7 4672.21 146.648   9
   3  -7   7 5175.60 146.903   9
   3  -7   7 4769.85 159.638   3
  -3  -7   7 4788.46 161.321   3
  -3  -7   7 4747.69 164.045  11
  -7  -3   8 806.797 81.8672   9
  -7  -3   8 847.189 90.9112  10
  -3  -7   8 776.566 96.0257  10
  -7   3   8 873.808 71.3625  10
   3  -7   8 962.957 91.2054   3
  -3  -7   8 880.487 91.7839   3
  -7   3   8 999.020 107.522  17
  -7   3   9 188.714 95.7364  17
  -3  -7   9 272.470 72.5319   3
   3  -7   9 298.379 72.7644   3
  -7  -3   9 186.385 66.3956   9
  -7  -3   9 310.929 77.5701  10
  -3  -7   9 213.742 78.8504  10
  -3  -7   9 331.426 91.0412  11
   3  -7   9 335.506 82.1620  11
  -7   3  10 14221.0 296.307  17
  -7  -3  10 13797.6 287.364  17
  -7  -3  10 12662.0 279.223   9
  -7  -3  10 13020.5 285.777  10
  -7   3  10 12474.6 280.762   9
  -3  -7  10 13188.0 283.693  10
  -3  -7  10 13400.4 287.615   9
  -3  -7  10 13473.5 281.181   3
  -7   3  10 12931.5 288.026   4
  -3   7  10 13067.6 290.316   4
   3  -7  10 13808.3 282.175   3
   3  -7  10 13228.5 279.462  11
  -7  -3  11 1985.06 72.8690  17
  -3   7  11 1828.61 69.9965   4
  -7   3  11 1762.63 69.2563   4
  -4   7 -11 7617.49 161.918  16
  -7   4 -11 8134.89 163.866  16
   7   4 -11 7961.50 162.919  32
   4  -7 -11 7668.41 165.260  30
   4   7 -11 7398.66 160.773  21
   4   7 -10 805.443 52.5507   5
  -7   4 -10 980.937 71.6379  16
  -4  -7 -10 1023.88 65.5022  30
   7   4 -10 1087.88 70.3648  21
   4   7 -10 859.620 65.8305  21
  -4   7 -10 955.159 69.4491  18
  -4   7  -9 31504.9 617.657   5
  -7   4  -9 32840.7 629.162  16
   7  -4  -9 32586.0 626.655  28
  -4  -7  -9 33306.7 631.639  30
  -7   4  -9 32721.1 632.238  18
   7   4  -9 32545.0 629.654  21
  -4   7  -9 32425.3 632.358  18
   7   4  -8 541.454 89.3638  21
  -7   4  -8 448.182 93.5201  19
   4   7  -8 429.887 75.0360   5
  -4   7  -8 484.435 75.8474   5
  -4   7  -8 450.331 96.7201  18
  -7   4  -8 544.935 94.3939  18
   7  -4  -8 544.690 86.1012  28
   7  -4  -8 538.615 89.4123  32
  -4  -7  -8 588.779 99.8690  30
  -4   7  -7 9235.03 237.898  18
   4   7  -7 8560.74 215.183   5
  -4   7  -7 8881.47 215.060   5
   7   4  -7 8958.97 225.011  21
  -7  -4  -7 8951.97 214.883  20
  -7   4  -7 8710.85 227.046  18
  -7   4  -7 8747.67 231.460  19
   4  -7  -7 8768.33 215.013  28
  -4  -7  -7 9034.15 237.556  30
  -4   7  -6 1824.05 119.780  18
  -4   7  -6 1804.36 98.0910   5
   4   7  -6 1736.47 97.3631   5
  -7  -4  -6 1775.26 105.660  12
   7   4  -6 1929.31 107.224  21
  -7   4  -6 1853.85 109.599  18
  -7  -4  -6 1705.46 102.195  20
  -7   4  -6 1709.74 115.558  19
  -4  -7  -6 1734.40 95.0447  20
   4  -7  -6 1769.11 102.003  28
   7  -4  -6 1905.94 110.847  32
  -4  -7  -6 1880.58 118.598  30
   7   4  -5 13273.0 486.135  24
   7  -4  -5 12557.1 469.175  24
   4  -7  -5 13076.0 457.950  24
   7   4  -5 13404.4 460.215  22
   4   7  -5 14658.4 498.689  22
  -4  -7  -5 14477.3 314.689  20
  -7   4  -5 14266.1 319.993  19
   7   4  -5 13668.6 309.474  21
  -7  -4  -5 14074.1 315.901  20
  -4   7  -5 14400.8 324.432  18
  -7   4  -5 13912.8 313.430  18
   4   7  -5 13400.0 303.655   5
  -4   7  -5 13764.8 304.541   5
  -4  -7  -5 13022.9 471.764   7
  -4   7  -5 13896.1 317.000   4
  -7   4  -5 14023.4 317.264   4
  -7   4  -5 14044.4 306.311  12
  -7  -4  -5 14542.5 314.969  12
  -4   7  -5 13490.4 465.544  25
   4  -7  -5 13803.3 313.001  28
  -4  -7  -5 14046.9 323.712  30
   7  -4  -5 13732.3 314.460  32
  -7   4  -4 1188.25 156.919  27
  -7  -4  -4 1069.62 158.682  27
   7  -4  -4 1211.21 183.840  24
   4  -7  -4 1425.35 183.778  24
  -4   7  -4 1109.50 173.684  25
   7   4  -4 1435.90 199.322  24
   7   4  -4 1459.28 82.2780  21
  -4  -7  -4 1413.23 94.7346  20
  -7  -4  -4 1287.36 96.1900  20
   4   7  -4 1086.49 179.773  22
  -4   7  -4 1410.61 100.710  15
  -7   4  -4 1361.24 90.7760  18
  -7  -4  -4 1281.69 88.1540  12
  -4  -7  -4 1192.92 169.330   7
  -7  -4  -4 1307.76 87.2446   6
   4  -7  -4 1251.59 201.310   7
  -4   7  -4 1425.41 84.7416   5
  -4   7  -4 1281.69 95.4299   4
  -7   4  -4 1456.97 100.197   4
   4  -7  -4 1334.98 93.3416  28
   7  -4  -4 1323.77 92.8482  32
  -4  -7  -4 1133.63 155.374   2
   4   7  -3 14015.0 455.812  22
  -7  -4  -3 13387.5 297.842  20
  -7  -4  -3 13458.4 453.088   2
  -4  -7  -3 12899.7 443.161   2
   4  -7  -3 12643.7 293.680  28
  -4  -7  -3 13483.3 302.547  30
  -7   4  -3 11756.4 404.419  27
  -7  -4  -3 11925.2 417.895  27
  -4  -7  -3 13006.8 421.709   7
  -4   7  -3 13155.4 445.906  25
   4  -7  -3 12756.7 446.940  24
  -7   4  -2 245.735 108.887  27
  -7  -4  -2 368.160 125.071  27
   7  -4  -2 366.466 151.194  24
   4  -7  -2 254.424 138.005  24
  -4   7  -2 390.796 144.210  25
   4  -7  -2 362.263 68.5752   3
  -4  -7  -2 311.587 66.6296   3
  -7  -4  -2 283.670 144.078   2
  -4  -7  -2 267.407 141.491   2
   4   7  -2 160.292 135.320  22
   7  -4  -2 535.199 146.038  23
   4  -7  -2 242.976 112.783  23
  -4  -7  -1 11760.7 256.715   3
   4  -7  -1 11271.2 257.542   3
  -7  -4  -1 11389.9 386.196  27
  -7   4  -1 11670.0 376.403  27
  -7  -4  -1 11517.6 416.982   2
  -4  -7  -1 12226.4 421.335   2
  -4   7  -1 10938.4 400.090  25
   7  -4  -1 11654.5 407.919  24
  -4  -7  -1 11297.9 269.725  10
   4   7  -1 11018.1 395.230  22
  -4   7  -1 10966.3 363.248  22
   4  -7  -1 11574.4 382.952  23
   7  -4  -1 11509.0 407.844  23
   4  -7   0 401.588 134.774  23
  -4   7   0 269.574 119.611  22
   4   7   0 363.591 136.596  22
  -7  -4   0 283.174 121.683  27
  -7   4   0 297.392 111.874  27
   4  -7   0 349.654 64.4457   3
  -4  -7   0 343.092 61.2808   3
  -7  -4   0 343.773 147.028   2
  -4  -7   0 308.152 149.183   2
   7  -4   0 314.271 137.603  24
   4  -7   0 411.693 145.063  24
  -4   7   0 264.684 138.479  25
  -4  -7   0 336.884 73.1880  10
  -4  -7   0 311.200 58.2152   9
   4  -7   1 4648.32 256.055  23
   4   7   1 5084.90 250.912  22
   7  -4   1 4952.30 268.694  23
  -4   7   1 4939.38 247.873   8
  -4  -7   1 4725.95 135.272   9
  -7  -4   1 4588.74 235.994  27
  -7   4   1 4659.00 240.518  27
  -7  -4   1 4251.52 261.815   2
  -4  -7   1 4520.90 265.440   2
   7  -4   1 5065.13 251.265  24
  -4   7   1 4873.14 267.636  25
   7   4   1 5263.31 246.329  24
  -7   4   1 4277.01 226.813  25
  -4  -7   1 4956.90 151.476  10
   4  -7   1 4658.62 137.072   3
  -4  -7   1 4468.09 135.168   3
   4  -7   2 298.616 144.108  23
   7  -4   2 355.109 151.650  23
   4   7   2 415.648 131.401  22
  -4   7   2 254.351 150.382  25
  -7   4   2 340.350 121.605  25
   7  -4   2 268.981 121.755  24
  -7  -4   2 340.495 139.089  27
  -7   4   2 317.717 124.374  27
  -4  -7   2 233.988 63.7488   3
  -7  -4   2 320.818 139.650   2
  -4  -7   2 392.832 140.972   2
   4  -7   2 382.477 69.1347   3
  -7  -4   2 408.250 62.8910  10
  -4  -7   2 331.363 64.5540   9
  -4   7   2 507.694 143.967   8
  -7  -4   3 4265.55 250.711   2
  -4  -7   3 3889.08 242.996   2
  -7  -4   3 3954.65 239.181  27
  -7   4   3 3854.61 231.529  27
  -7   4   3 3669.05 240.187  25
   7  -4   3 4077.59 254.144  23
   4  -7   3 4125.50 129.452   9
  -4   7   3 4042.15 250.718   8
   4  -7   3 4037.87 128.102   3
  -4  -7   3 3979.59 127.347   3
  -7  -4   3 3817.59 127.862  10
  -4  -7   3 4019.17 132.504   9
   4  -7   4 1326.89 105.359  29
  -7  -4   4 1400.76 93.5382  10
  -4  -7   4 1269.34 93.5584   9
  -4   7   4 1509.34 205.832  25
  -7   4   4 1250.77 184.463  25
   4  -7   4 1296.20 205.092  23
   7  -4   4 1328.66 188.448  23
  -4   7   4 1270.54 190.665   8
  -7   4   4 1354.62 154.784   8
   4  -7   4 1421.28 86.9099   9
  -7   4   4 1434.32 107.566  17
  -4  -7   4 1421.07 88.9317  11
  -7  -4   4 1342.88 85.2243   6
   4  -7   4 1376.34 87.6733   3
  -4   7   4 1395.02 109.258   4
  -4  -7   4 1316.67 86.6235   3
  -7   4   4 1356.38 109.489   4
  -4  -7   4 1165.80 169.974   2
  -4  -7   5 26114.4 534.277  11
  -4   7   5 25993.3 739.598   8
  -7   4   5 23669.4 682.498   8
   4  -7   5 25479.6 754.072  23
   7  -4   5 24399.7 720.532  23
  -7   4   5 26577.3 548.659   4
  -4   7   5 27123.0 550.094   4
  -4  -7   5 27034.5 534.169   3
   4  -7   5 26065.0 533.215   3
  -4   7   5 24313.8 745.917  25
  -7   4   5 24973.2 720.019  25
  -7  -4   5 25716.3 540.068  10
  -4  -7   5 26985.4 547.511  10
  -4  -7   5 26135.7 539.847   9
   4  -7   5 24798.3 728.674  26
  -7   4   6 1821.35 120.615   4
  -4   7   6 1839.65 121.351   4
   4  -7   6 1737.98 98.0501   3
  -4  -7   6 1734.43 99.2665   3
  -4  -7   6 1890.19 111.541  11
  -7  -4   6 1697.50 110.664  10
  -4  -7   6 1723.95 115.235  10
  -4  -7   6 1713.69 104.825   9
  -7  -4   6 1701.54 91.2034   9
  -4  -7   7 4896.77 150.503   3
   4  -7   7 4939.63 152.611   3
  -4  -7   7 5004.91 163.246  11
  -7  -4   7 4952.06 163.062  10
  -4  -7   7 4797.19 171.069  10
  -4  -7   7 4998.34 163.434   9
  -7  -4   7 4665.78 145.133   9
  -7   4   7 5302.07 176.298  17
  -7  -4   8 524.582 70.7540   9
  -4  -7   8 399.335 85.8177   9
  -4  -7   8 435.198 96.0233  11
  -4  -7   8 478.085 73.8756   3
   4  -7   8 499.889 72.9316   3
  -7   4   8 415.906 101.392   4
  -4   7   8 380.408 100.160   4
  -7   4   8 258.383 101.195  17
  -7  -4   8 474.357 86.3049  10
  -4  -7   8 395.574 89.8462  10
  -7   4   9 26910.5 526.023  17
  -4  -7   9 24957.0 505.893   3
  -7   4   9 25672.6 523.188   4
  -4   7   9 25742.9 523.854   4
   4  -7   9 25731.7 507.586   3
   4  -7   9 25449.7 511.615  11
  -7  -4   9 24927.8 509.147   9
  -7  -4   9 24916.7 517.414  10
  -4  -7   9 26034.7 520.066  10
  -4  -7   9 26313.7 519.558   9
  -7   4  10 961.334 77.6255   4
  -4   7  10 859.912 78.7488   4
  -7   4  10 847.832 62.4829   9
  -7  -4  10 1019.09 67.5409  10
  -4  -7  10 887.889 65.0868   9
  -4  -7  10 919.878 65.5917  10
  -7  -4  10 1018.68 59.6936   9
  -7  -4  10 1035.88 69.5079  17
  -7   4  11 11213.8 230.477   4
  -4   7  11 11334.2 230.862   4
  -7  -4  11 11607.2 229.413  17
  -5   7 -11 1505.27 43.5646  16
  -7   5 -11 1558.44 43.7728  16
   7   5 -11 1319.17 41.5015  32
   5   7 -11 1342.15 40.9903  21
  -7   5 -10 8417.03 182.779  16
   7   5 -10 8360.27 181.738  21
  -5   7 -10 7989.04 182.769  18
   7  -5  -9 1533.62 79.4722  28
   7   5  -9 1564.67 83.9113  21
   5   7  -9 1604.02 85.8978  21
  -5   7  -9 1430.76 89.7002  18
  -7   5  -9 1632.87 90.5284  18
   7  -5  -8 2803.49 112.622  28
  -5  -7  -8 2905.18 116.939  30
   5  -7  -8 2668.36 101.260  28
   5   7  -8 2664.02 113.226  21
  -7   5  -8 2748.96 112.067  19
  -7   5  -8 2772.83 121.608  18
   7   5  -8 2763.06 112.466  21
  -5   7  -8 2746.71 121.139  18
  -5   7  -7 7945.06 211.023  18
   7   5  -7 7459.82 199.647  21
  -7  -5  -7 7170.40 188.616  20
  -7   5  -7 7859.94 207.982  18
  -7   5  -7 7601.75 203.025  19
   5  -7  -7 7812.75 197.930  28
   7  -5  -7 7549.62 203.914  28
  -5  -7  -7 8276.56 211.057  30
  -7   5  -6 5513.63 168.163  18
  -5   7  -6 5140.36 172.038  18
  -7  -5  -6 5257.10 149.075  12
   7   5  -6 5378.99 159.989  21
  -7  -5  -6 5332.23 159.094  20
  -5  -7  -6 5075.62 153.692  20
  -7   5  -6 5138.16 165.021  19
   5  -7  -6 5145.44 161.051  28
  -5  -7  -6 5187.24 172.754  30
   7  -5  -6 5359.55 165.919  28
  -7   5  -5 12447.8 292.493  18
  -7   5  -5 12457.6 297.452   4
  -5   7  -5 12570.8 295.349   4
  -7  -5  -5 12402.3 279.886  12
   5  -7  -5 12197.7 292.472  28
  -5  -7  -5 12572.5 299.156  30
   7  -5  -5 12313.3 290.666  32
  -5  -7  -5 13169.8 292.468  20
  -7   5  -5 12590.0 291.709  19
   7   5  -5 13039.0 288.015  21
  -7  -5  -5 12525.9 293.911  20
   5   7  -4 35827.8 910.030  22
   7  -5  -4 33227.9 868.777  23
   7   5  -4 36477.9 709.030  21
  -7  -5  -4 36865.2 722.250  20
  -5  -7  -4 36845.7 720.419  20
  -7   5  -4 36294.0 715.431  18
   5  -7  -4 36346.6 717.351  28
  -5  -7  -4 36255.3 723.482  30
   7  -5  -4 36437.0 716.972  28
  -5  -7  -4 35809.1 712.949   6
  -7  -5  -4 35981.3 714.380   6
  -5   7  -4 36358.3 719.027   4
  -7   5  -4 36949.6 720.135   4
   7  -5  -4 36058.6 922.700  24
  -5   7  -4 32417.6 861.755  25
   5  -7  -4 33104.5 897.519  24
  -5  -7  -4 32711.7 877.480   2
   7  -5  -3 3131.90 228.828  23
   5   7  -3 3394.86 242.038  22
  -5  -7  -3 3849.15 133.525  20
  -7  -5  -3 3489.83 132.197  20
  -7   5  -3 3653.30 128.995  18
  -5   7  -3 3436.35 128.784  15
  -5  -7  -3 3652.39 139.737  30
   7  -5  -3 3352.36 130.391  28
   5  -7  -3 3459.51 133.441  28
  -7  -5  -3 3295.64 124.364   6
  -5   7  -3 3570.06 133.999   4
  -7   5  -3 3559.17 130.711   4
  -7  -5  -3 3466.96 242.077   2
  -5  -7  -3 3239.72 239.651   2
   5  -7  -3 2970.55 240.938  24
  -5   7  -3 3096.84 227.945  25
  -5   7  -2 3465.73 233.950  25
   7  -5  -2 3320.92 243.978  24
   5  -7  -2 3006.34 204.370  23
   7  -5  -2 3163.66 225.231  23
   5   7  -2 3066.67 218.833  22
  -7  -5  -2 3342.23 128.835  20
  -7   5  -2 3452.76 122.785  18
  -5   7  -2 3605.17 128.711  15
   7  -5  -2 3423.13 125.271  28
  -7  -5  -2 3673.99 128.664   6
  -7  -5  -2 3627.04 246.758   2
  -5  -7  -2 3572.50 244.405   2
  -5   7  -2 3440.34 130.700   4
  -7   5  -2 3493.00 131.065   4
  -5  -7  -1 1254.27 94.3161  10
   7  -5  -1 1240.73 182.383  24
   5  -7  -1 1190.18 182.526  24
  -5   7  -1 1439.90 174.441  25
   5  -7  -1 1093.35 157.321  23
   7  -5  -1 1382.99 181.665  23
   5   7  -1 1133.95 158.483  22
  -7  -5  -1 1216.73 92.1874  20
  -5   7  -1 1324.96 96.0003  15
   7  -5  -1 1319.75 88.9766  28
   5  -7  -1 1421.79 96.6731  28
  -7  -5  -1 1321.79 93.5938   6
  -7  -5  -1 1106.06 183.807   2
  -5  -7  -1 1077.33 171.812   2
  -5   7  -1 1287.21 90.0811   4
  -7   5  -1 1261.37 93.7839   4
  -5  -7   0 44601.4 867.922  10
  -7  -5   0 44133.4 853.250  10
   7  -5   0 43015.2 1046.96  24
  -5   7   0 43797.4 1047.89  25
   5  -7   0 42457.9 1055.14  24
   5   7   0 45165.8 1019.11  22
   5  -7   0 41200.3 1030.82  23
   7  -5   0 43818.0 1053.02  23
  -7  -5   0 44153.7 863.307  20
  -5   7   0 44862.5 864.712  15
  -7  -5   0 44181.9 868.020   6
   5  -7   0 43840.2 865.908  28
  -7  -5   0 43315.7 1060.18   2
  -5  -7   0 44011.4 1063.66   2
  -7   5   0 45657.5 865.067   4
  -5   7   0 44760.4 863.144   4
  -7  -5   1 1382.49 192.991   2
  -5  -7   1 1197.91 183.739   2
  -5   7   1 1347.03 184.355  25
  -7   5   1 1040.26 146.493  25
   7  -5   1 1104.32 164.952  24
   5  -7   1 1221.55 175.715  23
   7  -5   1 1319.16 183.568  23
  -5   7   1 1250.98 153.492  22
  -7  -5   1 1422.63 95.5975   6
  -7  -5   1 1299.70 82.2975  10
  -5  -7   1 1309.61 98.1469  10
   5  -7   1 1377.60 96.0478  29
  -5   7   1 1344.85 160.173   8
  -7   5   1 1251.75 95.1377   4
  -5   7   1 1311.82 93.3759   4
  -7  -5   2 10684.9 417.974   2
  -5  -7   2 11596.2 424.562   2
   7  -5   2 9870.93 384.926  24
  -5   7   2 11562.1 433.965  25
  -7   5   2 11049.1 402.952  25
   5  -7   2 11077.0 424.798  23
   7  -5   2 10718.0 418.581  23
  -5  -7   2 11647.6 262.031  20
  -7  -5   2 11173.3 258.516  20
  -7  -5   2 11365.1 269.460   6
  -7   5   2 11486.8 272.999   4
  -5   7   2 11440.5 271.034   4
  -5  -7   2 10936.8 253.948   9
  -7  -5   2 11587.9 263.779  10
  -5  -7   2 11193.4 271.865  10
  -5   7   2 11021.4 393.838   8
   7  -5   2 11689.9 262.858  29
   5  -7   2 11619.8 270.587  29
   5  -7   3 3466.96 135.954  29
  -5   7   3 3164.24 258.189  25
  -7   5   3 3017.37 241.288  25
   7  -5   3 3359.40 246.995  23
  -5   7   3 3231.39 231.865   8
  -7  -5   3 3381.46 128.842   6
  -7  -5   3 3414.65 126.412  10
  -5  -7   3 3569.39 136.541  10
  -5  -7   3 3241.23 118.739   9
  -7  -5   3 3028.04 236.763   2
  -5  -7   3 2827.31 230.045   2
  -5   7   3 3430.33 138.835   4
  -7   5   3 3501.38 142.376   4
   5  -7   4 30416.6 600.685  29
  -5  -7   4 29116.1 590.490   9
  -7  -5   4 28771.8 594.563  10
  -5  -7   4 29754.9 602.154  10
   5  -7   4 27554.4 801.876  23
   7  -5   4 27495.0 783.309  23
  -5  -7   4 27929.7 759.493   2
  -5   7   4 28106.6 804.826  25
  -7   5   4 28172.0 784.049  25
  -7  -5   4 29032.4 591.093   6
  -5  -7   4 29513.4 589.505   6
  -5  -7   4 28980.2 582.949  11
  -7   5   4 29879.9 603.509   4
  -5   7   4 30469.5 604.702   4
  -5   7   4 26414.0 761.738   8
  -5   7   5 12555.4 303.433   4
  -7   5   5 12582.6 303.375   4
  -5  -7   5 12090.2 274.444   3
  -7  -5   5 12675.6 291.419  10
  -5  -7   5 12228.6 286.385   9
  -5  -7   5 12108.2 281.571  11
  -5   7   6 8395.83 231.143   4
  -7   5   6 8412.17 229.687   4
  -5  -7   6 7832.98 196.622   3
  -7  -5   6 8063.87 217.962  10
  -7  -5   6 7941.10 199.925   9
  -5  -7   6 8026.11 212.808   9
  -5  -7   6 8283.17 212.136  11
  -7   5   6 7823.12 224.992  17
  -7   5   7 7978.02 218.679   4
  -5   7   7 7772.19 217.730   4
  -7  -5   7 7740.91 208.147  10
  -7  -5   7 7251.84 190.688   9
  -5  -7   7 7585.69 202.113   9
  -5  -7   7 8019.38 208.461  11
  -7   5   7 7534.72 211.772  17
  -7  -5   8 287.393 64.7940   9
  -5  -7   8 263.117 76.0112   9
  -5   7   8 79.4330 94.0365   4
  -7   5   8 82.6522 92.6616   4
  -7  -5   8 211.616 77.4791  10
  -5  -7   8 272.358 81.2256  10
  -7   5   9 1586.25 96.2764   4
  -5   7   9 1598.72 96.7028   4
  -5  -7   9 1636.52 80.8373   9
  -7  -5   9 1449.87 83.4720  10
  -5  -7   9 1670.79 87.1465  10
  -5   7  10 10787.2 231.922   4
  -7   5  10 10725.6 231.457   4
  -5  -7  10 11031.4 228.586  10
  -5  -7  10 10833.7 225.731   9
  -5   7  11 1375.68 42.8779   4
  -7   5  11 1360.60 43.1677   4
   7   6 -10 47.2121 35.7650  21
   6   7 -10 46.4451 33.8837  21
  -7   6 -10 92.8816 38.9361  16
  -6   7 -10 69.7714 39.5668  16
  -6   7  -9 17628.4 352.979  18
   7   6  -9 17042.7 348.967  21
   6   7  -9 17439.0 350.210  21
  -6   7  -8 1872.29 101.804  18
   7   6  -8 2004.51 92.7507  21
  -7   6  -8 1892.87 97.7089  18
   6   7  -8 1866.36 93.4721  21
   7  -6  -8 1945.55 91.1366  28
   6  -7  -8 2111.72 87.7553  28
   6   7  -7 12249.2 276.922  21
   7   6  -7 12113.5 274.945  21
  -7   6  -7 12057.8 270.515  19
  -7   6  -7 12726.1 283.696  18
   6  -7  -7 12334.1 276.162  28
   7  -6  -7 12391.7 278.603  28
   6  -7  -6 6905.09 192.815  28
   7  -6  -6 7312.43 195.631  28
  -7   6  -6 7097.98 196.894  18
   7   6  -6 7228.82 189.668  21
  -7  -6  -6 7223.53 189.806  20
  -6  -7  -6 6999.21 187.881  20
  -7   6  -6 7014.29 185.723  19
  -7  -6  -5 49329.5 986.525   6
  -6  -7  -5 50398.9 986.636   6
  -6   7  -5 51813.5 999.810   4
   6  -7  -5 52109.4 997.849  28
  -6   7  -5 52443.6 1001.59  18
  -7   6  -5 51359.4 996.497  18
  -7   6  -5 50552.9 989.480  19
   7   6  -5 53335.1 991.953  21
  -7  -6  -5 51844.2 998.899  20
  -6  -7  -5 52672.0 998.453  20
  -6  -7  -4 7527.82 201.212   6
  -6   7  -4 7769.81 211.036   4
  -7  -6  -4 7574.40 201.009   6
   7  -6  -4 7530.16 211.071  28
   6  -7  -4 7445.61 210.931  28
  -7   6  -4 7994.66 210.155  18
  -6   7  -4 7923.17 214.414  18
  -7  -6  -4 8084.43 213.069  20
  -6  -7  -4 7860.65 211.751  20
  -6  -7  -3 19409.7 414.503   6
  -7  -6  -3 19347.3 416.073   6
  -6   7  -3 19893.1 416.415   4
   7  -6  -3 19231.2 417.343  28
  -7   6  -3 19040.3 412.944  18
  -6   7  -3 19250.5 408.792  15
  -6  -7  -3 19703.4 420.539  20
  -6   7  -2 3830.61 238.580  25
   7  -6  -2 4475.04 285.255  24
   6  -7  -2 4078.77 244.688  23
   7  -6  -2 4139.18 258.045  23
  -7  -6  -2 4611.42 153.312  20
  -6  -7  -2 4535.23 153.227  20
  -7   6  -2 4451.16 146.125  18
  -7   6  -2 4402.09 135.349  15
  -6   7  -2 4686.67 148.488  15
   6  -7  -2 4507.51 151.812  28
   7  -6  -2 4494.25 148.805  28
  -7  -6  -2 4588.56 152.230   6
  -6  -7  -2 4524.80 149.279   6
  -6   7  -2 4403.97 148.574   4
  -7  -6  -2 4472.34 281.141   2
  -6  -7  -2 3971.74 266.322   2
   7  -6  -1 1704.47 204.830  24
  -6   7  -1 2099.57 188.639  25
   6  -7  -1 2032.71 217.261  24
   6  -7  -1 2271.05 202.768  23
   7  -6  -1 2063.44 202.478  23
  -6  -7  -1 2185.17 110.828  20
  -7  -6  -1 2003.31 109.629  20
  -7   6  -1 2063.00 101.192  15
  -6   7  -1 1956.08 109.897  15
   7  -6  -1 2104.05 110.382  28
   6  -7  -1 2235.21 113.643  28
  -6  -7  -1 2123.64 114.086   6
  -7  -6  -1 2158.64 111.053   6
  -6   7  -1 2139.99 113.551   4
  -7  -6  -1 1899.31 208.915   2
  -6  -7  -1 1787.51 208.998   2
  -7  -6   0 522.021 164.002   2
  -6  -7   0 511.464 169.536   2
   6  -7   0 584.606 89.2315  28
   7  -6   0 565.972 83.1163  28
   6  -7   0 529.627 161.868  24
  -6   7   0 421.194 151.916  25
   7  -6   0 382.963 151.856  24
   6  -7   0 686.953 163.206  23
   7  -6   0 417.903 155.864  23
  -7  -6   0 501.100 84.3582  20
  -6  -7   0 459.663 84.0986  20
  -7   6   0 591.686 85.9768  15
  -6   7   0 563.148 91.2932  15
  -7  -6   0 559.645 88.3573   6
  -6   7   0 411.082 84.7080   4
  -6  -7   0 593.226 85.4330  10
  -7  -6   0 577.355 74.5756  10
  -7  -6   1 4447.94 138.834  10
  -6  -7   1 4572.47 148.423  10
   6  -7   1 4263.37 270.864  23
  -6  -7   1 4616.50 147.638  20
  -7  -6   1 4279.53 144.849  20
   7  -6   1 4524.57 145.141  28
   6  -7   1 4258.13 151.999  29
  -6  -7   1 4893.16 152.379   6
  -7  -6   1 4388.71 150.409   6
  -6   7   1 3574.38 255.134  25
  -7   6   1 3936.08 242.737  25
   6  -7   1 4260.49 272.696  24
   7  -6   1 4017.34 259.479  24
  -7  -6   1 4368.85 276.336   2
  -6  -7   1 4582.17 280.345   2
  -6   7   1 4232.08 152.452   4
  -7  -6   2 4669.73 147.923  10
  -6  -7   2 4952.01 155.520  10
   6  -7   2 3821.36 269.963  23
   7  -6   2 4482.68 282.610  23
  -6  -7   2 4318.08 141.206  20
  -7  -6   2 4374.80 141.291  20
   6  -7   2 4666.04 155.943  29
   7  -6   2 4537.41 149.537  29
  -7  -6   2 4900.98 153.509   6
  -6  -7   2 4469.00 153.223   6
  -7  -6   2 4654.03 282.180   2
  -6  -7   2 3880.89 266.661   2
  -6   7   2 3889.83 265.458  25
  -7   6   2 4045.67 259.364  25
   7  -6   2 4414.46 260.178  24
  -6   7   2 4672.21 159.785   4
  -6   7   3 13566.6 320.919   4
  -7  -6   3 13661.8 313.446  10
  -6  -7   3 13794.0 318.399  10
   6  -7   3 14101.6 317.333  29
   7  -6   3 13925.1 311.107  29
  -7  -6   3 13498.5 313.528   6
  -6  -7   3 13708.2 313.271   6
  -6   7   4 8039.07 220.889   4
  -7  -6   4 7692.06 211.051  10
  -6  -7   4 8277.86 219.038  10
  -6  -7   4 7995.65 197.864   9
   6  -7   4 7903.32 210.555  29
  -6  -7   4 7944.59 205.199   6
  -7  -6   4 7849.23 206.744   6
  -7  -6   5 40526.1 791.824  10
  -6  -7   5 40009.8 794.966  10
  -6  -7   5 38582.2 778.350   9
  -6   7   5 41022.0 797.607   4
  -6  -7   6 6829.89 184.565   9
  -6  -7   6 7263.74 202.174  10
  -7  -6   6 6903.44 178.635   9
  -6   7   6 7242.73 208.404   4
  -6  -7   7 4702.83 143.208   9
  -7  -6   7 5171.95 155.085  10
  -6  -7   7 5096.20 156.829  10
  -6   7   7 4927.93 166.864   4
  -7  -6   8 2052.74 93.3742  10
  -6  -7   8 1945.95 95.7759  10
  -6  -7   8 1714.51 83.0677   9
  -6   7   8 1921.68 109.108   4
  -7  -6   9 17334.1 348.430  10
  -6   7   9 17983.1 354.630   4
  -6   7  10 143.873 40.7732   4
  -7   7  -9 40.4746 42.1295  16
   7   7  -9 5.68754 40.1938  21
   7   7  -8 5567.30 139.442  21
   7  -7  -8 5724.04 140.418  28
  -7   7  -7 55.1427 76.3863  18
   7  -7  -7 40.2616 69.9172  28
   7   7  -7 1.42952 63.9313  21
   7  -7  -6 29145.6 570.809  28
  -7   7  -6 28884.6 569.936  18
   7   7  -6 28884.6 563.007  21
  -7   7  -6 26946.6 552.946  19
  -7  -7  -6 28490.1 566.104  20
  -7  -7  -5-26.7999 82.2895  20
   7   7  -5 35.8940 71.3772  21
  -7   7  -5 21.5247 67.9638  19
  -7   7  -5 14.0362 87.4642   4
   7  -7  -5-2.03840 84.3578  28
  -7  -7  -5-1.68937 63.2449   6
  -7   7  -5-25.7099 87.3201  18
  -7  -7  -4 20390.9 427.829   6
  -7   7  -4 20027.9 430.955   4
  -7   7  -4 20850.0 433.061  18
  -7   7  -4 19781.1 418.299  19
  -7  -7  -4 21159.5 437.023  20
  -7   7  -3-48.4024 89.7349  18
  -7   7  -3 5.17862 70.1241  15
  -7   7  -3 17.1170 83.2645   4
   7  -7  -3 28.7418 89.6393  28
  -7  -7  -3 11.1018 79.7619   6
  -7   7  -2 2190.20 122.264   4
  -7  -7  -2 2480.55 119.343   6
   7  -7  -2 2352.38 123.885  28
  -7   7  -2 2375.47 120.550  18
  -7   7  -2 2249.12 108.168  15
  -7  -7  -2 2467.78 120.177  20
  -7  -7  -1 16.2384 86.7597  20
  -7   7  -1-7.81589 79.3106  15
  -7   7  -1-71.8334 86.2365   4
   7  -7  -1 22.0051 91.8925  28
  -7  -7  -1 98.2225 87.9369   6
  -7   7   0 97376.2 1841.55  15
  -7  -7   0 96903.2 1847.15  20
  -7  -7   0 97243.8 1851.92   6
   7  -7   0 99001.2 1846.14  28
  -7   7   0 99315.7 1846.81   4
  -7   7   1 8.94437 95.0873   4
  -7   7   1-21.4952 88.9373  15
  -7  -7   1 12.1113 88.3706   6
  -7  -7   1 13.0009 79.8931  20
  -7  -7   1 108.536 78.0159  10
   7  -7   1 166.657 88.3195  29
  -7   7   2 8118.94 220.070   4
  -7  -7   2 7959.24 215.458   6
  -7  -7   2 8219.35 206.887  20
  -7  -7   2 7887.01 210.586  10
   7  -7   2 8233.99 216.594  29
   7  -7   3 12.9169 83.7790  29
  -7  -7   3-2.26151 82.8720   6
  -7  -7   3-4.52284 81.4980  10
  -7   7   3 133.316 99.2664   4
   7  -7   4 18131.7 381.225  29
  -7  -7   4 17464.9 380.428   6
  -7  -7   4 17776.5 384.390  10
  -7   7   4 17319.0 389.826   4
  -7  -7   5-39.1441 81.8686  10
  -7   7   5 158.635 93.0614   4
  -7  -7   6 30613.1 619.091  10
  -7   7   6 31403.4 623.975   4
  -7  -7   7 59.3692 67.3043  10
  -7   7   7 100.776 83.0578   4
  -7  -7   8 1924.85 82.3785  10
  -7   7   8 2195.49 94.6474   4
  -7   7   9 66.1592 46.5384   4
   0   8 -11 47.9797 42.6698   5
   8   0 -11 12.2360 37.4405  32
   0   8 -10 4433.01 128.507   5
   8   0 -10 4518.99 125.572  32
   0  -8 -10 4469.87 131.575  30
   0   8  -9 110.319 83.8366   5
   0  -8  -9 5.55310 81.7347  30
   0   8  -8 11527.4 273.438   5
   8   0  -8 11326.1 267.576  32
   0  -8  -8 11528.6 274.538  30
  -8   0  -8 11340.9 253.795  16
  -8   0  -7 115.310 71.4109  16
  -8   0  -7 45.1137 98.5547  12
  -8   0  -7-100.926 93.7593  19
   0   8  -7-85.0452 97.4169   5
   0  -8  -7 56.7569 99.2927  30
   8   0  -7 116.761 85.9421  32
  -8   0  -6 9720.74 248.333  12
  -8   0  -6 9433.42 242.475  19
   0  -8  -6 9646.82 246.247  30
   8   0  -6 9548.68 239.432  32
   0   8  -6 9983.22 252.123   5
   0  -8  -5-33.0566 84.0062  30
   8   0  -5-9.87581 75.5301  32
  -8   0  -5 161.306 88.4069  12
  -8   0  -5 38.2999 85.9112  19
   0   8  -5 33.9557 140.551  22
   0  -8  -5 124.919 153.864   7
   0   8  -5 117.916 88.2455   5
  -8   0  -5 12.2764 158.669  27
   0   8  -5 59.7919 164.035  25
   8   0  -5 11.9803 158.209  24
   8   0  -4 35146.7 689.278  32
   0  -8  -4 34173.4 695.691  30
  -8   0  -4 33963.8 905.796  27
   0   8  -4 34575.6 896.083  25
   8   0  -4 36931.3 911.949  24
   0   8  -4 35335.8 890.987  22
  -8   0  -4 36021.5 696.876  19
   0  -8  -4 34106.5 856.192   2
  -8   0  -4 35759.1 701.731  13
  -8   0  -4 36100.6 702.445  12
   0  -8  -4 33964.3 713.827   3
   0  -8  -4 32994.5 870.560   7
   0  -8  -3 37.1530 121.684   7
   0  -8  -3 126.881 130.572   2
   0  -8  -3-109.876 86.7582   3
   8   0  -3 53.4996 138.671  24
   0   8  -3 21.0291 146.669  25
  -8   0  -3 11.0197 141.640  27
   0   8  -3 84.0680 138.405  22
   0  -8  -2 38455.0 906.404   7
  -8   0  -2 40785.4 971.818  27
   0  -8  -2 39367.7 951.445   2
   8   0  -2 40242.2 953.384  24
   0   8  -2 40071.0 954.250  25
   0  -8  -2 38627.0 778.878   3
   0   8  -2 39623.7 956.422  22
   0  -8  -1 11.3335 74.8182   3
   8   0  -1 130.702 128.060  24
   0   8  -1 28.9154 136.962  25
   0   8  -1-29.7979 135.579  22
  -8   0  -1-10.2395 142.157  27
   0  -8   0 234514. 4524.59   9
  -8   0   0 250386. 4732.03  27
   8   0   0 252782. 4698.94  24
   0   8   0 250846. 4720.19  25
   0  -8   0 249831. 4527.59   3
   0  -8   0 250245. 4660.69  23
   0   8   1 10.4301 140.960  22
  -8   0   1-20.8068 145.802  27
   0  -8   1 17.8412 74.2897   3
   8   0   1 8.03416 109.395  24
   0   8   1-85.3842 135.423  25
   0  -8   1-19.4088 67.7097  10
   0  -8   1 42.2057 112.637  23
   0  -8   2 43772.8 1041.15  23
   0   8   2 46129.6 1091.01  22
   8   0   2 46862.5 1053.20  23
   0  -8   2 44828.2 881.988   9
  -8   0   2 45353.0 1077.18  27
   0   8   2 45710.7 1060.39  25
   0  -8   2 45473.8 876.801  10
   0  -8   2 45038.2 883.958   3
   0  -8   2 44378.6 1055.92   2
   0  -8   3 21.0377 134.827  23
   0   8   3 11.5094 148.755  22
   0   8   3 152.105 150.814  25
   0  -8   3-29.9730 67.1393  10
   0  -8   3 60.5766 77.3500   9
   0  -8   3 39.0539 132.282   2
   0  -8   3 2.25261 77.9309   3
   0  -8   4 41298.6 1009.36  23
  -8   0   4 39413.1 788.585  17
   0   8   4 42058.2 990.253  25
   0  -8   4 40672.4 791.213  10
   0  -8   4 40802.0 800.968   9
   0  -8   4 39745.7 963.005   2
   0  -8   4 41268.0 802.537   3
  -8   0   5 2.09926 75.5732  17
   0  -8   5 12.5491 159.497  23
   0  -8   5 30.9327 84.1909   9
   0   8   5 188.363 170.029   8
   0  -8   5-2.03572 72.1610  10
   0  -8   5 7.32700 83.7457   3
   0  -8   6 18586.1 396.563  10
   0  -8   6 18905.1 410.958   9
   0  -8   6 19589.9 417.161   3
  -8   0   6 18418.1 405.016  17
  -8   0   7 22.2940 87.3378  17
   0  -8   7 96.7980 89.2838   3
  -8   0   7 44.0678 62.7255   9
   0  -8   7 43.5186 82.0198   9
   0  -8   7 40.4703 67.7805  10
   0  -8   7-2.37740 95.2558  11
   0  -8   8 4759.23 160.429  11
  -8   0   8 4292.34 132.901   9
   0  -8   8 4537.71 146.361   9
   0  -8   8 4565.18 155.087   3
  -8   0   8 4662.77 153.608  17
   0  -8   9-15.3130 63.4695   9
   0  -8   9 75.0648 69.4939   3
   0  -8   9 79.6221 83.2111  11
  -8   0   9 3.78769 82.0706  17
   0  -8  10 9286.35 212.298  11
   0  -8  10 9192.03 208.519   3
  -8   0  10 9514.68 214.754  17
   0  -8  10 8936.74 201.931   9
  -8   0  11 64.3476 43.4653  17
  -1  -8 -11 6937.69 148.582  30
   1  -8 -11 6703.25 150.084  30
   8   1 -11 6497.35 145.299  32
   1   8 -11 6853.70 147.260   5
  -1   8 -11 6753.02 146.435   5
   1  -8 -10 685.467 73.9227  30
   8  -1 -10 782.418 66.7737  32
  -1   8 -10 659.523 67.2955   5
   1   8 -10 690.134 68.1413   5
   8   1  -9 25090.4 513.922  32
   1  -8  -9 26201.6 519.500  30
  -1  -8  -9 25934.2 521.764  30
   1   8  -9 26112.3 517.407   5
  -1   8  -9 26196.0 515.806   5
  -8   1  -9 24528.4 503.609  16
  -8   1  -8 1144.75 86.5494  16
   1   8  -8 1087.12 107.413   5
  -1   8  -8 1204.45 104.298   5
  -8   1  -8 1116.45 106.569  19
   8  -1  -8 1003.40 98.9228  32
  -1  -8  -8 1061.97 110.836  30
   1  -8  -8 1012.39 102.553  30
   8   1  -8 1142.55 98.2849  32
  -8   1  -7 10711.6 243.930  16
  -1   8  -7 10122.3 247.273  18
   1   8  -7 10827.7 266.516   5
  -1   8  -7 10843.3 263.704   5
  -8   1  -7 10705.7 264.957  12
  -8  -1  -7 11026.6 271.034  12
   8   1  -7 10778.7 256.501  21
  -8  -1  -7 10860.5 255.641  19
  -8   1  -7 10609.4 263.619  19
   8   1  -7 10515.5 253.926  32
   8  -1  -7 10423.1 255.975  32
  -1  -8  -7 10684.4 266.621  30
   1  -8  -7 10277.8 261.523  30
  -1   8  -6 2501.71 115.134  18
   1   8  -6 2554.90 130.196   5
  -1   8  -6 2439.58 129.251   5
  -8   1  -6 2474.60 123.476  12
   8   1  -6 2578.16 114.297  21
  -8  -1  -6 2324.06 114.678  19
  -8   1  -6 2672.24 129.581  19
  -8   1  -6 2482.24 105.051  18
   1  -8  -6 2305.75 118.471  30
  -1  -8  -6 2343.23 123.505  30
   8  -1  -6 2423.39 113.813  32
  -8   1  -5 53553.8 1282.68  27
  -8  -1  -5 53664.8 1292.88  27
  -1   8  -5 55508.5 1295.59  25
   8   1  -5 56747.5 1293.11  24
   8  -1  -5 54270.5 1279.80  24
   1   8  -5 55222.3 1283.20  22
  -1   8  -5 53667.6 1243.23  22
  -8   1  -5 56501.6 1065.09  19
  -8  -1  -5 55030.7 1055.39  19
   8   1  -5 54294.1 1052.74  21
  -1   8  -5 54985.6 1060.21  18
  -8   1  -5 55579.0 1064.03  12
  -8  -1  -5 54338.6 1065.23  13
   8  -1  -5 53921.7 1056.48  32
  -1  -8  -5 55314.3 1065.36  30
   1  -8  -5 53930.2 1058.23  30
   1   8  -5 56574.6 1065.81   5
  -1   8  -5 55864.8 1062.88   5
  -1  -8  -5 53847.0 1266.99   7
   1  -8  -5 52527.3 1270.99   7
   1   8  -4 329.111 159.842  25
   8   1  -4 552.323 168.371  24
   1  -8  -4 171.293 135.349   2
  -1  -8  -4 221.235 124.455   2
  -8  -1  -4 355.760 74.0794  19
   1   8  -4 508.976 167.969  22
  -1   8  -4 285.476 138.945  22
  -1  -8  -4 325.761 153.386   7
   1  -8  -4 401.279 166.344   7
  -8   1  -4 364.579 85.0588  12
  -8  -1  -4 382.165 86.5285  13
  -1  -8  -4 267.201 88.7157  30
   1  -8  -4 301.431 75.6490  30
   8  -1  -4 231.604 68.8496  32
  -8   1  -4 327.140 157.833  27
  -8  -1  -4 363.643 165.267  27
  -8  -1  -3 22384.9 630.838  27
  -8   1  -3 20871.8 611.163  27
   8   1  -3 20806.3 612.161  24
   1   8  -3 21280.9 606.154  25
  -1   8  -3 22347.9 624.747  25
   8  -1  -3 20927.9 610.423  24
   1   8  -3 21427.9 615.890  22
  -1   8  -3 20183.3 593.674  22
  -8  -1  -3 21068.1 437.571  20
  -1   8  -3 20480.0 431.731  15
  -8   1  -3 20724.4 433.247  13
  -1  -8  -3 19479.3 587.006   2
  -1  -8  -3 19817.2 443.037   3
   1  -8  -3 20010.3 444.709   3
  -1  -8  -3 19287.1 565.352   7
   1  -8  -3 20270.3 589.700   7
  -1  -8  -2 7499.57 298.513   7
   1  -8  -2 8217.80 320.536   7
  -8  -1  -2 7469.36 345.853  27
  -8   1  -2 7616.50 343.538  27
  -1   8  -2 8156.83 337.326  22
  -1  -8  -2 7827.17 336.170   2
  -1   8  -2 8056.03 343.636  25
   8   1  -2 8839.99 346.380  24
   8  -1  -2 7623.70 335.970  24
   1   8  -2 8071.51 333.252  25
   1  -8  -2 7964.19 211.764   3
  -1  -8  -2 7720.12 208.959   3
   1  -8  -1 11161.7 364.526   7
  -8  -1  -1 11298.7 418.055  27
  -8   1  -1 11077.1 408.453  27
   1   8  -1 10782.2 405.188  22
  -1   8  -1 10988.9 404.537  22
  -1  -8  -1 10676.8 404.248   2
   1   8  -1 11241.3 399.261  25
  -1   8  -1 10519.5 405.300  25
   8   1  -1 11319.9 400.494  24
   8  -1  -1 11967.9 404.339  24
  -1  -8  -1 11376.3 266.513   3
   1  -8  -1 11304.1 266.808   3
   1   8   0 10112.5 365.571  25
  -1   8   0 9880.24 376.414  25
   8   1   0 9959.80 361.908  24
   8  -1   0 10297.6 366.970  24
  -1  -8   0 10080.7 242.306   9
  -8  -1   0 10686.4 391.202  27
  -8   1   0 10124.9 383.782  27
   1  -8   0 9347.75 340.885  23
  -1   8   0 9713.70 384.506  22
   1   8   0 10160.3 384.241  22
  -1  -8   0 9671.56 379.801   2
  -1  -8   0 10139.4 241.607  10
  -1  -8   0 10152.0 244.585   3
   1  -8   0 9881.71 244.370   3
   8   1   1 11666.4 387.098  24
   1   8   1 12410.2 410.734  25
  -1   8   1 11729.6 421.686  25
   8  -1   1 11611.4 390.022  24
   1  -8   1 12110.4 279.114   9
  -1  -8   1 11680.7 275.185   9
  -8  -1   1 11398.5 421.626  27
  -8   1   1 12068.6 432.721  27
   1  -8   1 11587.2 399.668  23
   1   8   1 12819.2 445.892  22
  -1   8   1 11969.5 430.728  22
  -1  -8   1 12310.5 392.135  23
  -1  -8   1 12648.5 430.998   2
  -1  -8   1 12073.2 275.847  10
   1  -8   1 11563.7 265.700  10
   1  -8   1 11826.0 279.535   3
  -1  -8   1 12205.0 280.893   3
   1   8   2 8011.57 329.103  25
  -1   8   2 8020.15 346.257  25
   1  -8   2 8110.86 210.451   9
  -8  -1   2 7565.94 344.142  27
  -8   1   2 8321.25 354.036  27
   1  -8   2 8280.15 336.869  23
   8  -1   2 7831.25 333.085  23
   1   8   2 8048.43 354.176  22
  -1  -8   2 7678.46 326.867  23
  -1  -8   2 7453.96 335.141   2
  -1  -8   2 8191.97 206.272  10
   1  -8   2 8006.50 196.126  10
  -1  -8   2 7831.44 205.959   9
   1  -8   2 7965.13 210.202   3
  -1  -8   2 8047.00 210.379   3
   1   8   3 22698.1 627.911  25
  -1   8   3 23427.0 662.841  25
   1  -8   3 23694.0 663.613  23
   1   8   3 24968.7 693.863  22
   8  -1   3 22831.9 640.263  23
  -1  -8   3 23880.8 659.286  23
   1  -8   3 22650.1 482.843   9
   1  -8   3 21847.7 594.053  26
  -1  -8   3 22655.6 643.983   2
   1  -8   3 23610.2 486.434   3
  -1  -8   3 23157.8 484.768   3
  -1  -8   3 23332.2 481.339  10
   1  -8   3 23325.2 470.435  10
  -1   8   4 244.395 156.487  25
  -1  -8   4 277.177 158.489  23
   1  -8   4 419.140 167.751  23
   1   8   4 131.931 169.720  22
  -8   1   4 251.418 74.3430  17
  -1  -8   4 313.038 77.4866  10
   1  -8   4 168.297 126.812  26
   1  -8   4 166.851 83.4313   9
   1   8   4 138.603 161.575   8
  -1   8   4 449.082 182.094   8
   1  -8   4 267.473 135.516   2
  -1  -8   4 297.971 81.5256   3
   1  -8   4 289.663 82.4794   3
  -1  -8   4 272.268 138.257   2
   1  -8   5 61915.6 1419.07  23
  -1  -8   5 62017.9 1413.43  23
  -1  -8   5 62043.2 1188.04   3
   1  -8   5 62080.8 1188.04   3
  -8   1   5 60539.0 1181.48  17
  -8  -1   5 60144.1 1173.38  17
   1   8   5 56158.9 1410.62   8
  -1   8   5 61737.1 1436.63   8
  -1   8   5 60188.0 1395.20  25
   1  -8   5 59115.7 1351.24  26
  -1  -8   5 62518.1 1180.89  10
  -1  -8   5 62053.9 1187.47   9
   1  -8   5 63273.5 1185.49   9
   1  -8   6 2541.94 129.458   3
  -1  -8   6 2302.14 128.023   3
  -1  -8   6 2399.32 112.379  10
   1  -8   6 2554.97 121.513   9
  -1  -8   6 2473.79 125.842   9
  -1  -8   6 2504.26 126.879  11
  -8   1   6 2396.51 122.385  17
  -8  -1   6 2493.18 115.811  17
  -8   1   7 6325.45 170.346   9
  -1  -8   7 6581.85 180.445  10
   1  -8   7 6617.46 185.403   9
  -1  -8   7 6639.26 194.697   9
  -8  -1   7 6470.02 169.160   9
  -8  -1   7 6320.27 173.733  10
  -8   1   7 6245.03 174.819   4
  -1  -8   7 6699.64 193.098   3
   1  -8   7 6793.22 193.072   3
  -8   1   7 7103.85 197.796  17
  -8  -1   7 6487.67 186.209  17
  -1  -8   8 1099.15 94.9457   3
   1  -8   8 1220.58 94.6825   3
  -8   1   8 971.094 76.7242   9
  -1  -8   8 1193.05 81.3149  10
  -8  -1   8 1122.41 75.7043   9
  -1  -8   8 1088.73 96.9960   9
   1  -8   8 1193.51 90.3920   9
  -8  -1   8 1031.26 78.7754  10
  -1  -8   8 1292.86 109.711  11
   1  -8   8 1093.69 104.835  11
  -8   1   8 1168.65 103.261  17
  -8  -1   8 1309.07 100.902  17
   1  -8   9 25344.2 503.018   3
  -1  -8   9 25268.9 502.792   3
  -1  -8   9 23374.2 487.741  10
  -8   1   9 22982.2 488.628   9
   1  -8   9 24420.3 493.626   9
  -1  -8   9 25041.8 500.682   9
  -1  -8   9 26185.9 507.764  11
   1  -8   9 26507.0 507.164  11
  -8   1   9 25111.0 507.380  17
  -8  -1   9 25209.5 502.762  17
   1  -8  10 656.077 49.5366   9
  -1  -8  10 618.255 70.8825  11
   1  -8  10 482.369 67.2256  11
  -1  -8  10 712.010 62.4465   3
   1  -8  10 632.294 60.6286   3
  -1  -8  10 681.652 60.0566   9
  -8  -1  10 622.846 71.6968  17
  -8  -1  11 10321.9 213.794  17
  -2  -8 -11 395.820 36.5054  30
   2  -8 -11 337.151 40.2504  30
   8   2 -11 283.983 34.4876  32
   2   8 -11 316.962 33.0829   5
  -2   8 -11 312.437 32.6600   5
   2   8 -10 9842.98 216.282  21
   2   8 -10 10175.5 220.988   5
  -2   8 -10 10097.6 218.841   5
   2  -8 -10 10267.5 225.505  30
   8  -2 -10 10098.5 222.036  32
  -2  -8 -10 10880.1 227.466  30
   8  -2 -10 10232.6 219.578  28
  -8   2  -9 930.710 75.4056  16
  -2   8  -9 916.623 69.3659  18
   8   2  -9 927.977 84.6049  32
   2  -8  -9 786.000 87.1355  30
   2   8  -9 971.139 84.9493   5
  -2   8  -9 938.836 82.1060   5
  -8   2  -8 4515.88 134.811  16
   2   8  -8 4153.58 144.557   5
  -2   8  -8 4276.01 142.149   5
   8   2  -8 4204.68 138.376  21
  -2   8  -8 3944.95 133.930  18
   8  -2  -8 4116.80 144.339  32
  -2   8  -7 2119.17 112.560  18
  -8   2  -7 2226.05 103.216  16
  -2   8  -7 2304.65 114.960   5
   2   8  -7 2285.16 119.628   5
  -8  -2  -7 2141.46 120.406  12
   8   2  -7 2333.26 110.798  21
  -8   2  -7 2199.25 106.370  18
   8  -2  -7 2117.48 111.248  32
  -2  -8  -7 2109.73 129.721  30
  -2   8  -6 5992.74 176.919  18
  -2   8  -6 6071.52 176.406   5
   2   8  -6 5786.80 179.969   5
  -8   2  -6 5768.78 172.254  12
  -8  -2  -6 6195.97 184.180  12
   8   2  -6 5953.18 166.971  21
  -8   2  -6 5353.95 160.925  18
  -8  -2  -6 5690.91 160.865  19
  -2  -8  -6 5467.56 157.709  20
   8  -2  -6 5502.35 171.971  32
  -2  -8  -6 5774.50 183.432  30
   8   2  -5 3979.29 279.707  24
   8  -2  -5 3855.27 267.091  24
   2   8  -5 3756.02 266.658  22
   8   2  -5 3825.45 128.062  21
  -8  -2  -5 3785.57 141.195  20
  -8  -2  -5 3797.23 125.144  19
  -8   2  -5 3520.29 122.672  18
  -2   8  -5 3752.43 140.568  18
  -8   2  -5 3667.20 135.753  12
  -8  -2  -5 3804.82 141.139  13
  -8  -2  -5 3899.26 143.871  12
  -2   8  -5 3411.29 260.754  25
  -8   2  -5 3161.16 249.327  27
  -8  -2  -5 3243.00 259.568  27
   2   8  -5 3633.25 140.827   5
  -2   8  -5 3732.58 140.562   5
   8  -2  -5 3614.53 135.063  32
  -2  -8  -5 3991.31 147.776  30
   8  -2  -4 15398.5 347.182  32
  -2  -8  -4 16321.5 361.429  30
  -8  -2  -4 16288.5 355.931  13
  -8   2  -4 16085.6 352.063  12
  -8  -2  -4 17264.6 362.901  12
  -8   2  -4 15799.4 343.038   4
  -8   2  -4 15441.9 515.554  27
  -8  -2  -4 15714.4 530.161  27
   2   8  -4 17074.7 524.871  25
   8   2  -4 17484.2 550.188  24
  -2   8  -4 16078.1 534.548  25
  -2   8  -4 15712.1 490.618  22
  -8  -2  -4 16749.9 360.846  20
  -2  -8  -4 15408.1 503.924   7
   2  -8  -4 15776.5 529.879   7
  -2  -8  -4 15567.8 498.788   2
   8  -2  -3 11007.5 254.454  32
  -2  -8  -3 11198.2 267.582  30
  -8   2  -3 10860.1 410.507  27
  -8  -2  -3 10845.3 423.047  27
   2   8  -3 11883.1 414.393  25
   8   2  -3 11659.8 428.779  24
   8  -2  -3 10940.4 422.647  24
  -2   8  -3 10791.4 423.489  25
   2   8  -3 10779.9 416.229  22
  -2   8  -3 11130.6 395.293  22
  -8  -2  -3 11274.6 267.968  20
  -2  -8  -3 10645.3 383.501   7
   2  -8  -3 11119.6 417.702   7
  -2   8  -3 10943.8 264.391  15
  -8  -2  -3 11195.2 264.286  13
  -8   2  -3 11352.5 265.435  13
  -8   2  -3 11002.3 259.019  12
  -8  -2  -3 11609.0 269.430  12
  -2  -8  -3 11902.3 415.800   2
  -2  -8  -3 11127.9 272.938   3
   2  -8  -3 11355.7 274.802   3
   2  -8  -2 5187.58 272.299   7
   8   2  -2 6153.05 298.865  24
   8  -2  -2 5257.99 289.724  24
   2   8  -2 6146.71 284.006  25
  -8  -2  -2 5632.62 296.310  27
  -8   2  -2 5924.09 290.527  27
   2   8  -2 5829.48 295.308  22
  -2   8  -2 5597.21 277.242  22
  -2  -8  -2 5746.31 288.169   2
   2  -8  -2 5580.98 171.634   3
  -2  -8  -2 5480.82 166.982   3
   2  -8  -1 12405.9 402.969   7
  -2   8  -1 12197.0 437.982  25
   8   2  -1 13047.5 433.492  24
   8  -2  -1 12840.9 435.272  24
   2   8  -1 13362.9 427.094  25
   2  -8  -1 12183.7 394.174  23
   2   8  -1 13212.9 447.972  22
  -2   8  -1 12489.4 425.943  22
  -8  -2  -1 12826.9 444.004  27
  -8   2  -1 12503.1 432.023  27
  -2  -8  -1 13014.7 445.560   2
   2  -8  -1 13059.9 295.037   3
  -2  -8  -1 12168.6 290.411   3
  -2  -8   0 58327.9 1287.77   2
  -2  -8   0 56544.8 1086.84   9
  -2   8   0 56132.3 1277.56  25
   8   2   0 60237.3 1261.21  24
   8  -2   0 54603.5 1256.74  24
   2   8   0 57189.5 1245.91  25
  -8  -2   0 56974.8 1277.37  27
  -8   2   0 55601.4 1265.13  27
   2  -8   0 55829.0 1239.53  23
  -2   8   0 57115.4 1270.01  22
   2   8   0 56225.0 1274.91  22
  -2  -8   0 56547.3 1090.98  10
   2  -8   0 57188.6 1090.29   3
  -2  -8   0 55354.6 1087.55   3
  -2  -8   1 12742.2 447.185   2
   2  -8   1 13100.6 299.337   9
  -2  -8   1 12821.8 297.147   9
   2   8   1 12586.1 414.575  25
  -2   8   1 13224.6 458.021  25
   8  -2   1 12361.9 416.328  24
  -8  -2   1 12554.1 448.135  27
  -8   2   1 12666.4 442.621  27
   2   8   1 12347.7 444.787  22
  -2   8   1 13003.5 449.961  22
   2  -8   1 12118.1 430.213  23
   8  -2   1 13032.4 446.890  23
  -2  -8   1 13243.8 300.914  10
   2  -8   1 13558.8 299.931   3
  -2  -8   1 13522.3 298.655   3
  -2  -8   2 17607.8 545.297   2
  -2   8   2 17850.5 557.037  25
   2  -8   2 18251.1 553.609  23
   2   8   2 18490.3 564.463  22
   8  -2   2 18114.1 548.134  23
   2  -8   2 18358.5 388.336   9
  -8  -2   2 18652.5 561.332  27
  -8   2   2 16742.8 543.114  27
   2  -8   2 18255.7 388.504   3
  -2  -8   2 17807.0 386.903   3
  -2  -8   2 17850.9 388.284  10
  -2  -8   2 17271.7 382.774   9
  -2  -8   3 12228.7 421.753   2
  -2   8   3 11865.4 436.867  25
   2  -8   3 10976.0 429.312  23
   8  -2   3 11183.1 415.331  23
   2   8   3 11928.6 448.196  22
  -2   8   3 10587.6 431.584   8
   2  -8   3 11506.3 272.610   9
  -8   2   3 11008.1 266.390  17
   2  -8   3 11323.8 389.434  26
  -8  -2   3 11668.0 437.279  27
  -8   2   3 10906.5 425.055  27
   2  -8   3 11511.6 277.073  29
  -2  -8   3 11997.2 274.369  10
  -2  -8   3 11030.5 270.104   9
   2  -8   3 11498.4 273.794   3
  -2  -8   3 11601.5 273.847   3
  -2  -8   4 12657.8 438.454   2
   2  -8   4 13403.8 485.083  23
   2   8   4 12671.2 472.798  22
   2   8   4 12523.5 477.482   8
   2  -8   4 13302.4 303.689   9
  -8   2   4 12417.2 302.407  17
  -2   8   4 13191.6 479.273  25
   2  -8   4 12597.5 433.329  26
  -2  -8   4 13503.6 304.926  10
  -2  -8   4 13115.2 306.404   9
  -2  -8   4 13471.6 307.228   3
  -8   2   4 13097.8 295.789   4
   2  -8   4 13319.5 306.684   3
  -2  -8   5 3642.29 138.497  11
   2   8   5 3603.16 267.624  22
  -2  -8   5 3751.51 140.480   3
   2  -8   5 3831.20 140.637   3
  -8   2   5 3677.53 134.273   4
  -8   2   5 3417.20 140.234  17
  -8  -2   5 3679.58 124.516  17
   2  -8   5 3809.11 136.247   9
  -2   8   5 3639.89 269.433  25
   2  -8   5 4020.32 253.350  26
  -2  -8   5 3718.37 139.952  10
   2  -8   6 12098.1 282.729   3
  -2  -8   6 11834.6 281.938   3
  -2   8   6 11657.4 276.064   4
  -8   2   6 11663.8 275.287   4
  -2  -8   6 12014.9 281.623  11
  -8  -2   6 11248.5 266.606  10
   2  -8   6 11977.6 273.873   9
  -2  -8   6 11495.4 279.667  10
  -8   2   6 11391.6 285.138  17
  -8  -2   6 11338.9 268.547  17
  -2  -8   7 2105.07 114.852   3
  -2   8   7 2273.43 115.959   4
  -8   2   7 2025.66 110.911   4
   2  -8   7 2114.93 113.738   3
  -2  -8   7 2267.83 121.099  11
  -8  -2   7 2014.51 101.284  10
  -2  -8   7 2278.78 117.343   9
  -2  -8   7 2429.08 111.809  10
   2  -8   7 2165.71 105.213   9
  -8   2   7 2263.79 127.241  17
  -8  -2   7 2247.67 111.010  17
   2  -8   8 991.906 79.0548   9
   2  -8   8 1149.53 102.400  11
  -8  -2   8 818.028 77.8546  10
  -8   2   8 958.394 75.7653   9
  -2  -8   8 1028.91 85.7717  10
  -2  -8   8 966.565 92.0745   9
   2  -8   8 891.086 89.4335   3
  -2   8   8 833.273 88.4787   4
  -8   2   8 890.928 86.7714   4
  -2  -8   8 1009.19 90.5461   3
  -8  -2   8 933.451 90.7600  17
  -8   2   8 1002.38 104.521  17
  -2  -8   9 905.615 91.0150  11
   2  -8   9 991.713 87.4517  11
  -8   2   9 873.657 65.5323   9
  -2  -8   9 1016.66 71.7854  10
  -2  -8   9 961.359 80.8569   9
  -2   8   9 990.303 78.4263   4
  -2  -8   9 1032.07 78.1239   3
   2  -8   9 969.992 77.7394   3
  -8  -2   9 916.062 81.7322  17
   2  -8  10 9658.73 204.343  11
  -2  -8  10 9311.24 204.506   9
  -8  -2  10 9508.15 206.394  17
  -2  -8  10 9266.77 203.058   3
   2  -8  10 9484.43 203.277   3
  -8  -2  11 284.243 36.8085  17
   8   3 -11 1119.73 38.5269  32
   3  -8 -11 966.005 38.1431  30
   3   8 -10 667.492 50.3303   5
  -8   3 -10 664.798 50.7152  16
  -3  -8 -10 745.382 61.4956  30
   8  -3 -10 720.309 54.0205  28
   3  -8 -10 829.429 62.1918  30
   3   8 -10 662.787 52.1764  21
  -3   8 -10 624.148 46.5474  18
   8   3  -9 13455.8 281.953  21
   3   8  -9 12723.9 279.848  21
  -3   8  -9 12684.3 276.661  18
   3   8  -9 12491.8 275.468   5
  -3   8  -9 13058.1 274.585   5
  -8   3  -9 13014.2 275.384  16
   3  -8  -9 13343.9 281.686  30
   8   3  -9 12982.5 281.306  32
  -3  -8  -9 13935.2 289.508  30
   8  -3  -9 12745.9 281.093  32
   8  -3  -9 13020.7 280.082  28
  -8   3  -8 529.686 80.5994  18
  -3   8  -8 514.301 82.2667  18
  -8   3  -8 423.744 78.2378  16
   3   8  -8 527.811 80.9240   5
  -3   8  -8 453.070 77.7152   5
  -8   3  -8 444.461 93.8029  19
   8   3  -8 439.585 81.2435  21
  -3  -8  -8 532.292 100.085  30
  -3   8  -7 4102.94 149.334  18
   3   8  -7 4285.25 145.196   5
  -3   8  -7 4326.47 142.443   5
  -8  -3  -7 4429.56 149.265  12
   8   3  -7 4530.49 144.067  21
  -8   3  -7 4288.46 142.551  18
  -8   3  -7 4320.46 156.617  19
   8  -3  -7 4381.24 149.111  32
  -3   8  -6 2907.18 131.652  18
   3   8  -6 2782.30 124.320   5
  -3   8  -6 2735.23 121.527   5
  -8   3  -6 2690.13 120.522  12
  -8  -3  -6 2787.69 130.872  12
  -3  -8  -6 2831.20 111.705  20
   8   3  -6 2990.15 120.819  21
  -8   3  -6 2799.70 116.210  18
  -8   3  -6 2610.94 134.451  19
   3  -8  -6 2716.06 111.924  28
  -3  -8  -6 2559.21 137.801  30
   8  -3  -6 2863.58 122.478  32
  -3   8  -5 15555.6 349.334  18
   3   8  -5 15262.9 339.037   5
  -3   8  -5 15384.1 337.357   5
  -3   8  -5 15031.2 334.822   4
  -8   3  -5 15335.7 337.740   4
  -8  -3  -5 14867.3 339.559  13
  -8   3  -5 15158.7 337.868  12
  -8  -3  -5 15582.0 347.381  12
   8   3  -5 15641.6 335.912  21
  -3  -8  -5 15452.6 340.562  20
  -8   3  -5 15115.1 333.014  18
  -8   3  -5 15775.1 349.489  19
  -8  -3  -5 15920.8 348.606  20
   3  -8  -5 15833.6 337.782  28
  -3  -8  -5 15920.2 355.358  30
   3  -8  -5 15268.9 331.156  29
   8  -3  -5 15275.4 340.039  32
  -3  -8  -4 721.458 103.715  30
   8  -3  -4 648.020 86.8389  32
   3  -8  -4 678.235 78.5215  29
  -8   3  -4 645.025 77.4217  12
  -8  -3  -4 568.351 83.6239  13
  -8  -3  -4 577.198 88.6784  12
  -3  -8  -4 692.595 150.040   7
   3   8  -4 646.726 89.3639   5
  -3   8  -4 740.439 86.6941   5
   3  -8  -4 528.841 182.968   7
  -8   3  -4 476.017 149.211  27
  -8  -3  -4 372.916 160.140  27
   3  -8  -4 632.809 84.0565  28
  -3   8  -4 453.181 160.325  25
   8   3  -4 686.328 173.818  24
  -8  -3  -4 705.176 94.4116  20
   3   8  -4 615.923 168.893  22
  -8   3  -4 670.854 74.4583  18
  -3  -8  -4 544.824 150.208   2
  -3   8  -4 724.872 84.7622   4
  -8   3  -4 699.831 85.3773   4
  -8   3  -3 41588.9 1016.57  27
  -8  -3  -3 43064.7 1038.49  27
   3   8  -3 42875.9 1020.01  25
   8  -3  -3 41912.1 1053.45  24
   8   3  -3 47772.2 1079.71  24
  -3   8  -3 43604.2 1056.19  25
  -3   8  -3 41552.2 985.028  22
   3   8  -3 44377.5 1053.68  22
   3  -8  -3 42418.7 1042.93   7
  -3  -8  -3 41519.7 994.416   7
  -3  -8  -3 43385.8 1037.05   2
  -8   3  -3 44050.9 843.839   4
  -3   8  -3 42693.0 841.291   4
  -8   3  -3 43641.7 851.693  13
  -8  -3  -3 43301.1 848.496  13
  -8   3  -3 42832.2 841.694  12
  -8  -3  -3 44188.6 852.418  12
   3  -8  -3 43755.9 848.778  28
  -3  -8  -3 43899.2 856.202  30
   8  -3  -3 42120.1 842.018  32
   3  -8  -3 43360.2 844.767  29
   3  -8  -3 45342.4 860.271   3
  -3  -8  -3 44177.0 856.035   3
  -3  -8  -2 709.840 90.8663  30
   3  -8  -2 779.022 85.0180  29
  -8  -3  -2 766.695 89.3196  12
  -8   3  -2 694.103 85.6954  13
  -8  -3  -2 898.644 86.7072  13
  -8  -3  -2 657.764 157.542  27
  -8   3  -2 976.719 167.735  27
   3  -8  -2 768.572 86.5513  28
   3   8  -2 880.851 150.857  25
  -3   8  -2 934.882 171.288  25
   8  -3  -2 811.254 171.162  24
   8   3  -2 637.780 160.709  24
  -3   8  -2 711.681 136.182  22
  -8  -3  -2 778.936 87.9818  20
   3   8  -2 535.007 157.605  22
   3  -8  -2 729.858 87.5925   3
  -3  -8  -2 573.892 150.975   2
   3  -8  -2 614.774 165.127   7
  -8   3  -2 795.263 80.5659   4
  -3   8  -2 746.541 73.0389   4
  -3  -8  -2 853.585 88.5653   3
   3  -8  -1 7181.87 187.409  29
  -8  -3  -1 6852.88 316.507  27
  -8   3  -1 6057.51 295.808  27
   3   8  -1 6671.28 290.707  25
  -3   8  -1 6087.72 311.084  25
   8  -3  -1 6755.04 313.787  24
   8   3  -1 7188.45 315.826  24
   3   8  -1 6152.16 307.558  22
   3  -8  -1 6470.23 283.260  23
  -3   8  -1 6795.20 299.445  22
  -8  -3  -1 6734.03 184.742  20
  -3   8  -1 6810.52 185.709  15
  -3  -8  -1 6874.44 323.125   2
   3  -8  -1 6697.08 302.743   7
   3  -8  -1 6937.48 187.105   3
  -3  -8  -1 7027.28 186.673   3
  -8  -3   0 189.672 144.494  27
  -8   3   0 331.891 137.263  27
   8  -3   0 185.102 135.985  24
   8  -3   0 388.690 153.042  23
   3  -8   0 323.961 139.452  23
   8   3   0 198.675 128.594  24
  -3   8   0 163.127 132.355  22
   3   8   0 493.971 154.398  22
  -3  -8   0 183.036 65.7573   9
   3  -8   0 278.981 75.0965   3
  -3  -8   0 243.470 69.4072   3
  -3  -8   0 676.645 164.386   2
  -8  -3   0 251.202 80.0285   6
  -3  -8   0 338.689 83.8622  10
  -8  -3   1 2353.94 202.415  27
  -8   3   1 1932.52 190.292  27
   8  -3   1 2195.61 188.187  24
  -3   8   1 1634.17 212.344  25
  -3   8   1 2015.48 196.412  22
   3  -8   1 1827.59 196.112  23
   8  -3   1 2403.43 210.049  23
   3   8   1 1967.34 198.687  22
  -3  -8   1 2257.97 103.887   9
  -3   8   1 2043.25 109.432  15
  -3  -8   1 2290.34 209.349   2
   3  -8   1 2320.72 110.460   3
  -3  -8   1 2359.12 106.022   3
  -3  -8   1 2232.51 115.372  10
  -3   8   2 765.802 81.6570   4
  -8   3   2 823.254 85.4986   4
   3  -8   2 833.790 87.2322   3
   3  -8   2 842.797 95.0221  29
  -3  -8   2 808.809 81.9616   3
  -3  -8   2 847.554 167.603   2
  -8  -3   2 814.443 168.638  27
  -8   3   2 727.448 162.208  27
  -3   8   2 659.672 166.203  25
   3  -8   2 1085.96 175.477  23
   8  -3   2 504.990 158.432  23
   3   8   2 746.425 170.621  22
  -3  -8   2 654.034 80.3517   9
   3  -8   2 692.940 86.2152   9
  -3   8   2 1013.30 177.559   8
  -3  -8   2 798.237 90.9685  10
   3  -8   3 26577.2 529.300  29
  -3  -8   3 24568.6 507.386  11
  -3  -8   3 24085.7 686.134   2
  -8  -3   3 24794.2 705.189  27
  -8   3   3 23690.8 687.010  27
  -3   8   3 24821.3 714.856  25
   3  -8   3 26218.0 725.794  23
   3   8   3 24010.4 692.096  22
   8  -3   3 23643.9 693.062  23
   3  -8   3 26588.8 523.565   9
  -3   8   3 24258.4 708.333   8
  -8   3   3 24452.0 521.847  17
  -8   3   3 25369.2 516.999   4
   3  -8   3 26192.4 521.796   3
  -3  -8   3 25697.6 519.663   3
  -3   8   3 25378.2 516.368   4
  -3  -8   3 25020.4 526.948  10
  -3  -8   3 24417.7 518.607   9
  -3   8   4 634.060 87.4231   4
  -8   3   4 759.040 88.6039   4
   3  -8   4 754.266 96.9421  29
   3  -8   4 621.718 159.136  26
  -3   8   4 692.316 186.584  25
   3  -8   4 797.200 183.349  23
   8  -3   4 416.277 154.438  23
   3   8   4 434.720 155.968  22
  -8   3   4 693.654 96.6747  17
  -3  -8   4 581.655 156.291   2
  -3  -8   4 656.149 84.8543   3
   3  -8   4 704.483 86.2855   3
  -3  -8   4 560.222 92.9688  10
  -3  -8   4 642.128 85.6712   9
   3  -8   4 803.221 89.5145   9
   3   8   4 421.975 160.519   8
  -3   8   4 716.116 181.681   8
  -3  -8   4 772.808 84.6837  11
  -8   3   5 9611.73 255.033  17
  -3   8   5 10155.2 248.664   4
  -8   3   5 10101.1 247.102   4
  -3  -8   5 10050.8 245.567   3
   3  -8   5 9892.04 246.069   3
  -8  -3   5 9582.69 234.759  10
  -3  -8   5 10112.2 253.268  10
  -3  -8   5 10003.0 248.656   9
   3  -8   5 9908.53 242.730   9
  -3  -8   5 10017.1 244.935  11
  -8   3   6 2867.70 137.544  17
  -8  -3   6 2500.33 105.039  17
  -8   3   6 2625.41 126.459   4
  -3   8   6 2746.75 128.433   4
  -3  -8   6 2777.34 122.045   3
   3  -8   6 2999.04 125.688   3
  -8  -3   6 2544.41 111.259  10
  -3  -8   6 2991.07 131.550   9
  -3  -8   6 2629.97 129.735  10
   3  -8   6 3051.63 115.073   9
  -3  -8   6 2818.83 125.724  11
  -8   3   7 4940.16 167.310  17
  -8  -3   7 4677.70 143.799  17
   3  -8   7 4719.09 151.241   3
  -3  -8   7 4745.78 150.935   3
  -3   8   7 4750.76 159.452   4
  -8   3   7 4668.55 155.805   4
  -8  -3   7 4434.11 144.579  10
  -3  -8   7 4896.94 156.657   9
  -3  -8   7 4526.36 153.435  10
  -3  -8   7 5045.73 157.365  11
   3  -8   7 4727.91 140.517   9
  -3  -8   8 554.327 74.0821   3
   3  -8   8 555.370 75.8976   3
  -8  -3   8 400.909 74.7415  17
  -8  -3   8 402.616 71.4827  10
  -3  -8   8 440.676 76.5956  10
  -3   8   8 397.878 86.2435   4
  -8   3   8 422.026 83.6257   4
  -3  -8   8 501.749 91.5139  11
   3  -8   8 434.834 86.9650  11
  -8   3   9 16102.4 336.610  17
  -8  -3   9 15207.4 322.729  17
  -8  -3   9 14853.3 320.734  10
  -3  -8   9 15709.7 325.286  10
  -3   8   9 15596.8 325.645   4
  -8   3   9 15007.2 323.414   4
  -3  -8   9 15309.7 322.317   3
   3  -8   9 15539.8 322.756   3
   3  -8   9 16255.8 328.710  11
  -8  -3  10 678.572 55.6858  17
   3  -8  10 623.636 51.4719  11
  -3  -8  10 620.437 53.5702   9
  -3   8  10 608.349 51.9038   4
   8   4 -10 2130.62 71.0083  32
   4  -8 -10 2074.43 69.0837  30
   4   8 -10 2219.55 70.9269  21
  -4   8 -10 2084.85 66.9871  18
   4   8  -9 748.650 54.2482   5
  -8   4  -9 877.085 65.8191  16
   4  -8  -9 763.436 65.7014  30
  -4  -8  -9 886.549 74.7276  30
   8  -4  -9 879.607 69.3508  28
   8   4  -9 857.027 67.2836  21
  -4   8  -9 859.843 70.3266  18
  -4   8  -8 3601.92 109.310   5
  -8   4  -8 3567.27 118.141  16
   8  -4  -8 3687.59 125.052  28
  -4  -8  -8 3905.00 133.658  30
  -8   4  -8 3499.20 126.987  19
  -8   4  -8 3576.12 121.255  18
  -4   8  -8 3582.55 127.159  18
   8   4  -8 3803.14 122.620  21
   8   4  -7 2673.10 111.202  21
  -8   4  -7 2653.08 113.276  18
  -8   4  -7 2473.65 121.518  19
  -4   8  -7 2504.38 122.212  18
   4   8  -7 2416.01 102.686   5
  -4   8  -7 2624.65 102.508   5
   4  -8  -7 2460.99 101.053  28
  -4  -8  -7 2511.15 126.925  30
   8  -4  -7 2398.60 119.509  32
   8  -4  -7 2515.72 117.390  28
  -4   8  -6 20460.8 427.747  18
   4   8  -6 19160.6 410.863   5
  -4   8  -6 19728.3 410.230   5
  -8  -4  -6 20584.7 420.190  12
  -8   4  -6 20111.9 417.627  18
   8   4  -6 20855.2 418.408  21
  -8  -4  -6 19674.8 420.420  20
  -8   4  -6 19404.8 424.695  19
  -4  -8  -6 19695.7 414.255  20
   4  -8  -6 19230.9 407.822  29
   8  -4  -6 20041.9 422.977  32
   4  -8  -6 20030.9 415.255  28
   8  -4  -5 759.523 96.6077  32
  -8   4  -5 715.640 80.4289  12
  -8  -4  -5 902.959 95.8798  12
   4   8  -5 761.207 85.3853   5
  -4   8  -5 793.280 85.8687   5
  -4  -8  -5 823.199 74.3013   6
  -8   4  -5 789.306 88.5968  18
  -8  -4  -5 823.373 97.5697  20
  -4  -8  -5 804.523 88.2916  20
   8   4  -5 812.493 80.9996  21
  -8   4  -5 871.018 103.891  19
  -4   8  -5 745.127 104.650  18
  -8   4  -5 673.120 93.6116   4
  -4   8  -5 834.592 94.6944   4
   4  -8  -5 760.534 90.2014  28
  -8   4  -4 19448.2 413.572  18
  -4   8  -4 20433.5 420.816   4
  -8   4  -4 20167.4 422.534   4
   4   8  -4 19432.1 412.734   5
  -4   8  -4 19514.8 411.707   5
  -8  -4  -4 19570.1 416.516  13
  -8  -4  -4 20330.5 422.758  12
  -4  -8  -4 20199.2 426.374  20
  -8  -4  -4 20267.6 430.456  20
   4  -8  -4 20206.8 423.462  28
  -4  -8  -4 19876.4 433.756  30
   8  -4  -4 19801.5 419.310  32
  -8  -4  -3 5799.59 301.534  27
   8  -4  -3 6925.92 189.167  28
   8  -4  -3 6530.23 334.803  24
  -4   8  -3 6617.30 326.882  25
   8   4  -3 6886.94 340.955  24
   8  -4  -3 7150.89 328.918  23
   4   8  -3 6815.49 330.029  22
   4  -8  -3 6797.13 339.042   7
  -4   8  -3 7051.87 193.965  15
  -8   4  -3 6886.64 178.560  18
  -4   8  -3 7159.67 185.384   4
  -8   4  -3 7103.04 190.132   4
  -8  -4  -3 6704.90 185.725  13
  -8  -4  -3 6829.82 188.149  12
   4  -8  -3 7049.49 192.925  28
  -4  -8  -3 7241.45 201.453  30
   8  -4  -3 6922.32 185.129  32
  -4  -8  -3 6658.22 323.374   2
   4  -8  -2 4429.18 144.063  29
   8  -4  -2 4031.39 137.476  28
   4  -8  -2 4262.75 147.355  28
  -8  -4  -2 4334.56 140.835  13
  -8  -4  -2 4509.61 142.116  12
  -8  -4  -2 4040.49 145.536   6
  -4   8  -2 4193.88 138.395   4
  -8   4  -2 4120.08 142.703   4
  -8   4  -2 3578.80 231.664  27
  -8  -4  -2 3833.50 238.612  27
   8   4  -2 4503.61 275.330  24
  -4   8  -2 3654.23 249.309  25
   8  -4  -2 4277.99 277.619  24
   8  -4  -2 3726.35 253.500  23
   4   8  -2 3574.13 249.680  22
  -8  -4  -2 4076.48 145.048  20
  -4   8  -2 4128.46 142.903  15
   4  -8  -2 4290.84 140.389   3
  -4  -8  -2 4132.13 139.194   3
  -4  -8  -2 4018.69 262.050   2
  -8  -4  -1 726.694 152.867  27
  -8   4  -1 1051.97 160.503  27
   8  -4  -1 1013.67 177.235  24
  -4   8  -1 1271.09 189.536  25
   4  -8  -1 1304.81 155.312  23
   8   4  -1 1300.86 177.935  24
   4   8  -1 1180.76 178.080  22
  -8  -4  -1 1135.40 91.6137  20
  -4   8  -1 1009.09 144.805  22
  -8  -4  -1 1094.36 91.4275   6
  -4  -8  -1 1173.36 186.881   2
  -8   4  -1 1409.24 87.7168  13
  -8  -4  -1 1265.80 89.6366  12
   8  -4  -1 1247.37 89.2115  28
   4  -8  -1 1165.79 99.2109  29
   4  -8  -1 1031.14 83.5413   3
  -4  -8  -1 1213.74 87.0274   3
  -4   8  -1 1285.96 91.6249   4
  -8   4  -1 1091.04 93.2122   4
  -4   8   0 102506. 1917.85   4
  -8   4   0 103788. 1920.14   4
   4  -8   0 105269. 1921.59   3
  -4  -8   0 102881. 1919.17   3
  -8  -4   0 101399. 1929.03   6
  -4  -8   0 103871. 2151.03   2
  -8  -4   0 102412. 2105.62  27
  -8   4   0 100400. 2090.97  27
  -4   8   0 100192. 2128.56  25
   8  -4   0 96607.6 2110.59  24
   8   4   0 106846. 2121.06  24
   4   8   0 102893. 2121.33  22
   4  -8   0 96920.3 2100.38  23
  -4   8   0 102056. 2096.57  22
   8  -4   0 97762.0 2130.94  23
  -8  -4   0 102008. 1924.25  20
  -4  -8   0 100691. 1916.20   9
  -4   8   0 99610.6 2086.75   8
  -4  -8   0 104174. 1931.71  10
   4  -8   1 1284.68 104.278  29
  -8  -4   1 1401.76 97.4416   6
  -4  -8   1 1261.33 188.639   2
  -8  -4   1 1490.08 171.448  27
  -8   4   1 1070.82 164.403  27
   8  -4   1 1097.58 163.889  24
  -4   8   1 1348.03 193.006  25
   4  -8   1 1487.66 184.436  23
   8  -4   1 1304.38 191.188  23
  -8  -4   1 1327.90 87.1550  20
   4   8   1 1079.07 171.797  22
  -4   8   1 1048.93 168.421  22
  -4   8   1 1226.46 97.3933  15
  -8   4   1 1261.39 97.6503   4
  -4  -8   1 1086.95 86.6517   3
   4  -8   1 1360.64 89.6749   3
  -4   8   1 1074.95 92.9664   4
  -4   8   1 1238.10 173.170   8
  -4  -8   1 1124.92 80.0529   9
  -4   8   2 8782.48 366.243  22
   4  -8   2 8110.32 372.504  23
   8  -4   2 8835.70 379.169  23
   4   8   2 8932.51 360.865  22
  -4   8   2 9392.96 375.022   8
  -4  -8   2 8534.76 219.751   9
  -8  -4   2 8827.86 229.726   6
  -4   8   2 9063.21 226.507   4
  -8   4   2 9210.14 228.080   4
   4  -8   2 9155.12 223.022   3
  -4  -8   2 9200.97 222.207   3
  -8  -4   2 8371.18 347.214  27
  -8   4   2 8020.18 342.583  27
   4  -8   2 9649.77 235.888  29
  -4  -8   2 8932.28 380.723   2
  -8  -4   3 6515.04 313.852  27
  -4  -8   3 6686.30 203.367  10
  -4  -8   3 7091.23 190.888   9
  -4   8   3 6527.98 331.054   8
   4  -8   3 7057.56 203.663  29
   4  -8   3 6930.45 349.113  23
   8  -4   3 6829.19 334.701  23
  -4  -8   3 7613.81 338.694   2
  -4   8   3 7337.87 195.744   4
  -8   4   3 7187.89 195.053   4
   4  -8   3 7370.79 193.545   3
  -4  -8   3 7047.33 191.402   3
  -4  -8   4 19873.5 439.216   9
  -8  -4   4 19804.0 430.190  10
  -4  -8   4 21231.2 448.926  10
  -4   8   4 20573.4 443.438   4
  -8   4   4 20949.8 444.465   4
   4  -8   4 21843.7 439.563   3
  -4  -8   4 21301.3 438.043   3
  -4  -8   4 19932.7 429.247  11
   4  -8   4 21332.5 448.210  29
   4  -8   4 21609.7 437.023   9
   4  -8   5 908.409 82.6021   9
  -8   4   5 769.581 105.765  17
   4  -8   5 780.952 86.7570   3
  -4  -8   5 879.277 87.0637   3
  -4   8   5 753.316 100.952   4
  -8   4   5 775.597 100.589   4
  -4  -8   5 788.969 88.7571  11
  -8  -4   5 800.623 82.7403  10
  -4  -8   5 941.565 96.0736   9
  -4  -8   5 821.966 104.465  10
  -4   8   6 28598.4 574.261   4
  -8   4   6 28111.4 572.008   4
  -4  -8   6 27482.7 562.098   3
   4  -8   6 27163.1 561.371   3
  -4  -8   6 28932.2 567.988  11
  -8  -4   6 27251.2 563.330  10
  -4  -8   6 29213.8 576.409  10
  -4  -8   6 27914.7 569.539   9
  -8   4   6 27036.3 575.495  17
  -4   8   7 2469.93 122.747   4
  -8   4   7 2371.52 119.680   4
  -4  -8   7 2528.87 103.524   3
   4  -8   7 2458.03 103.195   3
  -4  -8   7 2455.00 116.136  11
  -8  -4   7 2439.06 105.735  10
  -4  -8   7 2583.77 119.181  10
  -4  -8   7 2547.31 114.238   9
  -4  -8   8 592.595 76.3905   9
  -4  -8   8 500.441 84.1420  11
  -8  -4   8 602.981 68.9279  10
  -4  -8   8 595.179 77.9235  10
   4  -8   8 626.764 63.9551   3
  -8   4   8 535.006 92.2428  17
  -4  -8   8 585.615 63.8780   3
  -4   8   8 530.516 85.0504   4
  -8   4   8 481.804 83.3249   4
  -8  -4   9 801.263 59.7483  10
  -4  -8   9 832.480 65.6039  10
  -4  -8   9 774.162 66.5644   9
   4  -8   9 934.307 67.3278  11
  -4   8   9 885.900 73.5221   4
  -8   4   9 882.462 72.0043   4
  -4   8  10 4297.74 99.2188   4
  -4   8  10 3613.94 88.7483  15
   8   5 -10 1829.53 54.7274  32
  -5   8 -10 1662.20 54.5050  16
   5   8  -9 15623.9 314.644  21
  -5   8  -9 16151.6 315.330  18
   8   5  -9 16014.9 312.729  21
   8  -5  -9 15608.6 312.787  28
  -8   5  -9 16223.0 310.272  16
   8   5  -8 1142.19 73.9107  21
  -8   5  -8 1025.16 77.4822  18
  -5   8  -8 922.824 80.9480  18
   5   8  -8 942.881 78.1858  21
   5  -8  -8 992.562 64.6919  30
   8  -5  -8 1068.63 80.5597  28
   8   5  -7 13076.5 283.595  21
  -8   5  -7 12825.5 286.879  19
  -8   5  -7 12842.0 285.507  18
   5  -8  -7 12659.0 279.770  28
   8  -5  -7 13036.2 290.120  28
  -5   8  -7 12988.8 292.587  18
  -8  -5  -6 102.594 77.7216  20
  -5  -8  -6 143.719 70.9591  20
   8   5  -6 96.7492 73.8131  21
  -8   5  -6 115.517 85.9326  19
  -8   5  -6 102.923 81.4453  18
  -5   8  -6 181.705 94.2541  18
   5  -8  -6 81.0180 81.1761  28
  -5  -8  -6 177.793 95.6958  30
  -5   8  -5 52911.0 1034.35  18
  -5  -8  -5 51189.3 1019.38   6
  -5   8  -5 53830.5 1030.10   4
  -8   5  -5 53526.9 1030.47   4
  -8  -5  -5 53885.3 1021.72  12
  -8   5  -5 52927.1 1029.72  19
   8   5  -5 54298.0 1021.54  21
  -8   5  -5 53068.4 1025.24  18
  -8  -5  -5 54872.7 1035.63  20
  -5  -8  -5 54241.6 1032.18  20
   8  -5  -5 53575.7 1032.85  28
  -5  -8  -5 53190.1 1036.48  30
   5  -8  -5 53118.0 1029.54  28
  -8  -5  -4 1085.42 100.004  20
  -5  -8  -4 1079.62 100.993  20
  -8   5  -4 1015.00 89.7976  18
  -5   8  -4 937.725 99.1244   4
  -8   5  -4 1055.87 96.8777   4
  -5  -8  -4 910.945 84.5879   6
  -8  -5  -4 1110.22 87.5574  12
   8  -5  -4 993.005 99.0659  28
   5  -8  -4 1026.28 98.4294  28
  -5   8  -3 16320.6 358.534  15
  -8   5  -3 16193.9 350.023  18
  -5   8  -3 16301.9 356.601   4
  -8   5  -3 16336.4 358.878   4
  -8  -5  -3 16602.1 362.760   6
  -8  -5  -3 15953.6 350.028  12
   5  -8  -3 16397.4 362.786  28
   8  -5  -3 16409.6 360.718  28
  -5  -8  -3 16583.6 366.251  20
  -8  -5  -2 3032.06 131.922  20
  -8   5  -2 3101.13 114.387  18
  -5   8  -2 3218.56 133.690  15
  -8   5  -2 3035.34 130.522   4
  -8  -5  -2 3175.78 130.568   6
  -5   8  -2 3178.45 125.289   4
  -8  -5  -2 3312.07 120.978  13
  -8  -5  -2 3176.65 118.850  12
   8  -5  -2 3468.16 129.183  28
   5   8  -2 3054.97 230.550  22
  -8   5  -1 7136.25 193.051   4
  -5   8  -1 6811.62 190.582   4
  -5   8  -1 6667.02 319.103  25
   8   5  -1 6675.99 325.662  24
   8  -5  -1 7303.25 342.768  24
   5  -8  -1 6292.84 301.814  23
   8  -5  -1 5994.31 317.012  23
   5   8  -1 6783.39 311.825  22
  -5  -8  -1 6944.10 196.696  20
  -8  -5  -1 7132.08 196.940  20
  -5   8  -1 6808.41 194.318  15
  -8  -5  -1 6805.42 197.185   6
  -8  -5  -1 7163.40 185.373  12
   5  -8  -1 7059.52 197.457  28
   8  -5  -1 7236.99 189.567  28
  -8  -5  -1 5985.84 331.696   2
  -5  -8  -1 7083.31 346.351   2
  -5  -8   0 1280.92 103.252  10
   8  -5   0 883.416 174.848  24
  -5   8   0 913.546 173.111  25
   5  -8   0 1093.28 172.031  23
  -8  -5   0 1169.06 90.6377  20
   5   8   0 1297.59 165.536  22
  -5   8   0 1250.67 106.028  15
  -8  -5   0 1128.75 99.4472   6
   5  -8   0 1246.74 101.731  29
   8  -5   0 1074.76 90.4880  28
  -8  -5   0 1350.14 201.004   2
  -5  -8   0 1162.69 200.577   2
  -8   5   0 1066.91 99.8740   4
  -5   8   0 1102.25 92.3712   4
   8  -5   1 8724.45 366.990  24
  -5   8   1 9321.32 398.825  25
   5  -8   1 9533.71 389.989  23
   8  -5   1 8987.14 393.268  23
  -8  -5   1 9589.38 237.584  20
  -8  -5   1 9884.76 248.670   6
  -5  -8   1 10151.4 251.878  10
  -8   5   1 10326.0 246.082   4
  -5   8   1 9921.95 243.643   4
  -8  -5   1 9271.09 404.253   2
  -5  -8   1 9097.28 399.533   2
   5  -8   1 10228.5 250.628  29
  -5   8   2 3331.03 133.959   4
  -5  -8   2 3265.01 112.620   3
  -8   5   2 3282.75 132.215   4
  -5  -8   2 3229.82 122.515  20
  -8  -5   2 3233.14 119.599  20
  -8  -5   2 3094.10 134.235   6
  -5  -8   2 3327.46 118.380   9
   5  -8   2 3263.70 139.130  29
  -8  -5   2 3192.55 112.672  10
  -5  -8   2 3323.77 135.603  10
  -8  -5   3 8962.53 232.469   6
  -8   5   3 9169.83 236.828   4
  -5   8   3 9246.35 236.253   4
  -5  -8   3 9058.52 215.526   3
   5  -8   3 9653.05 242.713  29
  -8  -5   3 8842.66 217.411  10
  -5  -8   3 9082.13 239.096  10
  -5  -8   3 8749.14 219.702   9
  -5  -8   4 1126.05 87.1428   6
  -5  -8   4 1056.05 81.4529  11
  -8  -5   4 949.580 85.8956  10
  -5  -8   4 902.429 89.0229   9
   5  -8   4 923.383 104.449  29
  -8   5   4 1101.85 107.158   4
  -5   8   4 1068.25 105.817   4
  -5  -8   4 1133.85 81.5690   3
  -5  -8   5 39638.1 786.907  11
  -5   8   5 41766.5 801.651   4
  -8   5   5 40878.6 800.173   4
  -5  -8   5 40555.9 784.146   3
  -5  -8   5 39564.2 791.262   9
  -8  -5   5 40554.6 792.100  10
  -5   8   6 76.2649 91.2737   4
  -8   5   6-8.36064 88.4368   4
  -5  -8   6 129.165 79.7785  11
  -5  -8   6 48.8530 75.4804   9
  -8  -5   6 119.740 71.9932  10
  -5   8   7 6773.64 187.515   4
  -8   5   7 6941.77 188.382   4
  -8  -5   7 6728.98 175.488  10
  -5  -8   7 6709.84 185.281  10
  -5  -8   7 6685.54 174.699   9
  -5   8   8 916.884 84.0400   4
  -8   5   8 1087.86 83.9189   4
   5  -8   8 1118.38 76.0884  11
  -8  -5   8 1079.84 69.4317  10
  -5  -8   8 947.123 74.1240  10
  -5  -8   8 925.633 70.1769   9
  -5   8   9 18771.4 359.081   4
  -8   5   9 18594.4 358.693   4
  -5  -8   9 18301.9 359.579  10
  -5  -8   9 17617.0 354.624   9
  -8   5  10 1453.39 48.5563   4
  -5   8  10 1492.44 48.2606   4
   8   6  -9 944.667 45.0413  21
   6   8  -9 891.845 47.7494  21
  -6   8  -9 783.475 52.2558  18
  -8   6  -9 804.900 43.8797  16
   8  -6  -8 16800.0 345.828  28
   8   6  -8 17010.3 341.699  21
  -8   6  -8 16942.0 345.211  18
   6   8  -8 17061.0 343.955  21
  -6   8  -8 17533.9 348.156  18
  -8   6  -7 211.691 64.1260  19
   8   6  -7 205.316 62.4017  21
   6   8  -7 283.881 65.4161  21
   6  -8  -7 328.702 66.3240  28
   8  -6  -7 281.294 74.4170  28
  -8   6  -7 250.976 71.7507  18
  -6   8  -7 195.351 77.1812  18
   6  -8  -6 8928.89 219.731  28
   8   6  -6 9099.97 211.419  21
  -8  -6  -6 9112.44 218.520  20
  -6  -8  -6 8896.87 214.917  20
  -8   6  -6 9119.44 215.270  19
  -8   6  -6 9292.64 218.279  18
  -8   6  -5 6239.99 175.491  18
   6  -8  -5 6338.90 179.890  28
   8  -6  -5 6361.28 185.629  28
  -6   8  -5 6413.15 179.012   4
  -8   6  -5 6227.67 181.477   4
   8   6  -5 6688.82 166.478  21
  -8  -6  -5 6453.16 182.109  20
  -6  -8  -5 6420.32 180.001  20
  -8   6  -5 6407.84 174.316  19
  -6   8  -4 50202.8 962.136  18
  -8   6  -4 49304.2 952.443  18
   6  -8  -4 50086.5 960.262  28
   8  -6  -4 48954.1 959.819  28
  -8   6  -4 49605.8 957.871   4
  -6   8  -4 48442.7 956.306   4
  -6  -8  -4 49562.6 955.380   6
  -8   6  -4 48682.9 952.859  19
  -8  -6  -4 49853.0 963.327  20
  -6  -8  -4 50069.4 962.838  20
  -8   6  -3 6911.56 185.263  18
  -6   8  -3 6777.50 199.095  18
  -6   8  -3 6932.48 187.978  15
   8  -6  -3 6873.91 192.793  28
  -8   6  -3 7036.81 194.203   4
  -6  -8  -3 7036.29 191.602   6
  -8  -6  -3 6680.42 193.570   6
  -6   8  -3 7006.79 192.961   4
  -6  -8  -3 6919.11 198.586  20
  -8   6  -2 12196.7 280.432  18
  -6   8  -2 12235.9 288.644  15
  -6   8  -2 12879.6 292.274   4
  -8   6  -2 12666.9 292.829   4
  -6  -8  -2 12687.0 293.807   6
  -8  -6  -2 12405.1 295.948   6
   8  -6  -2 12611.4 292.711  28
   6  -8  -2 12447.9 296.809  28
  -8  -6  -2 12282.6 294.482  20
  -6  -8  -2 12554.4 297.671  20
  -6  -8  -1 1335.13 108.575  20
  -8  -6  -1 1389.75 104.667  20
  -8   6  -1 1395.92 90.1545  18
  -8   6  -1 1406.05 85.8445  15
  -6   8  -1 1291.27 104.152  15
  -8  -6  -1 1309.71 105.251   6
  -6  -8  -1 1382.88 104.978   6
  -8  -6  -1 1474.27 88.7972  13
   6  -8  -1 1241.24 109.567  28
   8  -6  -1 1509.20 105.311  28
   6  -8  -1 1469.67 109.610  29
  -6   8  -1 1282.37 105.851   4
  -8   6  -1 1305.00 107.644   4
  -6   8   0 45097.4 870.216  15
  -8   6   0 43598.4 858.104  15
  -8   6   0 44810.6 869.995   4
  -6   8   0 44040.8 868.279   4
  -8  -6   0 44508.5 875.199   6
  -6  -8   0 44608.4 875.475   6
   8  -6   0 44688.2 866.651  28
   6  -8   0 45479.1 875.117  29
  -6  -8   0 43788.7 872.204  20
  -8  -6   0 43705.5 870.423  20
  -8  -6   1 1402.46 99.9615  20
  -6  -8   1 1310.49 96.6545  20
  -6   8   1 1428.93 110.548  15
  -8   6   1 1454.19 96.2831  15
  -6   8   1 1492.87 107.406   4
  -8   6   1 1453.01 107.548   4
  -6  -8   1 1303.38 99.2681  10
  -8  -6   1 1370.99 82.0088  10
   8  -6   1 1440.93 99.9522  29
   6  -8   1 1424.59 112.330  29
  -8  -6   1 1518.16 104.676   6
  -6  -8   1 1294.59 107.298   6
  -8  -6   2 20961.3 447.283   6
  -6  -8   2 20593.8 445.489   6
  -8  -6   2 20273.8 432.960  20
  -6  -8   2 21018.9 436.761  20
  -6   8   2 21199.8 445.666   4
  -8   6   2 21256.0 446.829   4
   6  -8   2 20959.0 446.774  29
   8  -6   2 20832.8 439.099  29
  -6  -8   2 21173.5 446.188  10
  -8  -6   2 20558.4 430.799  10
  -6   8   3 6988.12 197.548   4
  -8   6   3 7034.57 200.111   4
   6  -8   3 6999.13 198.685  29
  -8  -6   3 6932.94 185.412  10
  -6  -8   3 7259.14 200.517  10
  -6  -8   3 6854.71 193.701   6
  -8  -6   3 6928.80 195.383   6
  -6   8   4 54842.7 1052.90   4
  -8   6   4 55054.0 1053.21   4
   6  -8   4 54208.8 1049.13  29
  -6  -8   4 55296.2 1046.06   6
  -8  -6   4 53853.9 1043.88  10
  -6  -8   4 55662.4 1055.69  10
  -6  -8   4 52558.8 1034.45   9
  -6   8   5 6500.65 188.088   4
  -8   6   5 6645.32 188.098   4
  -6  -8   5 6092.15 164.325   9
  -8  -6   5 6560.03 176.388  10
  -6  -8   5 6405.39 183.065  10
  -6   8   6 11853.2 270.691   4
  -8   6   6 11873.0 270.449   4
  -8  -6   6 11300.4 260.558  10
  -6  -8   6 11853.6 269.624  10
  -6  -8   6 11041.8 252.919   9
  -6   8   7 281.369 78.8792   4
  -8   6   7 247.919 78.4730   4
  -6  -8   7 146.445 53.8293   9
  -8  -6   7 254.569 62.2552  10
  -6  -8   7 200.092 68.3530  10
  -8   6   8 9166.30 205.485   4
   6  -8   8 8794.53 192.825  11
  -8  -6   8 8773.48 198.152  10
  -6   8   9 978.269 51.8370   4
  -8   6   9 926.998 53.2203   4
  -7   8  -9 8070.63 158.423  16
   8   7  -9 8002.19 157.975  32
  -8   7  -8 1694.27 59.9371  16
   8   7  -8 1804.86 57.5461  21
   7   8  -8 1668.09 62.0912  21
  -8   7  -8 1706.55 65.7281  18
   8  -7  -8 1793.20 63.6158  28
   8   7  -7 6710.20 155.469  21
   7   8  -7 6896.42 158.294  21
  -8   7  -7 7025.70 162.996  18
   7  -8  -7 6797.58 161.939  28
   8  -7  -7 6674.42 164.171  28
  -8   7  -6 448.398 73.5166  18
  -7   8  -6 531.941 78.6038  18
   7  -8  -6 515.558 69.2074  29
   7  -8  -6 490.669 75.7259  28
   8  -7  -6 446.079 78.3151  28
  -8  -7  -6 458.380 67.7273  20
  -8   7  -6 443.357 59.4911  19
   8   7  -6 488.040 59.1313  21
   7   8  -6 403.019 62.4137  21
  -7  -8  -6 575.974 65.8791  20
  -7   8  -5 20270.7 423.261   4
   7  -8  -5 20650.5 425.012  28
   8   7  -5 20098.2 408.560  21
   7   8  -5 20720.0 413.774  21
  -8  -7  -5 20911.7 426.676  20
  -7  -8  -5 20663.7 425.218  20
  -8   7  -5 20073.9 411.658  19
  -8   7  -5 20365.5 419.894  18
  -7   8  -5 20784.5 424.750  18
  -7   8  -4 1216.65 95.8662   4
  -7  -8  -4 1022.01 83.4511   6
   8  -7  -4 1320.37 102.398  28
  -8   7  -4 1397.01 87.7704  19
   7   8  -4 1276.94 77.2907  21
  -8  -7  -4 1257.63 101.500  20
  -7  -8  -4 1156.64 97.9825  20
  -7   8  -4 1276.58 99.5439  18
  -8   7  -4 1202.91 92.4611  18
  -8  -7  -3 5349.78 167.786   6
  -7  -8  -3 5829.48 169.660   6
  -7   8  -3 6037.86 170.488   4
   7  -8  -3 5423.12 173.558  28
   8  -7  -3 5598.84 172.255  28
  -8   7  -3 5600.87 162.081  18
  -7   8  -3 6070.58 173.007  18
  -8  -7  -2 3532.02 137.908   6
  -7  -8  -2 3625.58 139.702   6
  -7   8  -2 3674.05 136.748   4
   7  -8  -2 3323.70 137.988  29
   7  -8  -2 3674.15 138.332  28
   8  -7  -2 3474.34 135.558  28
  -8  -7  -2 3580.39 140.387  20
  -7  -8  -2 3512.32 139.155  20
  -8   7  -2 3745.66 129.541  18
  -7   8  -2 3768.37 137.455  18
  -8   7  -2 3582.65 117.308  15
  -7   8  -2 3600.45 129.007  15
  -8   7  -1 16526.1 353.821  18
  -8   7  -1 16262.2 350.055  15
  -7   8  -1 16325.9 357.372  15
  -7   8  -1 17001.7 365.548   4
  -7  -8  -1 16770.6 368.225   6
  -8  -7  -1 16658.4 369.244   6
  -8  -7  -1 16200.5 366.501  20
  -7  -8  -1 16563.3 367.074  20
   8  -7  -1 16694.9 365.054  28
   7  -8  -1 17249.6 368.752  29
  -7   8   0 2256.82 115.207  15
  -8   7   0 2465.64 109.472  15
  -7   8   0 2448.59 123.251   4
  -8  -7   0 2320.46 119.302   6
  -7  -8   0 2436.95 124.222   6
   8  -7   0 2519.01 118.438  29
   7  -8   0 2630.56 127.326  29
  -8  -7   0 2290.68 117.461  20
  -7  -8   0 2328.18 119.385  20
  -8  -7   1 16180.0 349.942  20
  -7  -8   1 15764.4 348.744  20
  -7   8   1 16389.6 354.447  15
  -8   7   1 15730.8 346.277  15
  -7   8   1 16066.1 354.296   4
  -8  -7   1 16129.7 357.822   6
  -7  -8   1 15536.2 356.912   6
  -7  -8   1 15724.7 348.398  10
   7  -8   1 15891.2 356.149  29
   8  -7   1 16162.7 352.319  29
  -8  -7   2 3532.13 124.299  20
  -7  -8   2 3553.38 124.364  20
  -7   8   2 3715.03 143.212  15
  -8   7   2 3534.58 135.390  15
  -7   8   2 3552.68 137.858   4
  -7  -8   2 3891.34 134.517  10
  -8  -7   2 3463.09 120.837  10
   7  -8   2 3510.45 138.283  29
   8  -7   2 3588.67 134.322  29
  -7  -8   2 3672.31 137.195   6
  -8  -7   2 3511.74 140.280   6
  -7   8   3 3049.00 132.703   4
  -7  -8   3 3234.92 125.875  10
  -8  -7   3 3349.67 115.324  10
   7  -8   3 3196.82 128.211  29
   8  -7   3 3055.50 121.462  29
  -8  -7   3 3119.98 127.706   6
  -7  -8   3 2932.11 123.364   6
  -7   8   4 1323.38 104.943   4
  -8  -7   4 1315.82 85.9139  10
  -7  -8   4 1426.74 95.8829  10
   7  -8   4 1217.56 90.7669  29
  -7  -8   4 1273.01 86.2694   6
  -8  -7   5 26103.1 529.305  10
  -7  -8   5 26873.2 535.394  10
  -7   8   5 26622.9 536.572   4
  -8  -7   6 572.804 64.9083  10
  -7  -8   6 568.081 68.2413  10
  -7   8   6 576.447 83.3665   4
  -7  -8   7 5899.44 145.344  10
  -7   8   7 6046.05 151.399   4
  -7   8   8 1749.45 68.1614   4
  -7   8   9 7672.94 159.424  15
  -7   8   9 8332.85 159.445   4
  -8   8  -8 3453.75 76.4887  18
   8   8  -7-5.49562 27.4995  21
  -8   8  -7 41.9348 43.5748  18
   8   8  -6 9296.12 193.462  21
  -8   8  -6 9376.37 206.177  18
   8  -8  -6 9495.92 209.080  28
   8  -8  -6 9519.73 206.417  29
   8  -8  -5 64.4956 64.1767  29
  -8   8  -5 29.9504 64.9638  18
  -8  -8  -5 70.3112 64.3782  20
  -8   8  -4 3634.04 123.539   4
   8  -8  -4 3520.81 126.122  29
   8  -8  -4 3684.91 127.148  28
  -8   8  -4 3698.76 120.003  18
  -8  -8  -4 3586.16 127.522  20
  -8   8  -3 30.7743 59.4485  19
  -8   8  -3 32.6947 72.3529  18
  -8   8  -3-15.3449 78.3546   4
   8  -8  -3 54.0413 78.1770  28
  -8  -8  -3 3.60217 70.1973   6
  -8   8  -2 3859.81 134.093   4
  -8  -8  -2 3764.60 133.985   6
  -8  -8  -2 3594.02 135.632  20
   8  -8  -2 3844.96 137.310  29
  -8   8  -2 3695.68 126.094  18
  -8   8  -2 3568.65 115.465  15
  -8   8  -1-111.758 75.4296  18
  -8   8  -1 38.4649 68.3159  15
  -8  -8  -1 32.0284 81.9270  20
  -8  -8  -1 29.3785 84.3408   6
  -8   8  -1 54.3133 85.7316   4
   8  -8  -1-19.5855 87.4470  29
  -8   8   0 44512.4 890.595  18
  -8   8   0 46988.0 895.685  15
  -8  -8   0 46251.5 902.360  20
  -8  -8   0 47065.8 909.689   6
  -8   8   0 48512.7 904.195   4
   8  -8   0 46988.9 904.080  29
  -8   8   1 5.15889 77.1322  15
  -8  -8   1 30.8467 72.9904  20
  -8  -8   1 10.5797 84.9953   6
  -8   8   1 13.2258 83.5989   4
   8  -8   1-48.2501 84.0637  29
  -8   8   2 1072.15 89.9883  15
  -8  -8   2 1032.82 76.4988  20
  -8  -8   2 1079.91 92.6971   6
   8  -8   2 1035.52 90.1112  29
  -8   8   2 1049.08 98.0859   4
   8  -8   3-16.3044 69.7697  29
  -8  -8   3 20.0332 72.8863   6
  -8   8   3 71.5838 80.2440  15
  -8   8   3 17.5150 83.2273   4
  -8  -8   3 46.9092 62.1630  10
  -8   8   4 2631.56 111.493  15
  -8   8   4 2536.39 111.537   4
  -8  -8   4 2742.42 97.2260  10
  -8   8   5-36.0083 69.2577  15
  -8   8   5 74.2094 70.3700   4
  -8  -8   5 38.1010 52.4080  10
  -8   8   6 20010.1 392.951  15
  -8   8   6 20445.1 393.118   4
  -8   8   7 75.8926 45.0001   4
  -8   8   8 1558.13 46.0099   4
   0  -9 -10 26.3526 46.7088  30
   0   9 -10 44.4849 41.8655   5
   0  -9  -9 9098.90 210.016  30
   9   0  -9 9006.69 207.148  32
   0   9  -9 9104.25 206.635   5
   0  -9  -8 30.0004 82.6704  30
   9   0  -8 79.5919 75.9037  32
   0   9  -8-67.5747 78.0065   5
   0   9  -7 4446.41 149.268   5
  -9   0  -7 4405.88 144.739  19
   9   0  -7 4326.49 146.266  32
   0  -9  -7 4395.19 152.232  30
  -9   0  -7 4528.28 155.382  12
   0   9  -6 139.278 94.6080   5
  -9   0  -6-25.8890 85.7316  19
   0  -9  -6-19.1590 91.3921  30
   9   0  -6 81.0008 84.6488  32
  -9   0  -6 60.0093 90.1661  12
   0   9  -5 58247.0 1101.34   5
  -9   0  -5 57996.1 1102.72  12
  -9   0  -5 56709.5 1095.22  19
   9   0  -5 56851.0 1092.56  32
   0  -9  -5 55480.9 1098.26  30
  -9   0  -4 32.6406 90.8988  13
  -9   0  -4 54.9066 91.8750  12
   0  -9  -4 12.7058 79.4637  30
   9   0  -4 47.1350 72.3234  32
  -9   0  -4 83.8939 83.4271  19
   0   9  -3 10183.2 405.470  22
  -9   0  -3 10122.0 421.689  27
   0  -9  -3 9995.27 408.194   2
   0  -9  -3 10696.4 277.133   3
  -9   0  -3 11112.3 261.671  12
   9   0  -3 11187.1 435.127  24
   0   9  -3 11720.7 434.076  25
   0  -9  -3 10651.9 254.986  30
  -9   0  -2-69.6397 155.276  27
   0   9  -2-66.7886 141.477  22
   0  -9  -2 101.099 158.166   2
   0  -9  -2 41.8034 86.3103   3
  -9   0  -2-48.5009 79.3642  12
  -9   0  -2 65.5918 84.0062  13
   9   0  -2-45.2798 141.815  24
   0   9  -2-22.2659 143.493  25
   0   9  -1 9460.55 381.377  25
   9   0  -1 9797.88 380.122  24
   0   9  -1 8468.10 372.361  22
   0  -9  -1 8956.08 238.476   3
   0   9  -1 8865.20 223.101  15
   0  -9  -1 8896.08 383.015   2
  -9   0  -1 8947.61 230.187  13
  -9   0  -1 9061.65 226.548  12
  -9   0  -1 9294.91 389.989  27
   0  -9  -1 8872.96 218.714  29
  -9   0   0 125.476 160.239  27
   0   9   0 57.1097 74.5177  15
   0  -9   0 102.248 158.849   2
   0  -9   0-4.91826 89.1531   3
  -9   0   0 88.5389 82.2946  13
   0  -9   0-33.2355 71.9184  29
   9   0   0-80.7561 137.449  24
   0   9   0-53.8029 151.160  25
   0   9   1 17275.3 364.053  15
   0  -9   1 16343.1 545.646   2
   0   9   1 16907.7 541.874  25
  -9   0   1 16957.3 550.229  27
   0  -9   1 16885.0 377.774   3
   0  -9   2-31.4139 128.869  23
   0   9   2 12.1215 165.054  22
   0   9   2-107.961 148.096  25
  -9   0   2 11.9146 155.262  27
   0  -9   2 144.054 92.0436   3
   0  -9   2 178.483 149.243   2
   0  -9   2 81.9406 70.9229  10
   0  -9   2 141.281 87.7327   9
   0  -9   3 3744.89 260.023   2
   0  -9   3 3983.32 263.459  23
   0   9   3 3949.83 288.224  22
   0  -9   3 4420.01 155.548   3
   0   9   3 4075.17 265.639  25
   0  -9   3 4323.84 138.910  10
   0  -9   3 4551.37 154.408   9
  -9   0   3 3670.39 270.722  27
   0  -9   4-19.3238 86.9251   9
   0  -9   4 12.2209 89.2884   3
  -9   0   4-15.4870 71.7096  17
   0  -9   4 2.02597 68.6502  10
   0  -9   5 47406.8 900.874   3
   0  -9   5 45538.8 883.054  10
   0  -9   5 46398.4 896.157   9
  -9   0   5 43757.4 884.664  17
   0  -9   6-118.562 84.6209   9
  -9   0   6 22.1996 81.5964  17
   0  -9   6 126.458 67.0971  10
   0  -9   6 18.3988 87.8859   3
   0  -9   7 2019.61 106.867   9
   0  -9   7 2037.16 111.105   3
  -9   0   7 2130.39 109.280  17
   0  -9   8-72.0911 68.1543   3
   0  -9   8-12.7973 81.4581  11
   0  -9   8-48.9588 64.1077   9
  -9   0   8 70.7904 75.2778  17
   0  -9   9 12912.1 272.555  11
   0  -9   9 12451.5 267.885   3
  -9   0   9 12294.2 268.652  17
   0  -9   9 12396.9 263.785   9
   0  -9  10 52.3052 43.8280  11
  -9   0  10 51.4431 44.7901  17
   1   9 -10 7502.11 157.123   5
  -1   9 -10 7235.25 155.859   5
   9  -1 -10 7226.21 156.451  28
  -1  -9 -10 7080.71 160.226  30
   9   1 -10 7484.03 157.460  32
   1   9  -9 1233.89 75.6722   5
  -1   9  -9 1193.87 74.1460   5
   9   1  -9 1264.55 76.8795  32
  -1  -9  -9 1424.78 83.0407  30
   1  -9  -9 1253.05 77.9429  30
   9  -1  -9 1283.73 77.9018  32
   1   9  -8 6105.47 166.845   5
  -1   9  -8 6145.23 165.508   5
   9   1  -8 6133.89 164.493  32
  -1  -9  -8 6024.26 171.566  30
   1  -9  -8 5843.22 166.251  30
   9  -1  -8 6004.84 165.890  32
   1   9  -7 1459.40 104.649   5
  -1   9  -7 1515.53 101.435   5
  -9   1  -7 1562.58 107.272  19
   9  -1  -7 1363.59 98.5770  32
   9   1  -7 1378.48 99.1622  32
   1  -9  -7 1487.01 101.986  30
  -1  -9  -7 1471.53 108.181  30
  -1   9  -6 7568.05 196.848  18
   1   9  -6 8356.32 216.326   5
  -1   9  -6 8318.56 215.087   5
  -9   1  -6 7714.10 212.010  12
  -9  -1  -6 7801.35 201.263  19
  -9   1  -6 7842.91 211.711  19
   9  -1  -6 7707.11 206.832  32
   9   1  -6 8091.13 206.634  32
  -1  -9  -6 7911.71 216.048  30
   1  -9  -6 7848.29 208.734  30
  -1   9  -5 621.071 86.5018  18
   1   9  -5 609.929 102.349   5
  -1   9  -5 657.766 98.8291   5
  -9   1  -5 606.400 91.9772  12
  -9  -1  -5 602.615 85.4719  19
  -9   1  -5 664.044 95.1115  19
  -1  -9  -5 414.656 98.6196  30
   1  -9  -5 444.031 89.1264  30
   9  -1  -5 517.079 83.8008  32
   9   1  -5 710.323 83.3470  32
  -9  -1  -4 12908.4 301.875  13
  -9   1  -4 12536.4 297.021  12
   9  -1  -4 12780.8 288.784  32
   9   1  -4 12877.7 285.890  32
  -1  -9  -4 12588.5 295.772  30
   1  -9  -4 12297.3 288.591  30
  -9   1  -4 13170.4 297.743  19
  -9  -1  -4 12702.5 286.086  19
  -9   1  -3 2767.78 237.775  27
  -9  -1  -3 2892.10 248.623  27
   1   9  -3 2987.68 237.905  25
   9   1  -3 3355.41 256.771  24
   9  -1  -3 2886.27 245.714  24
  -1   9  -3 3051.69 246.059  25
   1   9  -3 3067.62 239.213  22
  -1   9  -3 3220.60 238.408  22
  -9  -1  -3 3235.27 118.742  19
   9  -1  -3 3206.43 116.638  32
  -1  -9  -3 3170.52 129.620  30
  -9  -1  -3 3191.25 131.852  13
  -9   1  -3 3099.44 129.806  12
  -9   1  -3 3214.83 135.365  13
   1  -9  -3 3260.67 147.867   3
  -1  -9  -3 2973.51 143.106   3
  -1  -9  -3 2993.42 234.396   2
   1  -9  -3 2916.32 240.706   2
   9   1  -2 2850.71 237.100  24
   9  -1  -2 3173.24 242.431  24
   1   9  -2 3264.75 242.856  25
  -1   9  -2 3053.10 246.654  25
  -1   9  -2 3554.67 244.571  22
   1  -9  -2 3406.62 144.237   3
  -1  -9  -2 3169.03 140.660   3
  -1   9  -2 3366.75 133.014  15
   1  -9  -2 3353.47 120.160  29
  -1  -9  -2 3328.40 124.183  30
  -9  -1  -2 3260.89 133.077  13
  -9   1  -2 3064.67 129.989  13
  -9   1  -2 3242.74 130.943  12
  -9  -1  -2 3454.93 132.746  12
  -1  -9  -2 2899.68 240.437   2
   1  -9  -2 3282.89 254.429   2
  -9  -1  -2 2907.76 242.326  27
  -9   1  -2 2873.43 238.577  27
  -1   9  -1 4302.29 276.827  25
   9   1  -1 5276.07 281.952  24
   9  -1  -1 4779.43 274.882  24
   1   9  -1 4837.89 276.377  25
  -1   9  -1 5138.73 282.353  22
   1  -9  -1 4970.44 165.992   3
  -1  -9  -1 5013.83 167.080   3
  -1   9  -1 4598.64 152.697  15
   1  -9  -1 4811.31 151.314  29
  -9  -1  -1 4900.18 159.842  12
  -9   1  -1 4873.83 156.770  13
  -9   1  -1 5063.49 153.974  12
  -1  -9  -1 5407.34 298.591   2
  -9  -1  -1 5150.79 299.326  27
  -9   1  -1 4700.95 285.608  27
   1   9   0 91908.3 1895.14  25
   9   1   0 89676.6 1884.77  24
  -1   9   0 88200.5 1906.18  25
   9  -1   0 91212.6 1891.15  24
   1   9   0 84674.1 1903.10  22
  -1   9   0 85901.3 1897.26  22
   1  -9   0 91480.8 1702.86   3
  -1  -9   0 88783.6 1700.21   3
  -1   9   0 89492.3 1690.89  15
   1  -9   0 90374.0 1694.64  29
  -9   1   0 90018.6 1693.37  13
  -1  -9   0 88500.1 1916.34   2
  -9  -1   0 88733.6 1912.90  27
  -9   1   0 90383.0 1913.12  27
  -1  -9   1 5234.53 296.969   2
  -9  -1   1 4347.98 285.567  27
  -9   1   1 4864.62 290.819  27
   1   9   1 5158.36 273.239  25
  -1   9   1 4697.68 286.643  25
   1  -9   1 4682.57 254.739  23
  -1   9   1 4738.03 289.150  22
   9  -1   1 5586.97 296.631  23
   1   9   1 4945.18 300.561  22
  -1  -9   1 4867.62 164.823   9
   1  -9   1 4976.19 165.324   9
  -1   9   1 4899.52 155.897  15
   1  -9   1 5020.71 160.087  29
  -9   1   1 4951.25 155.259  13
  -1  -9   1 4899.59 157.264  10
  -1  -9   1 4769.61 159.747   3
   1  -9   1 5177.15 164.470   3
  -1  -9   2 9515.90 397.224   2
   1  -9   2 9112.01 373.390  23
   1   9   2 10493.7 425.894  22
   9  -1   2 9849.51 397.944  23
  -1  -9   2 9118.44 370.634  23
   1  -9   2 10302.7 256.514   9
  -1  -9   2 10103.1 255.737   9
  -1   9   2 10323.7 246.329  15
   1   9   2 9702.05 379.607  25
  -1   9   2 9957.89 402.544  25
  -9  -1   2 9913.61 410.731  27
  -9   1   2 9849.17 409.195  27
  -1  -9   2 9968.67 248.334  10
   1  -9   2 10258.8 257.346   3
  -1  -9   2 10318.9 257.211   3
  -1  -9   3 2723.14 231.310   2
   1  -9   3 3176.92 240.682   2
   1  -9   3 3390.41 244.733  23
   1   9   3 3008.37 257.152  22
  -1  -9   3 2799.33 222.296  23
   1  -9   3 3498.06 136.209   3
  -1  -9   3 3467.15 135.573   3
  -9   1   3 3092.80 118.222  17
  -1   9   3 3264.11 126.912  15
  -1   9   3 3109.34 243.777  25
  -1  -9   3 3137.21 131.352  10
  -9  -1   3 3284.53 262.214  27
  -9   1   3 2862.76 247.663  27
   1  -9   3 3503.14 137.591   9
   1  -9   4 13306.1 308.516   9
  -1  -9   4 12738.5 300.378  10
   1  -9   4 13664.3 308.181   3
  -1  -9   4 13561.3 308.440   3
  -9   1   4 12287.1 295.339  17
  -1   9   4 12921.8 294.709  15
  -1  -9   5 475.212 90.6413   9
   1  -9   5 689.954 98.0116   9
  -1  -9   5 624.556 89.1283  10
   1  -9   5 509.554 93.5128   3
  -1  -9   5 529.645 91.7405   3
  -9   1   5 495.660 89.2909  17
  -9  -1   5 481.827 76.0853  17
   1  -9   6 14434.3 320.665   9
   1  -9   6 13892.7 322.963   3
  -1  -9   6 13936.1 322.963   3
  -1  -9   6 14745.0 315.796  10
  -1  -9   6 14201.3 323.619   9
  -1  -9   6 14765.7 323.938  11
  -9   1   6 13920.6 319.358  17
  -9  -1   6 13533.9 309.613  17
   1  -9   7 1488.29 94.4055   9
  -1  -9   7 1354.93 95.3388   3
   1  -9   7 1391.26 95.2182   3
  -1  -9   7 1441.64 97.7607   9
  -1  -9   7 1351.63 84.7789  10
   1  -9   7 1610.22 110.935  11
  -1  -9   7 1458.72 106.274  11
  -9   1   7 1556.73 103.374  17
  -9  -1   7 1447.29 93.9441  17
   1  -9   8 1614.05 85.0209   9
  -1  -9   8 1686.15 92.2654   3
   1  -9   8 1662.66 91.5221   3
  -1  -9   8 1657.80 89.9389   9
  -1  -9   8 1649.81 75.0299  10
   1  -9   8 1675.05 101.114  11
  -9   1   8 1550.19 96.7306  17
  -9  -1   8 1593.38 90.2771  17
  -1  -9   9 1183.95 78.9290  11
   1  -9   9 1344.65 79.9011  11
  -1  -9   9 1205.33 67.1726   9
   1  -9   9 1207.39 63.5399   9
  -9   1   9 1136.28 78.3807  17
  -9  -1   9 1199.17 73.0804  17
   1  -9   9 1322.32 72.2807   3
  -1  -9   9 1159.76 70.7299   3
  -9  -1  10 8047.54 176.061  17
   1  -9  10 8858.09 180.527  11
   9  -2 -10 294.026 38.6602  28
   2  -9 -10 323.490 39.0892  30
   9   2 -10 292.868 39.6144  32
   2   9 -10 331.832 37.3698   5
  -2   9 -10 280.294 35.6093   5
   2   9  -9 19303.0 383.641  21
   9  -2  -9 19985.9 388.653  28
   2   9  -9 18735.6 384.117   5
  -2   9  -9 18771.9 382.903   5
   9   2  -9 19623.1 386.463  32
   2  -9  -9 19009.6 385.226  30
   9  -2  -9 19918.6 388.501  32
   2   9  -8 910.592 81.7150   5
  -2   9  -8 1069.97 81.9539   5
   9   2  -8 1105.19 82.8876  32
  -2  -9  -8 1070.96 93.7410  30
   2  -9  -8 944.802 81.1658  30
   9  -2  -8 1047.69 88.2605  32
  -2   9  -8 984.092 69.4386  18
  -9  -2  -7 13278.7 304.432  12
   2   9  -7 13360.7 299.691   5
  -2   9  -7 13367.2 297.762   5
   9   2  -7 13958.5 298.276  32
  -2  -9  -7 13585.3 307.781  30
   9  -2  -7 13809.9 300.563  32
   2  -9  -7 12877.9 294.870  30
  -2   9  -7 13195.8 292.343  18
  -2   9  -6 3971.00 136.164  18
   2   9  -6 4039.77 142.520   5
  -2   9  -6 4025.10 137.792   5
  -9   2  -6 3876.93 138.716  12
  -9  -2  -6 3836.60 146.478  12
   9   2  -6 3795.25 134.580  32
  -2  -9  -6 3922.90 149.723  30
   2  -9  -6 3376.12 130.657  30
   9  -2  -6 3930.80 135.181  32
   9   2  -6 3864.76 129.754  21
  -2  -9  -6 3677.98 122.695  20
  -9  -2  -6 3713.09 122.318  19
  -9   2  -6 3959.75 147.030  19
  -2   9  -5 21141.4 440.756  18
  -9   2  -5 20923.2 440.268  12
  -9  -2  -5 21856.9 448.978  12
   2   9  -5 21127.3 441.849   5
  -2   9  -5 21005.1 438.896   5
  -2  -9  -5 20848.3 448.561  30
   2  -9  -5 19622.2 430.746  30
   9  -2  -5 20902.5 437.655  32
   9   2  -5 21044.2 430.043  21
  -9   2  -5 21764.5 446.607  19
  -9  -2  -5 20108.4 425.019  19
  -9  -2  -4 3366.82 138.401  13
  -9   2  -4 3317.23 131.720  12
  -9  -2  -4 3748.40 143.902  12
  -2  -9  -4 3293.66 142.665  30
   9  -2  -4 3412.55 128.835  32
  -9  -2  -3 42790.9 825.497  13
  -9   2  -3 42669.2 827.534  13
  -9   2  -3 41327.3 818.020  12
  -9  -2  -3 42508.2 827.363  12
   2  -9  -3 41228.4 814.431  29
  -2  -9  -3 40718.6 823.063  30
   9  -2  -3 41406.0 812.179  32
   2  -9  -3 43144.3 836.865   3
  -2  -9  -3 41101.8 832.788   3
  -9  -2  -2 745.121 177.757  27
  -9   2  -2 687.748 168.988  27
  -9  -2  -2 565.475 92.7692  20
   2   9  -2 650.459 169.716  22
  -2   9  -2 426.210 145.587  22
  -2   9  -2 583.307 92.7660  15
   2  -9  -2 560.564 96.6892   3
  -2  -9  -2 601.253 93.2053   3
  -2  -9  -2 574.302 169.396   2
  -9   2  -2 629.596 85.5148  12
  -9  -2  -2 547.218 92.9268  12
  -9   2  -2 606.110 95.1840  13
  -9  -2  -2 560.495 91.2238  13
  -2  -9  -2 702.326 94.9942  30
   2  -9  -2 579.025 85.9771  29
   9   2  -2 709.343 169.670  24
   2   9  -2 580.381 159.236  25
   9  -2  -2 553.806 162.063  24
  -9  -2  -1 19949.5 627.409  27
  -9   2  -1 20629.1 627.446  27
  -2   9  -1 21282.4 631.212  25
   9   2  -1 22664.7 636.513  24
   9  -2  -1 21060.1 623.307  24
   2   9  -1 20132.0 601.756  25
   2   9  -1 19457.1 620.884  22
  -2   9  -1 20131.6 606.651  22
  -9  -2  -1 21034.3 453.422  20
  -2   9  -1 21495.7 449.341  15
  -2  -9  -1 20947.4 640.336   2
  -9   2  -1 21853.7 450.466  13
  -9  -2  -1 21943.1 454.219  13
  -9  -2  -1 21492.6 451.315  12
  -9   2  -1 20810.3 443.172  12
   2  -9  -1 21858.9 457.874   3
  -2  -9  -1 21229.4 455.472   3
   2  -9  -1 21705.6 451.871  29
  -9  -2   0 6105.90 315.336  27
  -9   2   0 6028.49 309.086  27
  -2   9   0 5968.17 314.628  25
   9  -2   0 6010.50 299.027  24
  -2   9   0 5405.70 298.007  22
   2   9   0 6031.69 319.547  22
   9  -2   0 5589.20 308.349  23
  -9  -2   0 6190.49 178.281  20
  -2   9   0 6282.97 179.153  15
  -2  -9   0 6026.77 318.274   2
  -9   2   0 6012.75 170.150  12
  -9   2   0 5996.69 172.426  13
   2  -9   0 6167.69 183.635   3
  -2  -9   0 6264.38 183.148   3
   2  -9   0 6138.88 179.219  29
   2  -9   1 11981.1 281.542  29
  -9  -2   1 11574.5 435.984  27
  -9   2   1 11278.9 428.583  27
  -2   9   1 11677.0 441.099  25
   2  -9   1 11273.6 410.632  23
  -2   9   1 11402.1 435.977  22
   9  -2   1 11665.0 437.703  23
   2   9   1 10820.8 435.988  22
  -2  -9   1 11814.0 281.282   9
  -2   9   1 11519.3 277.511  15
  -9   2   1 11699.3 270.567  13
  -2  -9   1 11967.4 447.461   2
   2  -9   1 11459.3 281.392   3
  -2  -9   1 11588.1 280.221   3
  -2  -9   1 12070.7 281.548  10
  -9  -2   2 577.631 168.594  27
  -9   2   2 440.957 168.538  27
  -2   9   2 702.780 181.639  25
   2  -9   2 832.648 167.661  23
   9  -2   2 784.561 179.952  23
   2   9   2 802.415 180.879  22
  -2   9   2 639.673 182.283  22
  -2   9   2 545.263 92.5935  15
   2  -9   2 688.400 95.6928   3
  -2  -9   2 640.926 93.7290   3
  -2  -9   2 666.183 171.552   2
  -2  -9   2 589.677 89.4567   9
   2  -9   2 590.620 97.2841   9
  -2   9   2 569.775 177.997   8
  -9   2   2 575.752 83.1730  13
  -2  -9   2 597.895 89.2776  10
   2  -9   3 24582.1 512.993   3
  -2  -9   3 24393.2 511.463   3
   2  -9   3 25014.6 512.260   9
  -2  -9   3 23814.1 507.898   9
  -2   9   3 24320.2 506.871  15
  -9   2   3 24141.5 495.662  13
  -2  -9   3 24455.3 509.276  10
   2  -9   4 3574.14 140.714   3
  -2  -9   4 3210.48 135.779   3
   2  -9   4 3281.66 134.202   9
  -9   2   4 3201.91 132.592  17
  -2   9   4 3225.93 134.594  15
  -2  -9   4 3411.45 128.071  11
  -2  -9   4 3423.11 139.331   9
  -2  -9   4 3580.97 138.049  10
  -9   2   5 19743.9 421.804   4
   2  -9   5 21314.7 443.759   3
  -2  -9   5 20685.4 442.041   3
   2  -9   5 21530.2 440.415   9
  -9   2   5 19479.0 437.103  17
  -2  -9   5 21682.9 438.025  11
  -2  -9   5 20149.3 439.755   9
  -2  -9   5 21040.3 439.446  10
  -9   2   6 3635.22 121.637   4
   2  -9   6 3943.55 141.101   3
  -2  -9   6 3774.83 139.705   3
   2  -9   6 4145.19 133.545   9
  -9   2   6 3653.37 142.090  17
  -9  -2   6 3632.94 122.065  17
  -2  -9   6 3664.40 137.266  11
  -2  -9   6 3885.94 137.680  10
   2  -9   7 11928.0 272.005   3
  -2  -9   7 11947.0 272.202   3
   2  -9   7 11870.4 266.015   9
  -9   2   7 11733.1 277.660  17
  -9  -2   7 11114.3 259.978  17
  -2  -9   7 12320.2 275.338  11
  -2  -9   7 11988.2 268.759  10
   2  -9   8 1055.30 78.3895   3
  -2  -9   8 991.610 77.4139   3
   2  -9   8 1056.27 68.3683   9
  -2  -9   8 941.337 79.0103   9
  -2  -9   8 1024.42 70.9524  10
  -9   2   8 1084.68 88.5895  17
   2  -9   8 1053.72 88.9275  11
  -2  -9   8 950.159 86.7772  11
  -9   2   9 20114.7 400.710  17
   2  -9   9 19886.8 397.732  11
   2  -9   9 20093.8 395.348   3
  -2  -9   9 19683.5 394.746   3
  -2  -9   9 19253.5 395.400   9
   2  -9  10 272.242 35.7528  11
   3   9 -10 7364.17 155.097  21
   9  -3 -10 7281.54 156.023  28
   3   9  -9 248.420 50.1701  21
   3   9  -9 156.249 46.0514   5
  -3   9  -9 159.193 45.4548   5
  -3   9  -9 157.882 40.6181  18
   9  -3  -9 211.166 53.8953  28
  -3  -9  -9 222.979 58.1914  30
   3  -9  -9 170.513 49.6667  30
   9   3  -9 219.671 51.6060  32
  -3   9  -8 7134.16 173.080  18
  -9   3  -8 7492.96 183.187  19
   9   3  -8 7457.63 177.657  32
   3  -9  -8 7131.26 172.190  30
   9  -3  -8 7187.34 180.090  32
   3   9  -8 7201.29 172.689   5
  -3   9  -8 7290.13 171.924   5
  -3   9  -7 2768.21 112.566  18
   3   9  -7 2686.95 108.357   5
  -3   9  -7 2698.10 106.406   5
   9   3  -7 2765.91 105.444  21
  -9   3  -7 2730.17 122.070  19
   9  -3  -7 2878.68 117.468  32
   3  -9  -7 2549.84 104.271  30
   9   3  -7 2950.50 110.928  32
  -3  -9  -7 2768.51 124.009  30
  -3   9  -6 4735.18 153.800  18
   3   9  -6 4796.13 148.075   5
  -3   9  -6 5040.96 147.865   5
  -9  -3  -6 4787.03 156.639  12
   9   3  -6 4968.69 143.219  21
  -9   3  -6 4704.12 135.813  18
  -9   3  -6 4724.93 160.146  19
  -3  -9  -6 4775.41 140.291  20
   9  -3  -6 4879.09 154.581  32
  -3  -9  -6 5021.83 166.661  30
   3  -9  -6 4415.92 138.344  30
  -3   9  -5 643.510 97.4475  18
   3   9  -5 742.452 91.4418   5
  -3   9  -5 709.161 86.5366   5
   9   3  -5 597.497 75.0502  21
  -3  -9  -5 526.321 87.4202  20
  -9   3  -5 554.965 102.710  19
  -3  -9  -5 609.300 104.062  30
   9  -3  -5 443.929 84.7046  32
  -9  -3  -5 681.549 96.9220  12
  -9   3  -5 617.555 85.6855  12
   3   9  -4 23993.8 490.780   5
  -3   9  -4 24160.4 488.299   5
  -3   9  -4 22980.6 481.075   4
  -9   3  -4 23485.9 483.870   4
  -9  -3  -4 24152.4 502.084  20
  -3  -9  -4 23742.0 500.852  30
   3  -9  -4 23847.8 486.534  29
   9  -3  -4 23811.8 491.083  32
  -9  -3  -4 24479.9 494.383  13
  -9   3  -4 23396.3 487.688  12
  -9  -3  -4 24578.5 500.118  12
  -9  -3  -3 3823.34 142.307  13
  -9   3  -3 4014.63 134.390  12
  -9  -3  -3 4002.18 149.097  12
  -3   9  -3 3869.54 127.720   4
  -9   3  -3 3977.74 131.063   4
  -3  -9  -3 4247.81 153.396  30
   3  -9  -3 4025.86 139.037  29
   9  -3  -3 4169.20 134.860  32
  -3  -9  -2 22488.4 483.368   3
   3  -9  -2 23353.1 486.067   3
  -9  -3  -2 22378.9 484.546  20
  -3   9  -2 22133.8 480.889  15
  -9   3  -2 22856.8 468.359   4
  -9   3  -2 22909.4 478.985  13
  -9  -3  -2 23477.9 480.710  13
  -9   3  -2 22433.1 468.957  12
  -9  -3  -2 23307.6 482.167  12
   3  -9  -2 23537.3 480.541  29
   9  -3  -2 23780.2 474.967  28
   3  -9  -1 3002.69 128.750  29
  -9  -3  -1 3102.86 130.535  12
  -9   3  -1 3226.90 126.422  13
  -9  -3  -1 3227.05 132.224  13
  -9   3  -1 3164.17 116.398  12
  -9   3  -1 3036.27 115.930   4
  -9  -3  -1 2978.10 232.818  27
  -9   3  -1 2789.53 224.262  27
  -3   9  -1 2715.53 231.906  25
   9  -3  -1 3003.68 233.673  24
   9   3  -1 3132.52 237.670  24
   3   9  -1 3367.08 245.840  22
  -3   9  -1 2703.23 211.457  22
   9  -3  -1 2938.33 238.885  23
  -9  -3  -1 2953.68 131.708  20
  -3   9  -1 3026.99 131.934  15
  -3  -9  -1 3100.88 129.500   3
   3  -9  -1 2936.43 130.889   3
  -3  -9  -1 3024.77 242.844   2
  -9  -3   0 93958.1 1983.47  27
  -9   3   0 92014.0 1968.84  27
   9  -3   0 86114.1 1954.00  24
  -3   9   0 88721.9 1948.81  22
   3   9   0 92443.9 1985.74  22
   9  -3   0 94361.0 1996.37  23
  -9  -3   0 93923.6 1769.67  20
  -3   9   0 94403.2 1769.99  15
  -3  -9   0 92671.2 1997.73   2
  -9   3   0 93413.6 1763.84  13
  -9   3   0 93568.3 1757.63  12
  -9   3   0 93134.2 1757.49   4
   3  -9   0 98312.7 1773.91   3
  -3  -9   0 93182.4 1769.63   3
   3  -9   0 94361.8 1773.62  29
   3  -9   1 3237.20 127.610   3
  -3  -9   1 3054.84 124.090   3
  -9   3   1 3082.41 115.982   4
   3  -9   1 2946.39 135.040  29
  -9   3   1 3139.80 119.285  13
  -9  -3   1 3353.49 247.179  27
  -9   3   1 3071.45 235.650  27
  -3   9   1 3274.93 253.873  25
  -9  -3   1 3099.61 122.035  20
  -3   9   1 3112.83 133.665  15
   3  -9   1 2763.26 227.139  23
  -3   9   1 2960.31 233.545  22
   3   9   1 3687.36 254.089  22
   9  -3   1 3048.94 245.132  23
  -3  -9   1 3149.98 132.147  10
  -3  -9   1 2604.26 236.451   2
  -3  -9   1 3004.87 125.786   9
  -9   3   2 33335.3 671.760   4
   3  -9   2 34193.6 685.446   3
  -3  -9   2 34234.8 684.266   3
  -3   9   2 34606.1 685.118  15
  -3  -9   2 34464.7 689.143  10
  -3  -9   2 33984.0 685.024   9
   3  -9   2 34581.0 690.671  29
  -3   9   3 4090.50 132.518   4
  -9   3   3 3979.31 134.130   4
   3  -9   3 3961.31 143.635   3
  -3  -9   3 4147.39 142.655   3
  -3   9   3 3949.28 149.504  15
  -3  -9   3 3865.71 126.918  11
   3  -9   3 4128.03 156.626  29
  -3  -9   3 3630.76 141.966   9
  -3  -9   3 3898.36 152.055  10
  -3  -9   4 29985.8 618.217   9
  -3  -9   4 31023.2 625.953  10
  -3  -9   4 29932.3 608.230  11
  -3   9   4 30336.9 609.251   4
  -9   3   4 29737.4 608.351   4
   3  -9   4 31151.3 620.526   3
  -3  -9   4 31513.0 620.726   3
   3  -9   4 31486.5 618.824   9
  -3  -9   5 665.696 92.2192   9
   3  -9   5 617.590 82.7487   9
  -3   9   5 696.037 86.3980   4
  -9   3   5 652.551 83.4212   4
  -3  -9   5 707.018 97.4932  10
  -3  -9   5 666.199 88.0872  11
   3  -9   5 679.005 86.2537   3
  -3  -9   5 723.199 85.4345   3
  -3   9   6 13044.7 289.428   4
  -9   3   6 12278.9 286.737   4
   3  -9   6 13259.6 294.219   3
  -3  -9   6 13159.0 294.920   3
   3  -9   6 13773.4 292.798   9
  -9   3   6 12643.1 300.333  17
  -3  -9   6 13186.4 294.879  11
  -3  -9   6 13159.9 298.900  10
  -3  -9   6 13032.9 298.836   9
  -3   9   7 2665.89 105.166   4
  -9   3   7 2590.08 102.202   4
   3  -9   7 2476.85 105.574   3
  -3  -9   7 2812.46 107.749   3
   3  -9   7 2629.82 96.9570   9
  -3  -9   7 2761.41 109.503  10
  -3  -9   7 2777.91 112.487   9
  -9   3   7 2559.08 121.162  17
  -3  -9   7 2701.48 112.928  11
  -3   9   8 1963.03 84.1441  15
   3  -9   8 2242.50 98.2262  11
  -3  -9   8 2162.30 96.0698  11
  -3   9   8 2111.67 82.6939   4
   3  -9   8 2109.81 85.2602   3
  -3  -9   8 2076.93 84.3307   3
  -3  -9   8 2121.34 88.1375  10
   3  -9   9 196.844 54.3649  11
   9   4  -9 11535.7 213.952  32
   9  -4  -9 11762.9 215.427  28
  -4   9  -8 1413.12 75.3720  18
   9   4  -8 1480.38 74.9594  32
   9  -4  -8 1577.89 81.8059  28
   4  -9  -8 1327.80 62.5998  30
   4   9  -8 1402.07 62.4814   5
  -4   9  -7 3254.98 117.431  18
   9   4  -7 3242.20 105.529  21
  -9   4  -7 3355.58 120.745  19
  -9   4  -7 2878.41 102.396  18
   4   9  -7 2944.52 99.8242   5
  -4  -9  -6 318.937 69.9556  20
   9   4  -6 299.401 68.4992  21
  -9   4  -6 293.616 90.8713  19
  -9   4  -6 268.398 68.5505  18
  -4   9  -6 306.694 86.6404  18
   4   9  -6 226.831 70.2825   5
  -4   9  -6 388.456 69.8677   5
   9  -4  -6 212.848 83.7708  28
  -9  -4  -6 336.310 78.6224  12
  -4   9  -5 56363.6 1066.42  18
  -4  -9  -5 53777.4 1050.80   6
   4   9  -5 53446.0 1051.06   5
  -4   9  -5 55105.2 1050.94   5
  -9  -4  -5 56350.7 1059.85  12
   9  -4  -5 54089.0 1063.65  28
  -4  -9  -5 56506.6 1070.02  30
   4  -9  -5 54613.5 1052.75  29
  -9   4  -5 56686.2 1065.44  19
  -9  -4  -5 57508.0 1068.75  20
  -9   4  -5 54128.8 1047.94  18
  -4  -9  -5 56651.0 1063.08  20
  -4   9  -4 3174.11 135.600  18
   4   9  -4 2942.60 116.306   5
  -4   9  -4 3149.26 117.000   5
  -4   9  -4 3065.36 118.053   4
  -9   4  -4 3014.46 121.626   4
  -9  -4  -4 2860.17 118.384  13
  -9   4  -4 3002.22 111.925  12
  -9  -4  -4 3003.33 125.691  12
   9  -4  -4 2976.75 129.239  28
   4  -9  -4 3205.93 123.470  29
  -4  -9  -4 3102.58 129.039  20
  -9  -4  -4 2910.71 131.990  20
  -9  -4  -3 27553.8 555.400  13
  -9  -4  -3 27986.2 558.600  12
  -4   9  -3 26938.7 550.753   4
  -9   4  -3 27628.1 553.128   4
   4   9  -3 26801.6 548.119   5
  -4   9  -3 27180.5 547.201   5
   9  -4  -3 27477.2 556.872  28
   4  -9  -3 27759.4 559.146  29
  -4   9  -3 27571.9 561.581  15
  -9  -4  -2 1329.64 105.895  20
  -9  -4  -2 1378.37 100.346  13
  -9  -4  -2 1389.50 102.414  12
  -4   9  -2 1305.70 94.2522   4
  -9   4  -2 1306.05 96.1458   4
   4  -9  -2 1214.71 101.236  29
   9  -4  -2 1409.82 95.3999  28
  -4  -9  -2 1232.09 92.8079   3
   4  -9  -2 1199.33 97.6626   3
  -9  -4  -1 12709.7 302.522  20
  -4   9  -1 12547.0 288.387   4
  -9   4  -1 13021.9 291.899  13
  -9  -4  -1 13040.4 298.600  13
  -9  -4  -1 13032.9 297.301  12
   4  -9  -1 13108.7 296.478   3
  -4  -9  -1 12894.7 295.407   3
  -9   4  -1 12685.1 291.733   4
   4  -9  -1 12863.9 303.929  29
   9  -4  -1 13161.3 293.834  28
   4  -9   0 2079.46 122.155  29
  -4   9   0 2340.61 110.673   4
  -9   4   0 2369.41 110.435   4
  -4  -9   0 2301.34 109.023   3
   4  -9   0 2428.25 111.088   3
  -4   9   0 2259.55 119.148  15
  -9  -4   0 2204.87 113.165  20
  -4   9   1 18728.0 413.432  15
  -9  -4   1 19037.1 407.477  20
  -4   9   1 18381.7 398.967   4
   4  -9   1 19536.3 406.242   3
  -4  -9   1 19240.0 404.650   3
  -9   4   1 19198.5 402.598   4
  -4  -9   1 19019.3 402.177   9
  -4  -9   2 1300.71 95.4000   9
  -4   9   2 1312.03 111.190  15
  -9  -4   2 1210.88 89.4368  20
  -4   9   2 1368.97 96.0144   4
  -9   4   2 1275.80 96.4811   4
   4  -9   2 1199.11 90.4301   3
  -4  -9   2 1320.07 92.7272   3
  -4  -9   2 1278.61 112.412  10
   4  -9   2 1219.01 110.626  29
  -4  -9   3 34052.8 683.611   9
  -4   9   3 33138.7 689.640  15
  -4   9   3 33965.4 679.814   4
  -9   4   3 34240.1 680.892   4
   4  -9   3 34286.6 681.827   3
  -4  -9   3 34734.8 682.025   3
  -4  -9   3 35069.2 693.476  10
   4  -9   3 35536.7 696.121  29
  -4  -9   4 3232.97 126.394   9
  -4   9   4 3153.59 125.595   4
  -9   4   4 3274.23 126.573   4
   4  -9   4 3107.15 122.815   3
  -4  -9   4 3033.50 120.153   3
  -4  -9   4 2982.83 111.515  11
  -4  -9   4 3243.68 138.592  10
  -4   9   5 59130.6 1119.51   4
  -9   4   5 57991.9 1117.75   4
   4  -9   5 59612.8 1120.22   3
  -4  -9   5 58506.6 1119.20   3
  -4  -9   5 59989.0 1130.09  10
  -4  -9   5 57220.0 1121.25   9
  -4  -9   5 57698.1 1114.05  11
  -4  -9   6 379.226 76.6046   9
  -4  -9   6 308.442 75.2717  11
  -4   9   6 427.162 81.5689   4
  -9   4   6 287.507 79.2320   4
   4  -9   6 386.918 69.4611   3
  -4  -9   6 352.210 69.8697   3
  -4  -9   6 378.158 84.3940  10
  -4  -9   7 3136.92 110.900  11
  -4  -9   7 2951.66 108.366   9
  -4  -9   7 3063.00 113.452  10
  -4   9   7 3048.56 108.487   4
  -9   4   7 3010.91 108.730   4
   4  -9   7 3148.44 102.443   3
  -4   9   8 1309.54 76.1115  15
   4  -9   8 1536.48 79.1075  11
  -4  -9   8 1495.14 74.6914  10
  -4  -9   8 1572.87 73.4497   9
  -4   9   8 1437.34 72.6669   4
  -4   9   9 14201.3 278.683   4
  -4   9   9 13955.2 278.039  15
   5   9  -9 272.669 32.5949  21
   9   5  -9 222.866 31.7017  32
   9  -5  -9 188.936 31.9517  28
  -5   9  -9 155.290 30.8034  18
   9   5  -8 20600.9 388.866  32
   9  -5  -8 19529.6 392.137  28
   5   9  -8 18943.8 389.346  21
  -5   9  -8 19963.1 390.207  18
  -5   9  -7 291.792 68.8751  18
  -9   5  -7 396.889 69.3189  19
   9   5  -7 410.198 56.9120  21
  -5   9  -6 4748.80 144.703  18
   9   5  -6 4677.60 125.393  21
  -9   5  -6 4470.15 128.013  18
  -9   5  -6 4423.58 139.619  19
  -5  -9  -6 4448.14 129.606  20
   9  -5  -6 4654.67 144.326  28
  -5   9  -5 2539.60 121.060  18
  -9  -5  -5 2314.16 97.2595  12
  -9   5  -5 2357.75 98.5399  18
  -9  -5  -5 2476.23 113.021  20
  -5  -9  -5 2522.13 111.463  20
  -9   5  -5 2655.85 115.611  19
   9  -5  -5 2351.96 115.086  28
   5  -9  -5 2458.81 104.871  29
  -5   9  -4 12195.0 285.375  18
  -5  -9  -4 12041.4 274.667   6
  -5   9  -4 12161.1 274.385   4
  -9   5  -4 12118.7 277.367   4
  -9  -5  -4 11851.7 269.313  12
  -9   5  -4 12420.0 281.460  19
  -9  -5  -4 12165.5 284.878  20
  -9   5  -4 11614.7 263.724  18
  -5  -9  -4 12577.2 283.705  20
   9  -5  -4 11999.8 282.417  28
   5  -9  -4 12221.6 278.098  29
  -5   9  -3 2730.43 126.006  15
  -5   9  -3 3024.06 119.352   4
  -9   5  -3 2996.33 122.614   4
  -9  -5  -3 2644.98 107.996  13
  -9  -5  -3 2951.86 114.143  12
  -5  -9  -3 2902.80 131.030  20
   5  -9  -3 2728.55 125.109  29
   9  -5  -3 2774.61 123.472  28
  -5   9  -2 3019.14 131.608  15
  -5   9  -2 2806.68 120.346   4
  -9   5  -2 2971.29 121.740   4
  -9  -5  -2 2944.41 117.190  13
  -9  -5  -2 3032.98 118.586  12
  -5  -9  -2 2883.93 133.648  20
  -9  -5  -2 3016.74 130.574  20
   9  -5  -2 3148.87 128.120  28
   5  -9  -2 3164.54 134.088  29
  -5   9  -1 750.014 90.9041   4
  -9   5  -1 754.310 95.5317   4
  -9  -5  -1 690.459 94.9936  20
  -5  -9  -1 657.264 97.2313  20
  -5   9  -1 677.729 99.8218  15
   9  -5  -1 719.523 91.3217  28
  -9  -5  -1 771.191 87.4458  12
  -9  -5  -1 787.323 88.1466  13
  -5  -9  -1 637.132 74.2257   3
   5  -9  -1 687.461 99.0886  29
  -9  -5   0 71677.6 1361.28  12
   9  -5   0 72907.2 1361.15  28
  -5  -9   0 70965.0 1355.49   3
  -5   9   0 71619.1 1361.51   4
  -9   5   0 72829.7 1363.75   4
  -5  -9   0 72456.8 1370.68  20
  -9  -5   0 69918.2 1366.98  20
  -9  -5   1 669.245 88.4492  20
  -5  -9   1 668.024 88.4631  20
  -5  -9   1 626.774 70.8869   3
  -5  -9   1 839.388 96.0884  10
   5  -9   1 673.314 100.375  29
  -5   9   1 634.801 93.8401   4
  -9   5   1 676.226 92.4793   4
  -5  -9   2 7016.60 197.290  10
  -5  -9   2 6772.62 188.006  20
  -9  -5   2 6841.32 182.299  20
  -5  -9   2 6714.12 178.864   9
  -5   9   2 7254.75 201.301  15
   5  -9   2 6992.10 202.897  29
  -5   9   2 7087.00 190.635   4
  -9   5   2 6891.88 189.825   4
  -5  -9   2 6814.62 175.006   3
  -5  -9   3 2740.27 108.877  20
  -5   9   3 2509.78 131.815  15
  -5   9   3 2781.50 122.452   4
  -9   5   3 2761.49 121.030   4
  -5  -9   3 2770.70 102.351   3
  -5  -9   3 2780.29 109.561   9
   5  -9   3 2633.62 128.377  29
  -5  -9   4 14065.6 313.033   9
  -5  -9   4 14601.4 317.369   6
  -5   9   4 14461.8 320.763   4
  -9   5   4 14654.6 320.824   4
  -5  -9   5 2402.66 116.191  10
  -5  -9   5 2381.26 101.611   9
  -5   9   5 2582.00 113.046   4
  -9   5   5 2570.94 111.951   4
  -5  -9   6 8380.38 207.953  10
  -5   9   6 8743.65 205.811   4
  -9   5   6 8571.17 203.638   4
  -5  -9   7 387.873 62.4363  10
  -5   9   7 480.267 69.1461   4
  -9   5   7 387.303 67.4739   4
  -5  -9   7 363.096 55.6920   9
  -5   9   8 10676.6 224.251  15
  -5  -9   8 10285.0 223.644  10
   5  -9   8 10365.2 219.642  11
  -5   9   8 10600.2 220.390   4
  -9   5   8 10458.5 219.283   4
  -5   9   9 162.118 25.1278   4
  -5   9   9 197.319 26.4832  15
   9   6  -8 1132.77 47.5675  32
   9  -6  -8 1227.62 54.2495  28
   6   9  -8 1279.15 49.7866  21
   9   6  -7 9108.89 195.188  21
   6   9  -7 9773.10 204.293  21
  -9   6  -7 9318.52 201.067  19
  -6   9  -7 9794.20 209.740  18
   9  -6  -6 663.199 78.8184  28
  -9   6  -6 552.772 68.2467  19
   6   9  -6 545.746 64.8134  21
  -9   6  -6 572.195 62.0623  18
  -6   9  -6 571.908 79.0917  18
   9  -6  -5 20902.7 424.426  28
   6  -9  -5 20731.3 416.709  29
  -9   6  -5 19519.8 408.830  18
  -9  -6  -5 21242.9 424.149  20
  -6  -9  -5 20299.3 419.672  20
  -9   6  -5 20195.9 415.177  19
  -6  -9  -4 2007.64 95.9599   6
  -6   9  -4 2063.46 100.960   4
  -9   6  -4 2123.44 105.280   4
  -9   6  -4 2115.52 104.067  19
  -9  -6  -4 1902.57 108.623  20
  -6  -9  -4 2082.61 108.474  20
  -9   6  -4 2059.03 91.4537  18
   9  -6  -4 2156.82 109.545  28
   6  -9  -4 2070.20 104.433  29
  -6  -9  -3 32545.1 642.491   6
  -6   9  -3 32024.2 637.392   4
  -9   6  -3 32517.1 639.193   4
   9  -6  -3 32993.4 642.389  28
   6  -9  -3 33112.9 644.168  29
  -6   9  -3 32561.3 644.702  18
  -9   6  -3 30559.2 624.718  18
  -6   9  -2 52.1921 83.7126   4
  -9   6  -2 133.539 82.4751   4
  -9  -6  -2 88.8168 88.2964  20
  -6  -9  -2 107.864 85.8484  20
  -6   9  -2 134.312 85.8412  15
  -6  -9  -2 183.255 83.1103   6
   9  -6  -2 129.217 85.5097  28
   6  -9  -2 123.169 84.8569  29
  -6   9  -1 12483.6 285.835  15
  -6  -9  -1 12862.1 294.019   6
  -6   9  -1 12252.3 284.359   4
  -9   6  -1 12721.2 285.812   4
  -9  -6  -1 11907.3 272.331  13
  -9  -6  -1 12107.8 269.404  12
   9  -6  -1 12483.9 282.917  28
  -9  -6  -1 11984.5 287.589  20
  -6  -9  -1 12808.6 292.159  20
  -9  -6   0 2610.71 115.998  20
  -6  -9   0 2663.32 122.477  20
  -6   9   0 2504.30 122.630  15
  -9  -6   0 2448.13 125.916   6
  -6  -9   0 2474.08 123.216   6
  -9  -6   0 2424.75 102.182  12
  -6   9   0 2514.86 119.817   4
  -9   6   0 2840.75 121.608   4
   9  -6   0 2495.60 114.403  28
   6  -9   0 2677.38 123.575  29
  -9  -6   1 6346.40 177.977  20
  -6  -9   1 6455.33 179.333  20
  -6   9   1 6327.43 187.352  15
  -9   6   1 6323.79 165.325  15
  -6  -9   1 6280.94 185.012   6
  -9  -6   1 6361.86 167.650  12
   6  -9   1 6622.81 188.107  29
   9  -6   1 6216.41 177.193  29
  -6   9   1 6524.27 182.673   4
  -9   6   1 6723.63 183.227   4
  -6   9   2 130.837 83.6229   4
  -9   6   2 98.7515 86.3738   4
  -9   6   2 139.042 72.7456  15
  -6  -9   2 99.9198 85.6452   6
  -9  -6   2 149.256 68.5240  20
  -6  -9   2 67.1173 72.4882  20
  -6  -9   2 102.560 86.4176  10
   6  -9   2-76.1748 89.9921  29
   9  -6   2 151.880 76.0948  29
   6  -9   3 17742.6 389.036  29
  -6  -9   3 18274.3 386.953   6
  -6  -9   3 18084.6 388.849  10
  -6   9   3 18145.9 384.924   4
  -9   6   3 18081.6 384.923   4
  -6  -9   4 1892.44 96.5796   6
  -6  -9   4 2201.33 107.226  10
  -6   9   4 2267.46 116.289  15
  -6   9   4 2265.30 109.973   4
  -9   6   4 1990.37 106.070   4
  -6  -9   5 16928.5 355.071  10
  -6   9   5 16649.0 358.204  15
  -6   9   5 16576.3 351.551   4
  -9   6   5 16327.4 350.384   4
  -6   9   6 487.987 79.2027  15
  -6   9   6 584.219 72.4242   4
  -9   6   6 496.671 71.5750   4
  -6   9   7 8600.46 195.695  15
  -6   9   7 8639.79 190.537   4
  -9   6   7 8430.31 189.484   4
  -6   9   8 1118.56 52.2846  15
  -6   9   8 1027.14 50.1591   4
  -9   6   8 1150.79 47.7954   4
   7   9  -7 641.454 37.3661  21
   9   7  -7 553.006 35.9967  32
   9  -7  -7 674.413 49.2247  28
   9  -7  -7 708.494 45.7676  29
   7   9  -6 5035.58 118.863  21
  -9   7  -6 5017.51 118.121  19
   7   9  -5 1103.17 59.2010  21
  -9  -7  -5 1163.97 76.4120  20
  -7  -9  -5 1152.28 74.4034  20
  -9   7  -5 988.528 65.9751  19
   9  -7  -5 1199.21 81.0358  28
   7  -9  -5 1143.68 73.9485  29
  -7   9  -5 1110.40 79.5181  18
  -7  -9  -4 14277.1 303.794   6
  -7   9  -4 14953.7 308.040   4
  -9   7  -4 14602.8 308.745   4
  -9  -7  -4 14339.9 313.428  20
  -7  -9  -4 14521.2 313.539  20
  -9   7  -4 13972.0 300.676  19
   9  -7  -4 14284.2 311.668  28
   7  -9  -4 14358.1 309.356  29
  -7   9  -4 14769.6 311.002  18
  -7   9  -3 1639.12 93.3271   4
  -9   7  -3 1570.60 94.9594   4
  -7  -9  -3 1426.84 88.1088   6
  -9   7  -3 1453.74 86.2238  19
   9  -7  -3 1524.45 95.1658  28
   7  -9  -3 1608.76 98.8739  29
  -7   9  -3 1607.73 96.8623  18
  -7  -9  -2 6627.45 182.071   6
  -7   9  -2 6692.23 178.396   4
  -9   7  -2 6555.27 177.912   4
  -9  -7  -2 6658.07 183.404  20
  -7  -9  -2 6712.08 182.571  20
   9  -7  -2 6454.36 179.197  28
  -7   9  -2 6814.01 180.574  18
  -7   9  -2 6708.18 172.555  15
  -7   9  -1 569.938 83.8178  15
  -9  -7  -1 616.930 88.6087  20
  -7  -9  -1 501.967 89.1663  20
  -7  -9  -1 347.287 87.0864   6
  -7   9  -1 494.792 85.4270   4
  -9   7  -1 652.423 87.1255   4
   7  -9  -1 510.191 93.6411  29
   9  -7  -1 600.078 88.5737  29
  -7   9   0 49785.8 967.235  15
  -9  -7   0 49820.2 969.387  20
  -7  -9   0 50491.4 971.133  20
  -9  -7   0 50033.0 976.492   6
  -7  -9   0 50645.8 975.848   6
  -7   9   0 50729.3 968.566   4
  -9   7   0 50592.2 969.203   4
   7  -9   0 49816.4 972.860  29
   9  -7   0 51156.6 970.401  29
  -7   9   1 525.108 89.0866  15
  -9   7   1 490.243 69.0245  15
  -9  -7   1 535.341 78.3703  20
  -7  -9   1 505.161 79.0284  20
  -7  -9   1 532.872 90.3039   6
  -7   9   1 485.534 89.1166   4
  -9   7   1 555.260 88.5985   4
   7  -9   1 393.612 91.8281  29
   9  -7   1 525.999 80.8876  29
  -7   9   2 13131.6 290.689  15
  -9   7   2 12679.6 278.228  15
  -9  -7   2 12294.9 275.471  20
  -7  -9   2 12255.6 277.816  20
  -7  -9   2 12723.9 291.230   6
   7  -9   2 12762.9 290.844  29
   9  -7   2 13281.3 284.517  29
  -7   9   2 13414.1 289.355   4
  -9   7   2 13374.9 289.819   4
   7  -9   3 1505.01 92.3983  29
  -7  -9   3 1487.86 89.8974   6
  -7  -9   3 1643.25 89.7620  10
  -9   7   3 1464.28 96.6833   4
  -7   9   3 1562.68 94.8662   4
  -7   9   3 1522.25 101.300  15
  -9   7   3 1573.01 87.6446  15
  -7  -9   4 12717.2 276.539   6
  -7  -9   4 13400.0 284.022  10
  -9   7   4 12596.5 278.619  15
  -7   9   4 13202.5 284.066   4
  -9   7   4 13114.0 283.967   4
  -7  -9   5 1147.17 71.7924  10
  -9   7   5 1095.95 73.2102  15
  -7   9   5 1181.59 78.8053   4
  -9   7   5 1045.86 75.8624   4
  -7  -9   6 12997.0 270.801  10
  -7   9   6 13655.4 275.313  15
  -9   7   6 12788.5 268.743  15
  -7   9   6 13031.8 271.238   4
  -9   7   6 12953.8 270.537   4
  -7   9   7 651.721 50.2043  15
  -9   7   7 571.698 47.2677  15
  -7   9   7 695.539 47.4532   4
  -9   7   7 656.118 48.6482   4
   7  -9   7 513.587 33.9230  11
  -8   9  -6 222.448 38.4291  18
   9  -8  -6 223.815 39.0956  29
  -8   9  -5 13388.7 273.046  18
  -9  -8  -5 13134.7 276.141  20
  -8  -9  -5 13767.6 275.627  20
   8  -9  -5 13291.7 274.845  29
   9  -8  -5 13841.1 277.574  29
  -8   9  -4 2822.38 93.3418  18
   8  -9  -4 2894.05 97.2649  29
  -9  -8  -4 2805.15 97.4323  20
  -8  -9  -4 2874.82 99.0242  20
  -9   8  -4 2637.13 77.9274  19
  -8   9  -3 3386.27 109.152   4
  -8   9  -3 3332.75 104.650  18
   9  -8  -3 3261.16 112.426  29
  -9  -8  -3 3175.49 112.957  20
  -9   8  -3 3211.82 93.6290  19
  -8  -9  -2 1533.05 87.1884   6
  -8   9  -2 1617.32 86.9611   4
  -8   9  -2 1635.03 81.6893  18
   8  -9  -2 1643.72 92.0979  29
   9  -8  -2 1451.97 91.5470  29
  -9   8  -2 1600.00 73.5106  19
  -9  -8  -2 1706.48 92.7287  20
  -8  -9  -2 1568.68 90.0692  20
  -9  -8  -1 416.170 74.6465  20
  -8  -9  -1 445.603 75.9339  20
  -8  -9  -1 480.531 77.6540   6
  -8   9  -1 432.160 67.5091  18
  -8   9  -1 570.805 66.8256  15
  -8   9  -1 471.644 76.5121   4
   8  -9  -1 409.213 80.1575  29
   9  -8  -1 368.124 75.8671  29
  -8  -9   0 1381.67 92.9630   6
  -8   9   0 1261.42 86.7095   4
  -8   9   0 1225.31 75.1146  18
  -8   9   0 1280.95 78.2419  15
   8  -9   0 1311.15 88.9307  29
   9  -8   0 1196.62 86.8671  29
  -9  -8   0 1195.01 81.8698  20
  -8  -9   0 1212.98 83.2418  20
  -9  -8   1 4334.83 122.013  20
  -8  -9   1 4081.21 121.671  20
  -8  -9   1 4105.78 133.768   6
  -8   9   1 4054.78 123.761  15
  -8   9   1 4235.37 131.186   4
   8  -9   1 3951.33 129.000  29
   9  -8   1 3885.43 126.471  29
  -9  -8   2 1575.13 69.8985  20
  -8  -9   2 1531.12 71.6240  20
  -8  -9   2 1627.29 88.9964   6
  -9   8   2 1589.14 77.6242  15
  -8   9   2 1675.40 86.6148  15
  -8   9   2 1668.15 88.9475   4
   8  -9   2 1538.09 85.9508  29
   9  -8   2 1663.84 82.6995  29
  -8   9   3 189.623 65.9611  15
  -9   8   3 227.155 57.6901  15
  -8  -9   3 180.392 58.9280   6
  -8   9   3 221.874 68.6460   4
  -8   9   4 2923.47 95.6431   4
  -8   9   4 2854.07 96.6765  15
  -9   8   4 2703.66 91.3043  15
  -8   9   5 12587.5 259.569   4
  -8   9   5 12905.6 260.200  15
  -9   8   5 12354.0 255.728  15
  -8   9   6 262.330 41.2991   4
  -8   9   6 238.101 39.8617  15
  -9   8   6 240.084 34.8289  15
   9  -9  -5 35.9979 26.3022  29
  -9  -9  -4 3830.34 97.6544  20
  -9  -9  -3 33.2883 49.6822  20
   9  -9  -3 56.1803 49.0652  29
  -9   9  -3 2.81826 46.2194   4
   9  -9  -2 331.502 57.3227  29
  -9   9  -2 413.400 55.8366   4
  -9  -9  -1-16.8262 55.2814  20
  -9   9  -1-40.4183 55.6630   4
   9  -9  -1 9.66644 56.2961  29
   9  -9   0 28989.2 565.578  29
  -9   9   0 29871.4 564.615   4
  -9  -9   0 28679.7 562.494  20
  -9  -9   1-6.61031 43.4544  20
  -9   9   1 19.1424 57.2158   4
   9  -9   1 37.7741 53.3469  29
  -9   9   2 4537.48 118.623   4
  -9   9   3 32.1539 47.7481   4
  -9   9   4 6810.43 145.482   4
  -9   9   4 6436.16 139.185  15
  -9   9   5 24.6838 28.7255   4
  -9   9   5 23.5938 22.4211  15
   0  10  -9 63.2021 40.1530   5
   0 -10  -9 7.44045 40.4428  30
  10   0  -9 11.6162 40.7298  32
   0  10  -8 3567.04 107.174   5
   0 -10  -8 3403.98 106.852  30
  10   0  -8 3420.26 105.980  32
   0  10  -7 19.8554 75.3964   5
   0 -10  -7-19.6857 69.8773  30
  10   0  -7-47.0466 66.7080  32
 -10   0  -6 11074.8 258.003  12
 -10   0  -6 10598.3 245.716  19
   0  10  -6 10968.2 253.163   5
  10   0  -6 10833.1 246.835  32
   0 -10  -6 10367.9 248.175  30
 -10   0  -5-16.2264 91.0395  12
 -10   0  -5 7.06273 79.3061  19
   0  10  -5 55.4419 91.2913   5
   0 -10  -5 9.16102 78.3821  30
  10   0  -5-15.4773 72.3602  32
 -10   0  -4 19339.8 416.800  13
 -10   0  -4 18830.7 413.923  12
 -10   0  -4 19497.5 405.620  19
  10   0  -4 19654.0 400.034  32
   0 -10  -4 18283.8 403.177  30
   0  10  -4 20016.8 411.784   5
 -10   0  -3 65.8475 85.2411  12
   0 -10  -3 9.08939 74.0604  30
 -10   0  -3 119.216 82.9057  19
   0 -10  -3 40.8490 95.8655   3
   0 -10  -2 2526.82 129.690   3
 -10   0  -2 2361.86 128.425  13
 -10   0  -2 2324.67 119.309  12
 -10   0  -1 2.22130 86.2366  12
 -10   0  -1 115.677 93.0675  13
   0 -10  -1 12.8465 97.6279   3
   0 -10   0 38778.9 777.969   3
   0  10   0 39376.5 763.588  15
 -10   0   0 38234.8 769.564  12
 -10   0   0 39113.0 772.687  13
   0 -10   1 57.3725 93.5711   3
   0  10   1-9.57421 77.5959  15
 -10   0   1 96.8382 89.3003  13
   0 -10   2 6123.98 183.822   3
   0 -10   3 55.7804 96.3960   9
   0 -10   3 77.5269 97.1036   3
   0 -10   4 23725.8 501.527   9
   0 -10   4 23492.6 485.015  10
   0 -10   4 25021.8 507.012   3
   0 -10   5 39.7287 82.6324   3
   0 -10   5 45.6277 84.3004   9
   0 -10   6 21261.9 442.771   3
   0 -10   6 21276.5 440.851   9
   0 -10   6 21023.1 440.286  11
   0 -10   7 26.1863 75.6537  11
   0 -10   7 1.64157 64.1921   9
   0 -10   7 28.6798 65.6729   3
   0 -10   8 496.316 54.5049   9
   0 -10   8 411.466 58.2118   3
   0 -10   9-0.90992 42.3129  11
   1  10  -9 15603.7 292.302   5
  -1  10  -9 15561.1 291.854   5
  -1 -10  -9 14340.7 293.596  30
   1 -10  -9 13894.9 289.230  30
  10   1  -9 14725.7 293.041  32
   1  10  -8 756.681 65.7484   5
  -1  10  -8 761.221 65.2745   5
  10   1  -8 780.030 62.3734  32
  10  -1  -8 707.953 64.3337  32
  -1 -10  -8 713.753 68.1802  30
   1 -10  -8 723.022 62.1100  30
   1  10  -7 5049.49 143.407   5
  -1  10  -7 5220.76 143.532   5
  10   1  -7 5128.10 139.838  32
  -1 -10  -7 5000.37 144.937  30
   1 -10  -7 4547.40 137.245  30
  10  -1  -7 5018.41 141.719  32
 -10   1  -7 5090.51 142.674  19
   1  10  -6 155.136 83.8642   5
  -1  10  -6 213.656 83.9097   5
 -10   1  -6 210.126 81.5589  12
  -1 -10  -6 169.606 83.7312  30
   1 -10  -6 354.734 73.2026  30
  10  -1  -6 199.353 75.5505  32
  10   1  -6 196.917 70.3504  32
 -10  -1  -6 241.771 68.5047  19
 -10   1  -6 199.659 81.6293  19
  -1  10  -5 10609.6 249.225  18
   1  10  -5 11557.6 265.729   5
  -1  10  -5 11054.2 263.410   5
 -10   1  -5 11287.8 265.254  12
  10   1  -5 11662.7 254.416  32
  -1 -10  -5 10688.7 259.971  30
   1 -10  -5 10624.6 251.980  30
  10  -1  -5 11591.4 257.118  32
 -10  -1  -5 11063.5 250.224  19
 -10   1  -5 11432.6 261.554  19
  -1  10  -4 179.939 81.1934  18
 -10  -1  -4 115.304 94.0566  13
 -10   1  -4 170.212 91.2849  12
   1  10  -4 180.573 90.9788   5
  -1  10  -4 255.268 91.5418   5
  -1 -10  -4 126.426 84.4241  30
   1 -10  -4 267.834 75.5072  30
  10  -1  -4 129.450 73.4894  32
 -10  -1  -4 208.045 74.5043  19
 -10   1  -4 152.078 89.4938  19
  -1 -10  -3 7202.90 199.436  30
 -10  -1  -3 7697.21 212.815  13
 -10   1  -3 7592.69 214.453  13
 -10   1  -3 7721.88 206.718  12
 -10  -1  -3 8019.77 212.043  12
   1 -10  -3 7928.09 223.649   3
  -1 -10  -3 8037.74 224.299   3
 -10  -1  -3 7616.94 191.668  19
   1 -10  -2 10603.6 247.360  29
 -10   1  -2 10481.8 262.625  13
 -10   1  -2 10488.3 257.914  12
 -10  -1  -2 10615.4 260.336  12
   1 -10  -2 11000.4 269.914   3
  -1 -10  -2 10775.0 268.742   3
 -10  -1  -2 10256.8 241.466  19
 -10   1  -1 14483.0 329.238  13
 -10   1  -1 14512.9 323.427  12
 -10  -1  -1 14399.2 326.683  12
   1 -10  -1 13944.9 318.052  29
  -1  10  -1 13959.0 321.995  15
   1 -10  -1 14460.3 336.325   3
  -1 -10  -1 14092.5 333.955   3
  -1  10   0 36878.5 731.411  15
   1 -10   0 37282.9 742.953   3
  -1 -10   0 36108.0 739.567   3
 -10   1   0 36968.4 732.017  12
 -10  -1   0 36981.9 736.830  12
 -10   1   0 36809.3 735.440  13
 -10  -1   0 37657.0 739.082  13
  -1  10   1 15498.5 338.375  15
   1 -10   1 15396.7 350.732   3
  -1 -10   1 14755.1 348.524   3
 -10   1   1 15251.6 340.559  13
  -1 -10   2 11017.0 267.987   9
 -10   1   2 10081.4 255.863  13
   1 -10   2 10787.4 266.988   3
  -1 -10   2 10600.6 265.834   3
  -1  10   2 10841.9 254.765  15
  -1  10   3 1608.31 98.4038  15
   1 -10   3 1677.25 114.166   3
  -1 -10   3 1617.67 114.580   3
   1 -10   3 1766.15 116.397   9
  -1 -10   3 1734.66 102.682  10
 -10   1   3 1609.06 103.013  13
  -1  10   4 156.576 74.8164  15
  -1 -10   4 200.876 73.2277  10
 -10   1   4 227.657 77.7690  13
  -1 -10   4 120.441 78.7610  11
   1 -10   4 262.116 96.3627   3
  -1 -10   4 149.282 95.1802   3
   1 -10   4 159.985 88.8138   9
  -1 -10   5 7935.07 195.417  10
  -1 -10   5 7731.54 202.088  11
 -10   1   5 7575.76 190.495  13
   1 -10   5 7963.60 208.780   3
  -1 -10   5 7889.06 207.352   3
   1 -10   5 8055.17 206.523   9
  -1 -10   5 7971.72 207.475   9
  -1 -10   6 343.457 63.4214  10
  -1 -10   6 237.903 79.4768  11
   1 -10   6 277.963 78.0174   3
  -1 -10   6 259.842 75.6074   3
  -1 -10   6 298.952 82.0380   9
   1 -10   6 267.526 72.5509   9
   1 -10   7 2509.66 101.710   3
  -1 -10   7 2684.77 102.527   3
   1 -10   7 2712.09 99.4109   9
  -1 -10   7 2707.88 104.093   9
  -1 -10   7 2570.79 105.035  11
   1 -10   8 686.221 61.0730   3
  -1 -10   8 733.082 59.8723   3
   1 -10   8 700.385 54.8176   9
  -1 -10   8 708.932 59.9611   9
  -1 -10   8 689.940 69.0185  11
   1 -10   8 757.071 68.8730  11
   1 -10   9 17820.5 349.272  11
   2  10  -9 987.421 43.1104   5
  -2  10  -9 901.166 42.2796   5
   2 -10  -9 833.298 36.9602  30
  10   2  -9 1031.23 45.0550  32
   2  10  -9 1048.07 42.1607  21
   2  10  -8 6678.37 157.249   5
  -2  10  -8 6989.43 157.244   5
  10   2  -8 7360.14 159.509  32
  -2 -10  -8 7386.00 165.092  30
  10  -2  -8 6830.78 162.907  28
   2  10  -7 4489.76 129.354   5
  -2  10  -7 4433.02 127.540   5
  -2  10  -7 4307.85 116.623  18
 -10   2  -7 4517.48 133.892  19
  10   2  -7 4453.99 126.561  32
  -2 -10  -7 4775.95 137.211  30
   2 -10  -7 4226.38 120.062  30
  10  -2  -7 4671.97 130.913  32
  -2  10  -6 11107.2 248.264  18
   2  10  -6 11259.3 255.950   5
  -2  10  -6 11101.3 254.321   5
 -10   2  -6 10923.4 255.661  12
 -10  -2  -6 11930.1 264.082  12
 -10   2  -6 11544.5 259.844  19
  10   2  -6 11720.7 251.611  32
  -2 -10  -6 11596.1 262.119  30
   2 -10  -6 10326.1 243.681  30
  10  -2  -6 11489.7 255.646  32
  -2  10  -5 1271.18 91.3038  18
   2  10  -5 1114.69 98.3284   5
  -2  10  -5 1221.29 96.1101   5
 -10   2  -5 1244.83 93.5919  12
 -10  -2  -5 1198.97 99.8264  12
  -2 -10  -5 1360.55 88.4784  20
 -10   2  -5 1304.26 101.888  19
  10   2  -5 1335.39 82.8840  32
  -2 -10  -5 1248.02 101.706  30
  10  -2  -5 1323.04 91.6102  32
  -2  10  -4 24063.5 491.603  18
   2  10  -4 24117.8 492.143   5
  -2  10  -4 24037.3 489.910   5
 -10  -2  -4 23377.3 495.119  13
 -10   2  -4 23840.5 490.916  12
 -10  -2  -4 23794.5 498.195  12
  -2 -10  -4 23339.0 493.449  30
  10  -2  -4 24447.3 487.344  32
 -10   2  -4 24363.0 495.671  19
   2 -10  -3 3815.19 129.550  29
 -10  -2  -3 4031.38 147.615  13
 -10   2  -3 3779.60 136.177  12
 -10  -2  -3 3869.84 146.613  12
  -2  10  -2 600.379 98.2055  15
  10  -2  -2 537.485 82.8348  28
 -10   2  -2 423.664 86.6449  12
 -10  -2  -2 493.977 98.5295  12
 -10   2  -2 555.609 99.7626  13
 -10  -2  -2 529.234 98.4767  13
   2 -10  -2 505.715 103.253   3
  -2 -10  -2 535.308 97.5434   3
   2 -10  -2 577.146 89.2330  29
 -10   2  -1 37943.2 749.822  13
 -10  -2  -1 37230.6 752.121  13
 -10   2  -1 37703.1 743.865  12
   2 -10  -1 37817.2 747.714  29
  -2  10  -1 37681.6 748.113  15
   2 -10  -1 38419.9 756.555   3
  -2 -10  -1 37668.1 756.400   3
 -10   2   0 29810.6 593.573  13
 -10   2   0 29376.4 589.260  12
   2 -10   0 29238.3 594.866  29
  -2  10   0 29231.5 594.384  15
   2 -10   0 29177.7 601.785   3
  -2 -10   0 28687.3 599.398   3
 -10   2   1 37467.1 741.267  12
 -10   2   1 36764.5 742.496  13
   2 -10   1 37880.9 751.169  29
  -2  10   1 37465.2 745.783  15
   2 -10   1 39025.1 753.838   3
  -2 -10   1 37961.0 751.882   3
   2 -10   2 1406.53 108.276   3
  -2 -10   2 1375.06 105.057   3
  -2 -10   2 1466.12 107.641   9
  -2  10   2 1410.69 102.082  15
 -10   2   2 1440.52 96.2568  13
  -2 -10   2 1390.43 107.170  10
   2 -10   3 4115.90 144.422   3
  -2 -10   3 3971.87 143.346   3
  -2 -10   3 3905.91 144.566   9
  -2  10   3 3539.00 140.023  15
  -2 -10   3 3903.17 126.514  11
 -10   2   3 3858.35 128.997  13
  -2 -10   3 4028.40 138.667  10
   2 -10   4 22821.8 472.571   3
  -2 -10   4 22705.9 472.787   3
   2 -10   4 22838.9 471.890   9
  -2 -10   4 22778.3 475.104   9
  -2  10   4 22427.6 465.195  15
  -2 -10   4 22009.1 460.466  11
  -2 -10   4 22732.2 468.890  10
   2 -10   5 1402.75 95.9528   3
  -2 -10   5 1315.75 94.3746   3
   2 -10   5 1397.46 94.4554   9
  -2 -10   5 1265.37 98.1093   9
  -2  10   5 1377.98 89.5858  15
  -2 -10   5 1252.38 90.7000  11
  -2 -10   5 1390.39 90.8530  10
   2 -10   6 16390.2 350.724   3
  -2 -10   6 17157.0 352.060   3
   2 -10   6 16276.2 345.035   9
  -2 -10   6 15970.4 344.589  11
  -2 -10   6 16373.8 343.941  10
  -2  10   6 16071.9 336.433  15
   2 -10   7 4721.75 140.086  11
  -2 -10   7 4432.78 132.613  11
  -2 -10   7 4622.85 124.450  10
   2 -10   7 4770.04 133.223   3
  -2 -10   7 4706.44 133.190   3
   2 -10   8 2647.29 84.0191   3
  -2 -10   8 2448.46 83.1737   3
  -2 -10   8 2533.69 85.0548   9
  -2 -10   8 2433.10 89.1971  11
   2 -10   8 2588.57 91.8806  11
   2 -10   9 929.906 48.3701  11
   3  10  -9 8757.36 165.723  21
  10   3  -9 7764.53 163.742  32
   3  10  -8 1723.19 60.9276   5
  -3  10  -8 1620.67 57.3832  18
  10   3  -8 1818.91 66.5008  32
  10  -3  -8 1882.76 74.1216  28
  -3  10  -7 7892.58 178.558   5
   3  10  -7 7777.46 179.475   5
  10   3  -7 8215.01 181.761  32
  10  -3  -7 7941.27 189.024  28
  -3  10  -7 7783.19 179.269  18
 -10  -3  -6 1211.83 88.4903  12
   3  10  -6 1174.31 81.0219   5
  -3  10  -6 1342.04 79.6542   5
  10   3  -6 1453.77 78.5153  32
  10  -3  -6 1330.53 88.5309  28
  -3  10  -6 1317.02 84.5751  18
  -3  10  -5 34147.6 672.339  18
   3  10  -5 33806.8 668.068   5
  -3  10  -5 34235.0 667.452   5
 -10   3  -5 33685.2 667.639  12
 -10  -3  -5 34196.9 675.674  12
  10   3  -5 34902.4 663.857  32
  10  -3  -5 34842.1 675.567  28
  -3 -10  -5 33806.8 671.961  20
  -3 -10  -4 482.158 85.0743  20
  -3  10  -4 447.003 92.0756  18
   3  10  -4 544.231 84.2841   5
  -3  10  -4 506.521 83.2819   5
   3 -10  -4 457.031 73.2732  29
[truncated: 50,698 more chars]
