# Supplementary material for: Synthesis, crystal structure and properties of chlorido­tetra­kis­(pyridine-3-carbo­nitrile)­thio­cyanato­iron(II)
Source: Acta Crystallogr E Crystallogr Commun. 2023 Nov 21;79(Pt 12):1173–8. doi: 10.1107/S205698902300988X (PMC10833408; doi:10.1107/S205698902300988X)
Supplement: Supplementary file 2 [file e-79-01173-Isup2.hkl]

data_I                                                                          
_shelx_title ' amm30_a.res in P4nc'                                             
_shelx_refln_list_code          4                                               
_shelx_F_calc_maximum      160.66                                               
_exptl_crystal_F_000       576.00                                               
_reflns_d_resolution_high  0.7831                                               
                                                                                
loop_                                                                           
 _space_group_symop_operation_xyz                                               
 'x, y, z'                                                                      
 '-x, -y, z'                                                                    
 '-y, x, z'                                                                     
 'y, -x, z'                                                                     
 'x+1/2, -y+1/2, z+1/2'                                                         
 '-x+1/2, y+1/2, z+1/2'                                                         
 '-y+1/2, -x+1/2, z+1/2'                                                        
 'y+1/2, x+1/2, z+1/2'                                                          
                                                                                
_cell_length_a    10.7941                                                       
_cell_length_b    10.7941                                                       
_cell_length_c    11.1507                                                       
_cell_angle_alpha  90.000                                                       
_cell_angle_beta   90.000                                                       
_cell_angle_gamma  90.000                                                       
                                                                                
_shelx_F_squared_multiplier     1.000                                           
                                                                                
loop_                                                                           
 _refln_index_h                                                                 
 _refln_index_k                                                                 
 _refln_index_l                                                                 
 _refln_F_squared_calc                                                          
 _refln_F_squared_meas                                                          
 _refln_F_squared_sigma                                                         
 _refln_observed_status                                                         
   0   0 -14        547.98        478.63        62.78 o                         
   1   1 -14        488.82        446.98        28.99 o                         
   0   2 -14        284.28        227.65         3.33 o                         
   1   2 -14          3.87          2.58         0.38 o                         
   0   1 -13        135.45        132.90         4.27 o                         
   1   2 -13        180.07        219.24         2.51 o                         
   0   3 -13        106.53        113.51         2.38 o                         
   1   3 -13         57.15         58.69         2.61 o                         
   2   3 -13        122.18        116.27         1.66 o                         
   1   4 -13         11.02         13.76         0.68 o                         
   2   4 -13         10.80         10.48         0.56 o                         
   3   4 -13        140.16        134.93         5.17 o                         
   0   5 -13         30.53         26.98         1.26 o                         
   1   5 -13         17.92         17.40         1.19 o                         
   2   5 -13         53.93         40.07         1.33 o                         
   0   0 -12        393.33        423.11         9.38 o                         
   1   1 -12        423.70        452.64         4.59 o                         
   0   2 -12        329.28        347.49         8.91 o                         
   1   2 -12         51.29         57.07         0.98 o                         
   2   2 -12        156.08        160.33         3.91 o                         
   1   3 -12         65.89         69.14         1.27 o                         
   2   3 -12         33.65         38.89         0.93 o                         
   3   3 -12        594.69        648.00        13.88 o                         
   0   4 -12         24.42         27.85         1.33 o                         
   1   4 -12          7.90          9.27         0.84 o                         
   2   4 -12        440.77        478.45         5.02 o                         
   3   4 -12          7.15          8.14         0.63 o                         
   4   4 -12        147.42        157.94         4.00 o                         
   1   5 -12        299.31        314.76         2.46 o                         
   2   5 -12          1.48          3.02         0.58 o                         
   3   5 -12        144.01        138.11         4.21 o                         
   4   5 -12         18.00         21.10         1.00 o                         
   5   5 -12         97.99         88.01         2.23 o                         
   0   6 -12        309.46        324.17         4.85 o                         
   1   6 -12          8.31          9.71         0.71 o                         
   2   6 -12         59.13         56.39         2.66 o                         
   3   6 -12          3.39          4.74         0.72 o                         
   4   6 -12        268.95        212.49         4.41 o                         
   1   7 -12        296.14        275.06         3.66 o                         
   2   7 -12         11.67          8.03         0.92 o                         
   0   1 -11        179.60        174.11         3.14 o                         
   1   2 -11        705.70        735.56         4.58 o                         
   0   3 -11        786.57        876.30        13.82 o                         
   1   3 -11        209.22        208.20         1.84 o                         
   2   3 -11        193.99        183.95         1.95 o                         
   1   4 -11        206.35        212.76         1.67 o                         
   2   4 -11         61.45         65.03         0.88 o                         
   3   4 -11        338.87        366.21         2.48 o                         
   0   5 -11        592.42        601.87         6.27 o                         
   1   5 -11         18.92         20.40         0.77 o                         
   2   5 -11        127.76        140.60         2.39 o                         
   3   5 -11         20.22         22.02         0.71 o                         
   4   5 -11        466.93        490.86         8.87 o                         
   1   6 -11        309.38        333.61         2.64 o                         
   2   6 -11          1.34          2.58         0.69 o                         
   3   6 -11        148.95        147.90         2.32 o                         
   4   6 -11         12.72         13.94         0.71 o                         
   5   6 -11         33.78         37.95         1.28 o                         
   0   7 -11          6.22          9.15         1.08 o                         
   1   7 -11         88.85         95.12         1.30 o                         
   2   7 -11        397.94        393.86         3.98 o                         
   3   7 -11         60.32         60.92         1.08 o                         
   4   7 -11        254.85        242.36         3.67 o                         
   5   7 -11         59.74         44.74         1.81 o                         
   1   8 -11        219.12        210.77         2.06 o                         
   2   8 -11         10.85         10.33         0.49 o                         
   3   8 -11         47.26         32.71         2.40 o                         
   0   0 -10        442.12        458.92         7.31 o                         
   1   1 -10        597.49        601.55         4.55 o                         
   0   2 -10        593.52        605.39         5.72 o                         
   1   2 -10         98.62        101.62         1.10 o                         
   2   2 -10        254.57        240.73         2.45 o                         
   1   3 -10        309.27        306.83         2.10 o                         
   2   3 -10         80.50         78.78         1.03 o                         
   3   3 -10       1302.86       1361.70        10.83 o                         
   0   4 -10        157.15        157.18         2.72 o                         
   1   4 -10         39.90         43.38         0.88 o                         
   2   4 -10        548.75        567.93         4.62 o                         
   3   4 -10         19.28         16.65         0.74 o                         
   4   4 -10        228.00        224.17         2.71 o                         
   1   5 -10        266.20        266.55         2.00 o                         
   2   5 -10         34.20         35.95         0.88 o                         
   3   5 -10        343.68        359.69         3.58 o                         
   4   5 -10         28.61         30.62         0.89 o                         
   5   5 -10        195.25        185.39         3.64 o                         
   0   6 -10       1534.27       1555.71        13.42 o                         
   1   6 -10         24.29         25.45         0.81 o                         
   2   6 -10         68.67         71.95         1.01 o                         
   3   6 -10         51.09         52.88         0.89 o                         
   4   6 -10        272.28        273.18         3.64 o                         
   5   6 -10         12.81         10.00         1.26 o                         
   6   6 -10        238.08        258.20         4.09 o                         
   1   7 -10        145.12        150.32         1.41 o                         
   2   7 -10        114.04        113.64         1.31 o                         
   3   7 -10        301.23        312.00         3.03 o                         
   4   7 -10         28.35         29.54         1.14 o                         
   5   7 -10        252.43        257.90         3.89 o                         
   6   7 -10          1.76          1.97         0.57 o                         
   0   8 -10        127.15        139.72         2.32 o                         
   1   8 -10         19.51         22.13         1.08 o                         
   2   8 -10        314.51        319.34         2.61 o                         
   3   8 -10         18.16         21.73         0.68 o                         
   4   8 -10         81.28         66.41         1.08 o                         
   5   8 -10         51.54         54.62         2.61 o                         
   1   9 -10        221.08        228.25         2.36 o                         
   2   9 -10         11.54          9.53         0.53 o                         
   3   9 -10        292.98        228.65         3.43 o                         
   0   1  -9       1918.40       1935.48        11.79 o                         
   1   2  -9       1325.74       1307.19         5.83 o                         
   0   3  -9        403.17        410.41         5.43 o                         
   1   3  -9        117.34        107.99         1.23 o                         
   2   3  -9       1581.11       1565.35        12.60 o                         
   1   4  -9        831.02        834.24         4.91 o                         
   2   4  -9        131.40        132.70         1.19 o                         
   3   4  -9       1456.18       1484.24         7.43 o                         
   0   5  -9       2211.73       2245.01        17.48 o                         
   1   5  -9         73.41         69.76         1.05 o                         
   2   5  -9        786.47        804.17         5.23 o                         
   3   5  -9         18.87         19.74         0.82 o                         
   4   5  -9        877.62        910.77         5.69 o                         
   1   6  -9       1194.18       1236.51         7.69 o                         
   2   6  -9          6.32          5.05         0.86 o                         
   3   6  -9        499.82        532.61         3.83 o                         
   4   6  -9          7.18          8.41         0.88 o                         
   5   6  -9        511.82        535.33         7.08 o                         
   0   7  -9        484.78        480.69         5.32 o                         
   1   7  -9        103.97         99.61         1.44 o                         
   2   7  -9        887.95        916.72         6.04 o                         
   3   7  -9          6.56          8.06         0.89 o                         
   4   7  -9        966.15       1016.68         7.42 o                         
   5   7  -9         47.92         48.58         1.20 o                         
   6   7  -9        512.66        542.37         6.32 o                         
   1   8  -9        746.69        801.81         8.06 o                         
   2   8  -9         30.63         28.64         1.02 o                         
   3   8  -9        392.57        407.28         2.93 o                         
   4   8  -9         27.21         26.04         0.78 o                         
   5   8  -9        459.64        497.36         4.37 o                         
   6   8  -9         26.22         26.99         1.12 o                         
   7   8  -9        368.63        250.92         3.49 o                         
   0   9  -9        244.27        283.18         3.75 o                         
   1   9  -9         42.34         39.80         0.99 o                         
   2   9  -9        571.55        603.92         5.55 o                         
   3   9  -9          4.83          6.06         0.54 o                         
   4   9  -9        348.26        363.73         4.74 o                         
   5   9  -9          7.88          6.79         0.68 o                         
   1  10  -9        457.94        463.75         9.54 o                         
   2  10  -9         33.33         29.92         1.17 o                         
   3  10  -9        295.60        258.67        15.50 o                         
   0   0  -8        454.16        474.18        15.31 o                         
   1   1  -8        757.22        739.78         9.78 o                         
   0   2  -8        693.22        720.62         8.87 o                         
   1   2  -8         78.34         82.66         1.98 o                         
   2   2  -8        640.58        615.22         9.02 o                         
   1   3  -8         91.59         89.36         2.11 o                         
   2   3  -8         80.15         72.28         1.55 o                         
   3   3  -8       1380.31       1379.42         8.12 o                         
   0   4  -8       1027.84       1013.35         7.62 o                         
   1   4  -8         48.72         45.85         1.25 o                         
   2   4  -8         84.59         83.00         1.08 o                         
   3   4  -8        121.83        114.66         1.42 o                         
   4   4  -8       1428.47       1432.26        11.34 o                         
   1   5  -8        124.99        122.18         1.18 o                         
   2   5  -8        126.19        122.17         2.10 o                         
   3   5  -8        844.40        830.26         5.19 o                         
   4   5  -8        327.71        323.60         2.18 o                         
   5   5  -8         36.76         39.61         1.40 o                         
   0   6  -8        799.11        777.29         9.86 o                         
   1   6  -8         33.10         34.89         0.95 o                         
   2   6  -8        511.62        517.48         3.55 o                         
   3   6  -8        142.64        143.04         1.47 o                         
   4   6  -8        104.23        113.29         1.34 o                         
   5   6  -8         73.18         69.63         1.36 o                         
   6   6  -8        543.63        574.53         8.51 o                         
   1   7  -8        231.21        241.60         2.64 o                         
   2   7  -8        261.05        253.18         2.03 o                         
   3   7  -8        143.49        152.09         1.75 o                         
   4   7  -8         14.77         15.87         0.91 o                         
   5   7  -8         85.52         86.08         1.25 o                         
   6   7  -8         59.34         61.18         1.20 o                         
   7   7  -8        170.18        176.29         3.09 o                         
   0   8  -8        352.72        356.77         4.17 o                         
   1   8  -8         40.29         34.42         1.12 o                         
   2   8  -8        131.85        131.47         1.85 o                         
   3   8  -8         15.05         15.15         0.92 o                         
   4   8  -8        113.18        113.99         1.35 o                         
   5   8  -8         30.11         31.91         0.96 o                         
   6   8  -8        520.16        533.00         4.82 o                         
   7   8  -8         56.81         54.23         0.86 o                         
   8   8  -8        133.25        107.83         2.39 o                         
   1   9  -8        175.55        188.74         2.12 o                         
   2   9  -8         33.86         31.80         0.97 o                         
   3   9  -8        220.30        226.96         2.07 o                         
   4   9  -8         47.59         44.63         1.08 o                         
   5   9  -8        596.81        617.55         9.42 o                         
   6   9  -8         39.06         37.87         1.18 o                         
   0  10  -8        104.08        108.18         1.92 o                         
   1  10  -8         22.98         23.16         0.82 o                         
   2  10  -8        208.37        220.27         4.07 o                         
   3  10  -8         62.01         54.60         1.61 o                         
   4  10  -8         45.09         43.95         1.16 o                         
   5  10  -8         78.69         71.81         5.35 o                         
   1  11  -8         73.74         68.00         1.13 o                         
   2  11  -8          9.06          7.11         0.42 o                         
   3  11  -8        267.72        178.93         3.66 o                         
   0   1  -7       1501.68       1512.96        13.54 o                         
   1   2  -7        826.93        802.49         5.93 o                         
   0   3  -7        160.26        152.83         3.29 o                         
   1   3  -7         76.33         70.64         1.59 o                         
   2   3  -7        402.83        400.61         3.49 o                         
   1   4  -7        345.69        309.57         3.23 o                         
   2   4  -7         77.59         71.60         1.74 o                         
   3   4  -7       1699.10       1618.07        14.37 o                         
   0   5  -7        582.51        557.12        10.73 o                         
   1   5  -7         75.78         74.58         2.28 o                         
   2   5  -7       1024.46        979.68         5.67 o                         
   3   5  -7         80.43         76.79         1.08 o                         
   4   5  -7        312.70        310.68         3.16 o                         
   1   6  -7        430.43        432.72         4.23 o                         
   2   6  -7        229.20        225.67         2.35 o                         
   3   6  -7        516.66        522.04         3.14 o                         
   4   6  -7         41.34         42.08         1.01 o                         
   5   6  -7        631.87        606.33         4.00 o                         
   0   7  -7       1497.28       1395.32        12.74 o                         
   1   7  -7         44.98         35.42         0.82 o                         
   2   7  -7        106.07        112.94         1.32 o                         
   3   7  -7        151.63        152.92         1.80 o                         
   4   7  -7        274.98        276.87         2.33 o                         
   5   7  -7        244.61        240.52         3.12 o                         
   6   7  -7        361.10        384.34         3.53 o                         
   1   8  -7        314.36        332.32         2.24 o                         
   2   8  -7         68.05         68.99         1.18 o                         
   3   8  -7        137.61        135.42         1.62 o                         
   4   8  -7         84.33         78.93         1.11 o                         
   5   8  -7        390.77        402.88         3.65 o                         
   6   8  -7          7.23          8.08         0.81 o                         
   7   8  -7        214.48        213.01         2.24 o                         
   0   9  -7        125.61        137.97         2.09 o                         
   1   9  -7         52.35         45.66         1.21 o                         
   2   9  -7        415.48        419.41         3.30 o                         
   3   9  -7         89.72         86.00         1.16 o                         
   4   9  -7         94.26         97.49         2.83 o                         
   5   9  -7         12.46         11.84         1.16 o                         
   6   9  -7        300.08        296.41         5.14 o                         
   7   9  -7         19.33         19.90         0.88 o                         
   1  10  -7        144.17        156.46         1.69 o                         
   2  10  -7        140.89        139.74         1.53 o                         
   3  10  -7        249.14        247.38         2.53 o                         
   4  10  -7         32.64         34.15         0.92 o                         
   5  10  -7        246.87        244.95         3.04 o                         
   6  10  -7          3.75          3.22         0.62 o                         
   0  11  -7        199.18        176.00         7.65 o                         
   1  11  -7         15.93         17.05         0.79 o                         
   2  11  -7        123.12        118.12         2.28 o                         
   3  11  -7         44.95         34.58         0.85 o                         
   4  11  -7        317.73        315.13        11.73 o                         
   0   0  -6       3232.04       3294.12        45.44 o                         
   1   1  -6       1195.95       1099.52        11.53 o                         
   0   2  -6        221.29        239.19         3.95 o                         
   1   2  -6        422.82        429.47         3.12 o                         
   2   2  -6       2624.12       2632.32        18.77 o                         
   1   3  -6       1049.73       1023.16         6.31 o                         
   2   3  -6        148.66        143.70         1.77 o                         
   3   3  -6        115.82         86.68         2.40 o                         
   0   4  -6       1446.28       1443.68        13.04 o                         
   1   4  -6         99.54        106.17         1.70 o                         
   2   4  -6        650.24        599.91         4.49 o                         
   3   4  -6        162.62        161.58         2.29 o                         
   4   4  -6       3252.76       3073.42        46.37 o                         
   1   5  -6        843.19        827.09         9.62 o                         
   2   5  -6        221.55        214.97         3.59 o                         
   3   5  -6        194.68        197.59         4.88 o                         
   4   5  -6         57.45         56.85         1.29 o                         
   5   5  -6       1437.07       1381.64        10.88 o                         
   0   6  -6        235.12        208.07         6.83 o                         
   1   6  -6         30.26         31.19         2.29 o                         
   2   6  -6        714.84        697.70         5.88 o                         
   3   6  -6         25.79         26.80         0.75 o                         
   4   6  -6        168.32        173.52         1.52 o                         
   5   6  -6        530.08        510.50         3.73 o                         
   6   6  -6        426.27        432.64         4.01 o                         
   1   7  -6        604.50        583.24         3.39 o                         
   2   7  -6        241.66        224.56         1.64 o                         
   3   7  -6        858.22        860.03         4.84 o                         
   4   7  -6         57.18         56.21         0.95 o                         
   5   7  -6        169.83        164.07         1.60 o                         
   6   7  -6        215.87        222.07         2.26 o                         
   7   7  -6        885.68        889.08         9.46 o                         
   0   8  -6        288.08        301.74         3.43 o                         
   1   8  -6         84.41         76.96         1.12 o                         
   2   8  -6        184.40        180.18         1.99 o                         
   3   8  -6         90.56         86.86         1.11 o                         
   4   8  -6        603.43        621.97         4.07 o                         
   5   8  -6          1.50          3.85         0.90 o                         
   6   8  -6        269.44        283.40         2.76 o                         
   7   8  -6         14.41         15.09         0.67 o                         
   8   8  -6        289.29        294.06         3.18 o                         
   1   9  -6        231.30        247.09         2.11 o                         
   2   9  -6        124.08        119.93         1.17 o                         
   3   9  -6        160.12        149.91         1.40 o                         
   4   9  -6         10.56          9.50         0.78 o                         
   5   9  -6        139.87        142.66         1.72 o                         
   6   9  -6         17.91         18.07         0.97 o                         
   7   9  -6        148.04        156.94         2.62 o                         
   8   9  -6          7.25          6.97         0.86 o                         
   0  10  -6        335.85        336.19         3.57 o                         
   1  10  -6          7.86          7.10         0.81 o                         
   2  10  -6        339.57        352.86         3.71 o                         
   3  10  -6         47.02         41.07         1.06 o                         
   4  10  -6        225.54        230.11         2.48 o                         
   5  10  -6        126.04        129.59         1.79 o                         
   6  10  -6        173.00        171.32         3.05 o                         
   7  10  -6         37.15         32.40         1.45 o                         
   1  11  -6        166.15        184.77         2.06 o                         
   2  11  -6         13.15         15.14         0.68 o                         
   3  11  -6        118.72        128.14         4.00 o                         
   4  11  -6          1.72          2.16         0.61 o                         
   5  11  -6         77.36         73.79         1.57 o                         
   0  12  -6         32.51         26.12         1.96 o                         
   1  12  -6          0.01          0.93         0.59 o                         
   2  12  -6        116.58        104.12         1.67 o                         
   0   1  -5       6296.38       6244.76        42.35 o                         
   1   2  -5       3023.88       2880.73        14.47 o                         
   0   3  -5       3850.98       3498.36        46.55 o                         
   1   3  -5        373.40        377.80         2.64 o                         
   2   3  -5       2745.02       2593.77        18.31 o                         
   1   4  -5       1266.40       1125.97         6.37 o                         
   2   4  -5        281.56        273.76         2.45 o                         
   3   4  -5       4336.22       4188.95        30.35 o                         
   0   5  -5       2836.08       2627.93        26.18 o                         
   1   5  -5        484.88        510.51         5.32 o                         
   2   5  -5       2968.06       2784.53        20.77 o                         
   3   5  -5        441.32        442.37         5.34 o                         
   4   5  -5       1355.52       1252.58        10.66 o                         
   1   6  -5       1886.04       1830.31        13.25 o                         
   2   6  -5        638.01        640.56         6.96 o                         
   3   6  -5       3301.77       3171.56        29.51 o                         
   4   6  -5        226.58        221.62         1.92 o                         
   5   6  -5       1207.47       1140.92         7.08 o                         
   0   7  -5       2489.28       2341.72        25.51 o                         
   1   7  -5         37.17         38.84         1.32 o                         
   2   7  -5       1149.78       1085.21         5.31 o                         
   3   7  -5        421.89        433.07         2.40 o                         
   4   7  -5        453.86        433.90         2.83 o                         
   5   7  -5        385.70        392.70         2.75 o                         
   6   7  -5       1613.88       1611.15         9.82 o                         
   1   8  -5       1797.26       1712.55         7.99 o                         
   2   8  -5        118.55        116.44         1.27 o                         
   3   8  -5        501.13        481.84         2.58 o                         
   4   8  -5         22.44         24.79         0.72 o                         
   5   8  -5       1695.45       1668.64         8.91 o                         
   6   8  -5        198.93        199.89         1.85 o                         
   7   8  -5        652.83        640.12         4.37 o                         
   0   9  -5       1768.24       1781.86        15.33 o                         
   1   9  -5         20.75         18.74         0.90 o                         
   2   9  -5        627.65        653.87         4.13 o                         
   3   9  -5         21.38         19.42         0.89 o                         
   4   9  -5       1795.17       1731.33        11.69 o                         
   5   9  -5         76.84         76.59         1.20 o                         
   6   9  -5        645.49        639.56         6.66 o                         
   7   9  -5         34.68         34.93         0.85 o                         
   8   9  -5        433.51        421.15         4.00 o                         
   1  10  -5        342.19        348.54         3.63 o                         
   2  10  -5         41.13         39.70         0.93 o                         
   3  10  -5       1049.39       1068.05         7.40 o                         
   4  10  -5          0.05          1.34         0.74 o                         
   5  10  -5        542.20        552.39         5.71 o                         
   6  10  -5         59.98         57.28         1.54 o                         
   7  10  -5        107.53        102.83         1.26 o                         
   8  10  -5         10.85          8.71         0.76 o                         
   0  11  -5        769.44        798.19         7.90 o                         
   1  11  -5         34.52         34.85         1.11 o                         
   2  11  -5        937.13        915.27         9.08 o                         
   3  11  -5         34.12         34.21         0.85 o                         
   4  11  -5        255.83        273.30         2.91 o                         
   5  11  -5         13.15         13.10         0.96 o                         
   6  11  -5        577.66        539.98         6.03 o                         
   1  12  -5        538.25        559.80         6.28 o                         
   2  12  -5         22.16         21.33         0.68 o                         
   3  12  -5        681.86        647.45        26.07 o                         
   4  12  -5          8.49          6.43         0.56 o                         
   0   0  -4         88.16         75.24         1.85 o                         
   1   1  -4       6127.40       5937.52        36.91 o                         
   0   2  -4       4635.99       4539.78        38.37 o                         
   1   2  -4       1551.09       1641.94         8.16 o                         
   2   2  -4       1238.37       1128.88         8.32 o                         
   1   3  -4       2060.80       1948.15         9.20 o                         
   2   3  -4        438.67        438.54         3.73 o                         
   3   3  -4        451.42        439.43         5.79 o                         
   0   4  -4        382.07        296.19         3.63 o                         
   1   4  -4         34.74         45.74         0.87 o                         
   2   4  -4       5649.62       5652.95        27.59 o                         
   3   4  -4         98.90         96.71         1.30 o                         
   4   4  -4       2615.86       2473.60        27.58 o                         
   1   5  -4       1057.37       1037.21         8.34 o                         
   2   5  -4        136.74        141.88         1.75 o                         
   3   5  -4       2722.17       2601.66        19.50 o                         
   4   5  -4        146.97        142.37         2.45 o                         
   5   5  -4        941.79        913.93        14.68 o                         
   0   6  -4       2442.66       2423.13        20.51 o                         
   1   6  -4        460.21        483.55         5.20 o                         
   2   6  -4        772.66        713.58         5.94 o                         
   3   6  -4          3.62          4.09         1.14 o                         
   4   6  -4        442.49        444.32         6.14 o                         
   5   6  -4        128.01        129.18         2.41 o                         
   6   6  -4        540.08        531.31         7.89 o                         
   1   7  -4       2431.32       2407.54        19.49 o                         
   2   7  -4         78.48         82.85         2.17 o                         
   3   7  -4        639.61        608.49         4.99 o                         
   4   7  -4         46.79         41.82         0.74 o                         
   5   7  -4       1118.62       1117.54         8.68 o                         
   6   7  -4        241.72        241.86         2.22 o                         
   7   7  -4        649.49        638.23         7.03 o                         
   0   8  -4       1112.43       1093.02         9.03 o                         
   1   8  -4          8.28         10.29         0.83 o                         
   2   8  -4        516.94        505.21         4.50 o                         
   3   8  -4         21.82         20.43         0.68 o                         
   4   8  -4        593.85        622.45         3.79 o                         
   5   8  -4         33.49         32.03         0.98 o                         
   6   8  -4       1546.99       1544.88         9.46 o                         
   7   8  -4         37.13         38.79         0.96 o                         
   8   8  -4        107.87        113.26         1.74 o                         
   1   9  -4        392.37        397.61         3.23 o                         
   2   9  -4        103.63        107.07         2.02 o                         
   3   9  -4        746.63        745.44         4.63 o                         
   4   9  -4         91.83         94.77         1.11 o                         
   5   9  -4        394.19        378.41         2.61 o                         
   6   9  -4         62.75         64.49         1.07 o                         
   7   9  -4        439.44        451.33         3.21 o                         
   8   9  -4         82.85         87.21         1.28 o                         
   9   9  -4        110.33        119.59         3.05 o                         
   0  10  -4        594.94        602.14         6.57 o                         
   1  10  -4          4.06          5.66         0.83 o                         
   2  10  -4        731.31        747.42         5.13 o                         
   3  10  -4         17.33         14.83         0.86 o                         
   4  10  -4       1013.05       1029.17         6.09 o                         
   5  10  -4          4.05          5.59         0.86 o                         
   6  10  -4        233.44        226.70         2.80 o                         
   7  10  -4         13.15         13.35         0.73 o                         
   8  10  -4        239.09        218.23         2.34 o                         
   1  11  -4        372.14        397.68         3.56 o                         
   2  11  -4         63.95         61.90         1.42 o                         
   3  11  -4        264.04        275.22         2.27 o                         
   4  11  -4         90.20         89.74         1.28 o                         
   5  11  -4        435.97        457.54         5.32 o                         
   6  11  -4        156.90        162.99         1.96 o                         
   7  11  -4        223.70        183.90         2.82 o                         
   0  12  -4        196.55        190.77         3.86 o                         
   1  12  -4          8.03         10.04         0.82 o                         
   2  12  -4        441.84        463.55         4.48 o                         
   3  12  -4         43.74         41.18         1.63 o                         
   4  12  -4        197.55        193.93        10.07 o                         
   5  12  -4          5.84          4.82         0.44 o                         
   1  13  -4        499.37        453.25         7.82 o                         
   0   1  -3       3122.79       3141.67        20.40 o                         
   1   2  -3       1052.38       1038.09         5.38 o                         
   0   3  -3       2283.95       2197.05        13.44 o                         
   1   3  -3       1758.23       1757.67         8.72 o                         
   2   3  -3       2705.46       2665.37        12.47 o                         
   1   4  -3        162.36        200.50         1.50 o                         
   2   4  -3       1276.83       1314.55         6.51 o                         
   3   4  -3       2179.44       2162.69        14.00 o                         
   0   5  -3       3157.53       3092.76        30.78 o                         
   1   5  -3       1075.90       1116.69         7.77 o                         
   2   5  -3        116.00         97.15         1.81 o                         
   3   5  -3        117.83        115.30         1.54 o                         
   4   5  -3        877.82        838.35         6.11 o                         
   1   6  -3       2715.02       2701.10        37.41 o                         
   2   6  -3         62.67         68.54         1.21 o                         
   3   6  -3        378.64        353.47         3.75 o                         
   4   6  -3        345.04        345.29         4.51 o                         
   5   6  -3        331.15        316.02         4.76 o                         
   0   7  -3        287.91        238.28         3.39 o                         
   1   7  -3         21.74         27.31         1.16 o                         
   2   7  -3        253.59        238.56         2.92 o                         
   3   7  -3        293.57        288.35         2.83 o                         
   4   7  -3        430.32        405.95         4.96 o                         
   5   7  -3        111.77        108.91         1.45 o                         
   6   7  -3        587.73        606.09         4.90 o                         
   1   8  -3        648.53        644.77         5.55 o                         
   2   8  -3        365.85        349.32         2.18 o                         
   3   8  -3       1403.37       1355.68         6.50 o                         
   4   8  -3        212.02        216.03         1.66 o                         
   5   8  -3        501.61        510.22         3.73 o                         
   6   8  -3        217.95        215.78         2.01 o                         
   7   8  -3        183.95        178.30         3.05 o                         
   0   9  -3        332.40        335.86         5.73 o                         
   1   9  -3         98.97         97.88         1.23 o                         
   2   9  -3       1268.75       1307.75         8.85 o                         
   3   9  -3        121.62        125.32         1.53 o                         
   4   9  -3        891.16        856.51         5.77 o                         
   5   9  -3         83.45         88.91         1.47 o                         
   6   9  -3       1005.35       1009.56         7.54 o                         
   7   9  -3         40.35         48.25         1.10 o                         
   8   9  -3         89.06        102.20         1.48 o                         
   1  10  -3        229.01        240.98         2.36 o                         
   2  10  -3        119.49        120.79         2.18 o                         
   3  10  -3        158.46        173.36         2.06 o                         
   4  10  -3         38.75         44.11         0.92 o                         
   5  10  -3        137.36        146.33         1.50 o                         
   6  10  -3        138.89        138.42         1.57 o                         
   7  10  -3        122.17        134.37         1.34 o                         
   8  10  -3         34.07         27.93         0.86 o                         
   9  10  -3        162.69        131.38         2.84 o                         
   0  11  -3        490.19        522.15         7.83 o                         
   1  11  -3         30.90         27.80         1.11 o                         
   2  11  -3        311.05        321.25         2.65 o                         
   3  11  -3         18.96         19.62         0.82 o                         
   4  11  -3        495.54        502.27         4.03 o                         
   5  11  -3        149.66        157.04         1.73 o                         
   6  11  -3        135.70        151.38         2.41 o                         
   7  11  -3        280.48        270.84         5.30 o                         
   1  12  -3        126.10        142.21         2.25 o                         
   2  12  -3         14.92         17.79         0.80 o                         
   3  12  -3        489.68        501.98         6.36 o                         
   4  12  -3         14.34         13.79         0.65 o                         
   5  12  -3        256.97        291.07         3.32 o                         
   6  12  -3         20.78         15.13         0.50 o                         
   0  13  -3        301.33        342.46         6.40 o                         
   1  13  -3         16.78         17.84         0.64 o                         
   2  13  -3         32.77         37.31         0.80 o                         
   3  13  -3          8.91          8.41         0.45 o                         
   0   0  -2      25813.08      23349.13       301.88 o                         
   1   1  -2       1991.09       2054.46        12.95 o                         
   0   2  -2      11656.78      11433.92        94.53 o                         
   1   2  -2       4152.92       4272.22        19.28 o                         
   2   2  -2       1487.69       1619.45        10.53 o                         
   1   3  -2       4246.06       4121.30        18.80 o                         
   2   3  -2        475.21        470.75         3.01 o                         
   3   3  -2       1006.41        898.02         9.49 o                         
   0   4  -2        936.11       1149.94        11.94 o                         
   1   4  -2        185.18        186.59         1.37 o                         
   2   4  -2       2866.58       2886.67        15.54 o                         
   3   4  -2         74.76         82.90         1.14 o                         
   4   4  -2         36.47         19.69         1.06 o                         
   1   5  -2         84.68         59.50         1.41 o                         
   2   5  -2         23.99         27.23         0.85 o                         
   3   5  -2       1193.42       1151.08         6.80 o                         
   4   5  -2         19.73         21.04         0.83 o                         
   5   5  -2        518.10        523.13         8.02 o                         
   0   6  -2       1783.74       1797.80        15.44 o                         
   1   6  -2        465.02        514.91         6.72 o                         
   2   6  -2        598.12        545.22         4.20 o                         
   3   6  -2        238.07        249.66         2.84 o                         
   4   6  -2        352.70        317.85         3.12 o                         
   5   6  -2         86.96         88.82         2.16 o                         
   6   6  -2        513.21        527.16         4.47 o                         
   1   7  -2        405.74        385.35         5.66 o                         
   2   7  -2         69.68         74.96         1.36 o                         
   3   7  -2        113.23        111.12         1.57 o                         
   4   7  -2         11.82         10.05         0.98 o                         
   5   7  -2        108.19        107.73         1.32 o                         
   6   7  -2        132.92        139.33         1.36 o                         
   7   7  -2         86.20         73.52         1.51 o                         
   0   8  -2       1237.70       1234.09        10.82 o                         
   1   8  -2        251.89        247.04         2.78 o                         
   2   8  -2        180.67        176.47         2.44 o                         
   3   8  -2         26.50         24.16         0.71 o                         
   4   8  -2        129.53        130.01         1.63 o                         
   5   8  -2         94.31         99.58         1.29 o                         
   6   8  -2        427.43        390.19         2.89 o                         
   7   8  -2        108.19        112.28         1.21 o                         
   8   8  -2        108.65        116.01         1.65 o                         
   1   9  -2         98.82        101.70         1.28 o                         
   2   9  -2         16.97         18.78         0.81 o                         
   3   9  -2        713.56        717.49         4.70 o                         
   4   9  -2         40.06         40.90         1.02 o                         
   5   9  -2        105.06         93.61         1.31 o                         
   6   9  -2          2.40          3.72         0.94 o                         
   7   9  -2        199.10        207.76         1.98 o                         
   8   9  -2         45.79         49.90         0.95 o                         
   9   9  -2         12.54         11.80         1.28 o                         
   0  10  -2         73.24         75.02         2.26 o                         
   1  10  -2        317.75        330.78         3.04 o                         
   2  10  -2         13.94         16.61         0.98 o                         
   3  10  -2         44.71         47.77         1.05 o                         
   4  10  -2        280.58        290.00         2.67 o                         
   5  10  -2        113.88        110.66         1.32 o                         
   6  10  -2         33.75         36.55         0.98 o                         
   7  10  -2          7.50          9.74         0.70 o                         
   8  10  -2         39.13         37.39         0.84 o                         
   9  10  -2         10.45         10.24         0.97 o                         
   1  11  -2        152.24        160.39         2.29 o                         
   2  11  -2        423.29        426.48         6.72 o                         
   3  11  -2        111.26        119.99         2.91 o                         
   4  11  -2        176.63        180.70         1.95 o                         
   5  11  -2         69.18         71.53         1.27 o                         
   6  11  -2        116.59        125.53         1.44 o                         
   7  11  -2         26.11         29.17         0.79 o                         
   8  11  -2          3.62          2.69         0.69 o                         
   0  12  -2        134.83        143.86         3.06 o                         
   1  12  -2         30.83         31.71         2.06 o                         
   2  12  -2        255.26        274.36         2.56 o                         
   3  12  -2         33.72         38.93         0.95 o                         
   4  12  -2         13.45         14.27         0.71 o                         
   5  12  -2          4.68          5.83         0.58 o                         
   6  12  -2         72.85         64.12         1.99 o                         
   1  13  -2         54.61         60.20         1.22 o                         
   2  13  -2        122.12        113.80         5.76 o                         
   3  13  -2         33.11         37.58         0.77 o                         
   4  13  -2         52.78         43.44         1.23 o                         
   0   1  -1       2932.64       2918.53        31.53 o                         
   1   2  -1       1796.22       1771.91         8.13 o                         
   0   3  -1       5218.90       5194.94        31.82 o                         
   1   3  -1       1219.62       1158.60         7.09 o                         
   2   3  -1        695.89        706.45         4.06 o                         
   1   4  -1       1440.30       1438.72        11.67 o                         
   2   4  -1        142.38        145.49         1.17 o                         
   3   4  -1       3385.50       3620.35        20.09 o                         
   0   5  -1        743.63        808.69         8.20 o                         
   1   5  -1        275.56        288.73         2.18 o                         
   2   5  -1        687.83        692.31         4.71 o                         
   3   5  -1         49.07         43.75         1.03 o                         
   4   5  -1         74.91         75.35         1.11 o                         
   1   6  -1        921.29        954.80         7.60 o                         
   2   6  -1        134.86        139.92         1.69 o                         
   3   6  -1         45.61         40.04         0.91 o                         
   4   6  -1         37.31         43.49         0.95 o                         
   5   6  -1        689.84        697.13         4.90 o                         
   0   7  -1       2488.22       2503.84        20.79 o                         
   1   7  -1        110.59        118.16         1.34 o                         
   2   7  -1        687.07        695.16         6.43 o                         
   3   7  -1         67.71         71.56         1.42 o                         
   4   7  -1        359.29        357.38         3.00 o                         
   5   7  -1         37.02         40.09         0.91 o                         
   6   7  -1         53.57         65.24         1.04 o                         
   1   8  -1        341.76        349.32         3.28 o                         
   2   8  -1        387.65        396.51         3.42 o                         
   3   8  -1        195.12        212.15         2.04 o                         
   4   8  -1         37.49         37.14         0.85 o                         
   5   8  -1        212.21        216.15         2.37 o                         
   6   8  -1         48.84         43.04         0.88 o                         
   7   8  -1        562.74        519.06         3.58 o                         
   0   9  -1        292.59        281.29         2.73 o                         
   1   9  -1        154.62        153.22         1.74 o                         
   2   9  -1        654.84        662.91         4.79 o                         
   3   9  -1         91.84         95.47         1.11 o                         
   4   9  -1        405.70        403.02         2.92 o                         
   5   9  -1         26.25         22.34         0.90 o                         
   6   9  -1        395.31        387.05         3.32 o                         
   7   9  -1         12.82         17.24         0.97 o                         
   8   9  -1         14.19         14.39         0.82 o                         
   1  10  -1        437.97        445.37         3.86 o                         
   2  10  -1       1149.56       1179.64         8.86 o                         
   3  10  -1        151.12        154.48         1.64 o                         
   4  10  -1        140.39        154.18         1.52 o                         
   5  10  -1        197.90        193.22         1.89 o                         
   6  10  -1        164.87        170.84         1.85 o                         
   7  10  -1        221.19        223.90         1.95 o                         
   8  10  -1         91.98         88.63         1.00 o                         
   9  10  -1         33.89         26.34         0.65 o                         
   0  11  -1        756.06        787.65         9.40 o                         
   1  11  -1         15.44         16.25         1.19 o                         
   2  11  -1         28.07         29.03         1.31 o                         
   3  11  -1         13.04         13.50         0.97 o                         
   4  11  -1        202.80        205.05         2.45 o                         
   5  11  -1         88.57         91.93         1.47 o                         
   6  11  -1          4.13          4.68         0.75 o                         
   7  11  -1         84.37         85.59         1.18 o                         
   8  11  -1        292.36        242.87         4.90 o                         
   1  12  -1         27.56         31.64         1.11 o                         
   2  12  -1         10.24         11.18         1.57 o                         
   3  12  -1        249.22        244.19         2.53 o                         
   4  12  -1         26.04         28.51         0.87 o                         
   5  12  -1         79.68         80.42         1.85 o                         
   6  12  -1          2.12          3.34         0.60 o                         
   0  13  -1         18.54         21.74         1.66 o                         
   1  13  -1         12.85         14.86         0.97 o                         
   2  13  -1        251.53        220.79         6.56 o                         
   3  13  -1          3.78          2.88         0.42 o                         
   4  13  -1        150.53        133.27         1.67 o                         
   1   1   0       8345.95       8145.26        74.63 o                         
   0   2   0        310.20        392.06         4.00 o                         
   1   2   0       2392.41       2349.86        12.16 o                         
   2   2   0      17101.76      16732.30       129.23 o                         
   1   3   0      13707.49      13304.77        62.51 o                         
   2   3   0       1853.04       1908.40         9.51 o                         
   3   3   0      24418.08      24089.32       166.89 o                         
   0   4   0       4018.99       3745.93        35.30 o                         
   1   4   0          1.51          1.63         0.39 o                         
   2   4   0       9848.92       9567.03        42.61 o                         
   3   4   0        393.66        414.78         2.63 o                         
   4   4   0       4328.75       4259.93        28.80 o                         
   1   5   0       8905.21       8693.75        44.93 o                         
   2   5   0          4.78          7.40         0.59 o                         
   3   5   0       3554.09       3443.65        17.88 o                         
   4   5   0        390.64        395.72         3.38 o                         
   5   5   0       6933.18       7020.40        46.65 o                         
   0   6   0       6410.99       6413.15        60.40 o                         
   1   6   0        193.88        216.61         2.21 o                         
   2   6   0       8467.82       8386.75        37.87 o                         
   3   6   0        683.64        734.89         5.62 o                         
   4   6   0       3250.34       3169.62        18.76 o                         
   5   6   0          8.93         13.20         0.88 o                         
   6   6   0       4888.54       4894.87        42.94 o                         
   1   7   0       3080.95       3011.84        14.38 o                         
   2   7   0         72.24         67.15         1.12 o                         
   3   7   0       2943.57       3019.97        16.67 o                         
   4   7   0         10.45         10.31         0.79 o                         
   5   7   0       1449.03       1375.98         7.35 o                         
   6   7   0         14.59         16.87         0.76 o                         
   7   7   0       2977.63       3059.09        25.79 o                         
   0   8   0       7668.14       7746.32        63.21 o                         
   1   8   0        319.13        313.08         2.64 o                         
   2   8   0       1741.26       1770.36        10.07 o                         
   3   8   0          6.50          9.14         0.89 o                         
   4   8   0       3194.07       3179.89        15.33 o                         
   5   8   0         36.37         36.20         0.97 o                         
   6   8   0       1398.57       1387.42         8.59 o                         
   7   8   0         70.84         75.32         1.24 o                         
   8   8   0       1463.99       1459.30        12.36 o                         
   1   9   0       2704.77       2789.63        15.19 o                         
   2   9   0        184.60        189.88         1.79 o                         
   3   9   0       2904.29       2909.18        14.96 o                         
   4   9   0         80.37         71.64         1.34 o                         
   5   9   0       2206.85       2241.15        16.08 o                         
   6   9   0         77.32         80.11         1.17 o                         
   7   9   0       1526.98       1571.89        10.11 o                         
   8   9   0         40.13         39.23         0.92 o                         
   9   9   0        839.67        911.30        10.23 o                         
   0  10   0       1165.14       1213.99        12.03 o                         
   1  10   0       1113.66       1153.96         8.69 o                         
   2  10   0        873.40        913.55         7.59 o                         
   3  10   0         58.95         67.71         1.16 o                         
   4  10   0       2098.02       2209.84        13.98 o                         
   5  10   0        149.09        156.25         1.93 o                         
   6  10   0       1526.61       1592.92        10.17 o                         
   7  10   0          5.79          7.24         0.75 o                         
   8  10   0        572.14        608.72         5.09 o                         
   9  10   0         31.60         29.70         1.11 o                         
   1  11   0       1566.73       1670.03        13.16 o                         
   2  11   0        117.29        129.80         1.95 o                         
   3  11   0       2036.26       2131.97        15.25 o                         
   4  11   0          0.13          0.53         0.86 o                         
   5  11   0        731.10        739.13         5.57 o                         
   6  11   0         23.60         24.41         0.98 o                         
   7  11   0        666.17        663.22         5.86 o                         
   8  11   0          1.78          2.31         0.51 o                         
   0  12   0       1359.47       1466.18        16.26 o                         
   1  12   0        130.98        134.05         1.70 o                         
   2  12   0       1836.98       1917.65        22.59 o                         
   3  12   0          6.03          7.85         1.21 o                         
   4  12   0        363.59        379.26         4.36 o                         
   5  12   0          1.18          2.28         1.06 o                         
   6  12   0        661.99        656.96         7.34 o                         
   1  13   0        494.22        529.88         8.87 o                         
   2  13   0        486.84        495.23         7.04 o                         
   3  13   0        574.12        565.90         7.99 o                         
   4  13   0         48.08         41.11         1.20 o                         
   0   1   1       2573.45       2545.77        23.46 o                         
   1   2   1       1848.73       1876.46        10.70 o                         
   0   3   1       4729.49       4760.46        39.70 o                         
   1   3   1       1223.12       1188.14         6.78 o                         
   2   3   1        416.45        412.44         2.90 o                         
   1   4   1       2011.50       2012.21        25.98 o                         
   2   4   1        142.64        145.69         1.31 o                         
   3   4   1       2996.31       3249.32        17.35 o                         
   0   5   1        595.96        629.12         6.87 o                         
   1   5   1        274.78        289.15         2.44 o                         
   2   5   1        608.61        601.46         3.97 o                         
   3   5   1         49.67         47.71         1.15 o                         
   4   5   1        164.29        165.76         1.63 o                         
   1   6   1        438.97        447.20         2.93 o                         
   2   6   1        135.68        142.71         1.24 o                         
   3   6   1        293.74        290.29         2.14 o                         
   4   6   1         37.45         45.73         0.96 o                         
   5   6   1        620.50        643.15         4.81 o                         
   0   7   1       2545.83       2635.02        19.76 o                         
   1   7   1        110.63        121.67         1.30 o                         
   2   7   1        963.91        997.55         5.59 o                         
   3   7   1         67.35         72.53         1.13 o                         
   4   7   1        148.87        147.78         1.92 o                         
   5   7   1         36.80         40.71         0.98 o                         
   6   7   1        128.83        137.84         1.87 o                         
   1   8   1        349.01        373.31         2.61 o                         
   2   8   1        388.78        405.09         3.04 o                         
   3   8   1         56.82         68.64         1.61 o                         
   4   8   1         37.28         38.86         0.87 o                         
   5   8   1        305.93        305.56         4.36 o                         
   6   8   1         48.98         43.95         0.91 o                         
   7   8   1        522.39        498.31         3.48 o                         
   0   9   1        536.29        529.17         6.29 o                         
   1   9   1        153.90        154.29         1.52 o                         
   2   9   1        350.99        363.68         2.71 o                         
   3   9   1         92.00         96.71         1.20 o                         
   4   9   1        597.37        594.01         4.78 o                         
   5   9   1         26.07         21.33         1.05 o                         
   6   9   1        211.34        200.35         1.77 o                         
   7   9   1         13.06         15.92         0.86 o                         
   8   9   1        124.61        127.98         1.49 o                         
   1  10   1        469.67        475.66         5.38 o                         
   2  10   1       1148.74       1179.12         9.53 o                         
   3  10   1        274.24        279.65         2.64 o                         
   4  10   1        140.35        147.62         1.89 o                         
   5  10   1        198.41        205.34         2.11 o                         
   6  10   1        165.05        171.04         1.70 o                         
   7  10   1        217.34        221.87         1.92 o                         
   8  10   1         92.21         86.50         1.33 o                         
   9  10   1         25.72         24.27         1.28 o                         
   0  11   1        502.72        516.12         6.53 o                         
   1  11   1         15.19         15.04         1.05 o                         
   2  11   1        175.45        181.96         2.15 o                         
   3  11   1         12.90         13.12         0.98 o                         
   4  11   1        109.06        116.10         1.59 o                         
   5  11   1         87.96         91.38         1.33 o                         
   6  11   1         99.21        104.17         2.19 o                         
   7  11   1         84.46         81.52         1.07 o                         
   8  11   1        264.97        204.35         4.09 o                         
   1  12   1         97.05        110.06         1.52 o                         
   2  12   1         10.24         11.55         0.92 o                         
   3  12   1        159.67        161.08         2.14 o                         
   4  12   1         25.97         28.05         1.03 o                         
   5  12   1         33.14         32.89         1.02 o                         
   6  12   1          2.19          2.78         0.51 o                         
   0  13   1         68.72         73.35         1.39 o                         
   1  13   1         12.77         16.67         0.87 o                         
   2  13   1        250.43        232.85         2.81 o                         
   3  13   1          3.72          3.49         0.52 o                         
   4  13   1        228.67        201.64         3.29 o                         
   0   0   2      25223.22      23767.75       251.12 o                         
   1   1   2       1117.91       1145.27        13.16 o                         
   0   2   2      14290.41      13784.53       125.72 o                         
   1   2   2       4161.55       4314.84        22.47 o                         
   2   2   2        740.91        827.44         8.87 o                         
   1   3   2       5695.71       5647.63        32.30 o                         
   2   3   2        474.01        476.44         2.98 o                         
   3   3   2       1173.48       1092.17        10.57 o                         
   0   4   2        738.43        931.17         8.65 o                         
   1   4   2        185.24        193.67         1.83 o                         
   2   4   2       2959.14       2989.45        15.94 o                         
   3   4   2         74.58         85.13         1.43 o                         
   4   4   2        225.80        191.10         3.31 o                         
   1   5   2        207.08        164.47         1.89 o                         
   2   5   2         23.78         28.97         0.92 o                         
   3   5   2       1772.94       1766.31        11.05 o                         
   4   5   2         19.71         20.35         0.82 o                         
   5   5   2        533.81        526.83         5.35 o                         
   0   6   2       2300.71       2349.99        19.26 o                         
   1   6   2        465.68        521.53         4.19 o                         
   2   6   2       1010.86        959.50         7.74 o                         
   3   6   2        237.52        252.63         2.56 o                         
   4   6   2        806.24        769.67         4.24 o                         
   5   6   2         87.39         92.87         1.45 o                         
   6   6   2        593.61        625.45         9.31 o                         
   1   7   2        542.17        523.87         4.14 o                         
   2   7   2         70.29         79.70         1.16 o                         
   3   7   2         74.31         61.75         1.25 o                         
   4   7   2         11.63         10.93         0.79 o                         
   5   7   2        345.40        352.84         2.64 o                         
   6   7   2        133.51        141.65         2.23 o                         
   7   7   2        263.21        252.46         2.98 o                         
   0   8   2       1376.79       1413.35        10.31 o                         
   1   8   2        251.33        249.38         2.11 o                         
   2   8   2        539.72        559.95         4.16 o                         
   3   8   2         26.74         24.64         0.84 o                         
   4   8   2        280.95        280.05         2.91 o                         
   5   8   2         93.74        101.62         1.23 o                         
   6   8   2        672.51        651.96         4.36 o                         
   7   8   2        108.59        112.16         1.25 o                         
   8   8   2         31.66         32.86         1.24 o                         
   1   9   2        301.88        313.05         2.72 o                         
   2   9   2         16.96         19.60         0.93 o                         
   3   9   2       1043.46       1067.76         8.08 o                         
   4   9   2         39.87         39.88         1.02 o                         
   5   9   2        220.83        216.16         1.97 o                         
   6   9   2          2.31          3.10         0.82 o                         
   7   9   2        377.88        402.17         4.13 o                         
   8   9   2         45.51         50.08         0.89 o                         
   9   9   2        126.75        141.67         3.70 o                         
   0  10   2        184.84        191.20         5.74 o                         
   1  10   2        317.02        333.09         4.05 o                         
   2  10   2         40.89         44.21         1.33 o                         
   3  10   2         44.93         50.06         1.18 o                         
   4  10   2        332.86        349.52         3.09 o                         
   5  10   2        114.51        111.24         1.78 o                         
   6  10   2        120.21        136.91         2.14 o                         
   7  10   2          7.52         10.09         0.81 o                         
   8  10   2        194.12        199.82         2.66 o                         
   9  10   2         10.52         10.73         1.01 o                         
   1  11   2        366.35        385.05         3.59 o                         
   2  11   2        421.84        425.53         3.85 o                         
   3  11   2        248.40        271.72         3.34 o                         
   4  11   2        175.98        181.87         3.39 o                         
   5  11   2        193.19        197.00         2.40 o                         
   6  11   2        116.94        127.53         1.94 o                         
   7  11   2         16.74         14.37         0.97 o                         
   0  12   2        337.05        358.57         4.59 o                         
   1  12   2         30.56         32.17         1.02 o                         
   2  12   2        332.93        359.25         4.13 o                         
   3  12   2         34.06         40.93         0.98 o                         
   4  12   2        129.71        132.80         2.77 o                         
   5  12   2          4.67          4.89         0.60 o                         
   6  12   2        254.50        210.71        11.71 o                         
   1  13   2         17.66         20.88         0.71 o                         
   2  13   2        121.61        121.47         2.11 o                         
   3  13   2        158.48        169.64         2.74 o                         
   4  13   2         52.49         43.26         0.92 o                         
   0   1   3       2676.86       2716.72        15.81 o                         
   1   2   3        492.55        477.37         3.68 o                         
   0   3   3       1445.94       1406.52        16.81 o                         
   1   3   3       1758.24       1729.13        15.45 o                         
   2   3   3       2087.83       2037.90        13.73 o                         
   1   4   3        295.65        356.41         4.72 o                         
   2   4   3       1279.39       1335.61         8.44 o                         
   3   4   3       1570.08       1580.53        11.01 o                         
   0   5   3       2328.23       2314.77        20.83 o                         
   1   5   3       1078.61       1128.42         7.42 o                         
   2   5   3        106.26        114.69         1.44 o                         
   3   5   3        118.44        115.38         1.43 o                         
   4   5   3        566.47        524.50         3.18 o                         
   1   6   3       1999.37       2065.18        10.74 o                         
   2   6   3         62.71         68.34         1.40 o                         
   3   6   3        218.87        206.81         1.77 o                         
   4   6   3        345.78        350.17         2.51 o                         
   5   6   3         86.92         84.56         2.23 o                         
   0   7   3         60.28         43.62         1.21 o                         
   1   7   3         21.43         30.45         0.84 o                         
   2   7   3        190.86        178.95         2.21 o                         
   3   7   3        292.46        295.06         2.41 o                         
   4   7   3        137.20        124.53         1.53 o                         
   5   7   3        110.66        104.99         1.57 o                         
   6   7   3        410.30        429.42         3.72 o                         
   1   8   3        688.52        724.84         4.98 o                         
   2   8   3        365.09        357.27         2.97 o                         
   3   8   3        824.39        785.02         6.24 o                         
   4   8   3        212.82        220.99         2.48 o                         
   5   8   3        284.48        283.69         2.53 o                         
   6   8   3        218.82        218.50         2.31 o                         
   7   8   3        105.58         98.17         1.47 o                         
   0   9   3        131.27        133.00         3.53 o                         
   1   9   3         98.23        101.45         1.85 o                         
   2   9   3        732.72        761.50         5.99 o                         
   3   9   3        121.06        123.76         1.47 o                         
   4   9   3       1094.60       1073.61         7.57 o                         
   5   9   3         83.05         85.08         1.37 o                         
   6   9   3        566.79        564.13         5.40 o                         
   7   9   3         40.61         48.12         1.10 o                         
   8   9   3          3.95          6.45         0.97 o                         
   1  10   3         47.11         52.07         1.37 o                         
   2  10   3        119.82        121.99         1.62 o                         
   3  10   3        130.01        135.97         1.83 o                         
   4  10   3         38.50         44.61         1.00 o                         
   5  10   3         61.48         63.76         1.37 o                         
   6  10   3        139.18        138.98         2.08 o                         
   7  10   3         55.14         53.39         1.40 o                         
   8  10   3         34.29         29.73         0.99 o                         
   9  10   3         43.27         39.11         1.15 o                         
   0  11   3        259.12        274.44         6.83 o                         
   1  11   3         30.79         28.84         1.18 o                         
   2  11   3        286.50        286.79         3.03 o                         
   3  11   3         18.69         19.87         1.36 o                         
   4  11   3        218.25        213.56         2.36 o                         
   5  11   3        147.86        151.44         1.80 o                         
   6  11   3         43.67         44.06         0.99 o                         
   7  11   3        280.57        248.49         5.01 o                         
   1  12   3         16.92         20.23         0.84 o                         
   2  12   3         14.88         17.55         0.75 o                         
   3  12   3        311.04        314.77         2.73 o                         
   4  12   3         14.23         15.19         0.90 o                         
   5  12   3         86.33        101.95         1.81 o                         
   0  13   3        180.42        189.86         8.62 o                         
   1  13   3         16.36         15.29         0.98 o                         
   2  13   3          4.68          3.87         0.52 o                         
   3  13   3          9.12          9.83         0.64 o                         
   0   0   4        509.91        475.70         8.38 o                         
   1   1   4       5920.09       5780.71        39.11 o                         
   0   2   4       4620.91       4643.84        27.05 o                         
   1   2   4       1551.40       1669.11        11.56 o                         
   2   2   4       1437.58       1307.15         9.95 o                         
   1   3   4       2610.83       2499.53        24.90 o                         
   2   3   4        438.97        447.93         3.75 o                         
   3   3   4        331.75        291.86         3.62 o                         
   0   4   4       1001.73        922.10         9.76 o                         
   1   4   4         34.28         44.40         0.99 o                         
   2   4   4       5479.07       5656.98        30.86 o                         
   3   4   4         98.62        102.24         1.73 o                         
   4   4   4       2588.19       2456.24        25.18 o                         
   1   5   4        847.80        815.75         5.05 o                         
   2   5   4        137.02        141.38         1.30 o                         
   3   5   4       2924.90       2863.36        13.97 o                         
   4   5   4        147.22        144.21         1.40 o                         
   5   5   4       1263.06       1232.14        11.22 o                         
   0   6   4       2547.65       2517.69        16.75 o                         
   1   6   4        460.40        493.38         2.92 o                         
   2   6   4       1059.50       1019.26         6.51 o                         
   3   6   4          3.54          5.25         0.63 o                         
   4   6   4        314.55        318.40         2.61 o                         
   5   6   4        128.62        127.41         1.91 o                         
   6   6   4        844.23        824.19         8.66 o                         
   1   7   4       2352.04       2358.60        15.62 o                         
   2   7   4         78.83         83.64         1.23 o                         
   3   7   4        903.22        877.82         6.70 o                         
   4   7   4         46.51         42.52         0.82 o                         
   5   7   4        902.74        906.54         7.68 o                         
   6   7   4        242.55        248.42         2.48 o                         
   7   7   4        544.27        552.06         5.99 o                         
   0   8   4       1295.06       1270.83        10.19 o                         
   1   8   4          8.17          8.25         0.91 o                         
   2   8   4        420.91        408.66         3.06 o                         
   3   8   4         21.93         21.46         0.79 o                         
   4   8   4        614.78        651.26         6.63 o                         
   5   8   4         33.27         32.56         1.01 o                         
   6   8   4       1688.24       1701.71        12.37 o                         
   7   8   4         37.43         40.93         1.28 o                         
   8   8   4         79.36         82.73         1.91 o                         
   1   9   4        379.83        408.42         6.01 o                         
   2   9   4        103.72        105.10         1.58 o                         
   3   9   4        954.29        956.98         7.64 o                         
   4   9   4         91.64         98.03         1.46 o                         
   5   9   4        449.98        451.03         4.96 o                         
   6   9   4         62.79         66.14         2.29 o                         
   7   9   4        397.71        406.10         4.36 o                         
   8   9   4         82.66         88.24         1.82 o                         
   9   9   4        209.19        206.70         5.84 o                         
   0  10   4        717.77        751.79        13.85 o                         
   1  10   4          3.90          5.67         0.97 o                         
   2  10   4        675.11        706.07         5.54 o                         
   3  10   4         17.52         16.32         1.04 o                         
   4  10   4        898.41        903.79         6.77 o                         
   5  10   4          4.17          6.25         0.97 o                         
   6  10   4        177.05        176.03         2.28 o                         
   7  10   4         13.17         14.56         1.22 o                         
   8  10   4        239.40        228.74         3.65 o                         
   1  11   4        388.79        399.92         3.94 o                         
   2  11   4         62.85         58.52         1.26 o                         
   3  11   4        261.95        274.96         3.69 o                         
   4  11   4         89.80         88.20         1.70 o                         
   5  11   4        405.82        405.70        13.30 o                         
   6  11   4        157.01        162.43         3.47 o                         
   7  11   4        296.10        272.56         5.50 o                         
   0  12   4        212.80        207.72         2.85 o                         
   1  12   4          7.99          9.03         0.67 o                         
   2  12   4        464.00        489.00         4.36 o                         
   3  12   4         43.89         39.88         2.83 o                         
   4  12   4        244.91        257.11         3.78 o                         
   5  12   4          5.83          5.33         0.99 o                         
   1  13   4        448.88        373.79         7.28 o                         
   2  13   4         28.29         22.30         1.00 o                         
   0   1   5       6318.35       6335.11        46.77 o                         
   1   2   5       2520.29       2434.86        11.31 o                         
   0   3   5       4060.43       3852.37        37.65 o                         
   1   3   5        374.07        390.14         3.81 o                         
   2   3   5       2769.16       2709.91        16.36 o                         
   1   4   5       1385.40       1279.65         8.38 o                         
   2   4   5        280.78        280.30         2.38 o                         
   3   4   5       3924.53       3832.00        21.17 o                         
   0   5   5       2237.48       2125.50        14.30 o                         
   1   5   5        483.68        518.98         3.41 o                         
   2   5   5       3328.86       3221.55        16.65 o                         
   3   5   5        441.77        455.66         3.06 o                         
   4   5   5        947.02        876.14         8.23 o                         
   1   6   5       1705.69       1664.33         8.15 o                         
   2   6   5        639.12        647.75         4.19 o                         
   3   6   5       3146.42       3071.77        16.52 o                         
   4   6   5        226.53        221.09         1.94 o                         
   5   6   5       1501.60       1436.79        12.91 o                         
   0   7   5       2290.23       2228.52        18.32 o                         
   1   7   5         36.60         37.63         0.91 o                         
   2   7   5        840.29        796.80         5.67 o                         
   3   7   5        421.43        440.65         3.47 o                         
   4   7   5        828.59        810.15         7.08 o                         
   5   7   5        383.75        386.01         3.69 o                         
   6   7   5       1265.24       1250.13        13.32 o                         
   1   8   5       2005.88       1911.65        12.35 o                         
   2   8   5        119.32        115.59         1.44 o                         
   3   8   5        325.21        310.48         2.43 o                         
   4   8   5         22.34         25.92         0.91 o                         
   5   8   5       1282.74       1264.45        10.10 o                         
   6   8   5        199.54        200.76         2.50 o                         
   7   8   5        815.16        828.43         9.62 o                         
   0   9   5       1428.47       1429.83        20.32 o                         
   1   9   5         20.53         17.10         1.05 o                         
   2   9   5        640.90        646.92         8.13 o                         
   3   9   5         21.79         21.11         0.97 o                         
   4   9   5       1857.89       1829.72        13.22 o                         
   5   9   5         76.44         77.54         1.72 o                         
   6   9   5        508.01        518.94         5.52 o                         
   7   9   5         34.85         34.94         1.17 o                         
   8   9   5        394.04        393.92         4.66 o                         
   1  10   5        237.43        245.72         2.39 o                         
   2  10   5         42.11         42.04         1.10 o                         
   3  10   5        981.06       1001.68         8.08 o                         
   4  10   5          0.04          1.23         0.81 o                         
   5  10   5        607.42        612.58         7.56 o                         
   6  10   5         60.53         58.83         1.23 o                         
   7  10   5        173.27        166.59         5.02 o                         
   8  10   5         10.81         10.07         0.47 o                         
   0  11   5       1128.13       1149.05        12.16 o                         
   1  11   5         34.97         34.32         0.98 o                         
   2  11   5        747.40        710.57         9.31 o                         
   3  11   5         34.00         33.23         1.06 o                         
   4  11   5        214.15        219.13         5.09 o                         
   5  11   5         12.88         12.43         1.05 o                         
   6  11   5        457.38        409.03         5.72 o                         
   1  12   5        446.03        445.89         3.95 o                         
   2  12   5         22.12         21.33         0.92 o                         
   3  12   5        686.84        712.86         9.67 o                         
   4  12   5          8.47          6.40         0.67 o                         
   0   0   6       3991.19       4328.03        62.57 o                         
   1   1   6       1667.49       1612.67        11.22 o                         
   0   2   6        108.46         96.94         2.03 o                         
   1   2   6        422.70        439.45         3.36 o                         
   2   2   6       3245.10       3360.11        22.92 o                         
   1   3   6       1507.13       1499.13         7.94 o                         
   2   3   6        147.59        147.92         1.77 o                         
   3   3   6        304.23        271.59         3.38 o                         
   0   4   6       2249.39       2277.58        17.42 o                         
   1   4   6         99.43        111.05         1.29 o                         
   2   4   6       1110.82       1061.85         6.29 o                         
   3   4   6        162.62        165.56         2.36 o                         
   4   4   6       3181.33       3153.89        23.58 o                         
   1   5   6       1158.36       1165.22         6.12 o                         
   2   5   6        221.76        218.11         1.77 o                         
   3   5   6        336.68        351.05         3.31 o                         
   4   5   6         57.78         54.77         0.93 o                         
   5   5   6       2060.04       2014.85        15.08 o                         
   0   6   6        390.81        352.73         3.26 o                         
   1   6   6         30.39         30.92         0.81 o                         
   2   6   6        970.31        979.45         5.48 o                         
   3   6   6         25.81         26.60         0.88 o                         
   4   6   6        483.03        484.99         3.08 o                         
   5   6   6        530.48        512.97         4.62 o                         
   6   6   6        834.23        868.19        15.93 o                         
   1   7   6        790.92        763.82         6.00 o                         
   2   7   6        241.55        226.22         2.53 o                         
   3   7   6       1386.45       1395.33        10.97 o                         
   4   7   6         56.90         54.87         1.11 o                         
   5   7   6        259.54        252.51         2.37 o                         
   6   7   6        216.63        219.88         3.48 o                         
   7   7   6        931.36        968.20        13.72 o                         
   0   8   6        589.15        589.21         6.72 o                         
   1   8   6         84.70         76.81         1.35 o                         
   2   8   6        360.54        364.45         2.73 o                         
   3   8   6         90.62         86.71         1.51 o                         
   4   8   6        847.45        873.59         7.34 o                         
   5   8   6          1.50          2.35         1.12 o                         
   6   8   6        338.33        361.44         5.19 o                         
   7   8   6         14.21         17.86         1.28 o                         
   8   8   6        598.30        631.62         8.68 o                         
   1   9   6        418.36        442.93         4.22 o                         
   2   9   6        124.13        118.41         1.77 o                         
   3   9   6        417.83        408.05         3.06 o                         
   4   9   6         10.65         11.38         0.90 o                         
   5   9   6        246.05        267.54         3.71 o                         
   6   9   6         17.67         16.50         1.34 o                         
   7   9   6        370.06        408.61         3.79 o                         
   8   9   6          7.21          7.69         0.69 o                         
   0  10   6        645.63        661.52         7.95 o                         
   1  10   6          8.03          9.05         0.95 o                         
   2  10   6        486.24        511.23         4.40 o                         
   3  10   6         46.97         39.72         1.03 o                         
   4  10   6        390.33        398.51         5.78 o                         
   5  10   6        125.96        134.19         2.12 o                         
   6  10   6        323.21        320.49         3.84 o                         
   7  10   6         37.22         30.31         0.70 o                         
   1  11   6        342.07        368.29         3.23 o                         
   2  11   6         13.19         15.99         0.78 o                         
   3  11   6        199.09        192.90         3.15 o                         
   4  11   6          1.76          2.63         0.96 o                         
   5  11   6        218.40        207.96         3.22 o                         
   0  12   6        113.68        106.89         2.63 o                         
   1  12   6          0.02          0.04         1.31 o                         
   2  12   6        275.30        260.30         3.60 o                         
   3  12   6         65.57         56.79         2.31 o                         
   0   1   7       1298.63       1370.75        10.69 o                         
   1   2   7        567.77        554.93         3.86 o                         
   0   3   7         88.29         93.85         2.77 o                         
   1   3   7         75.97         75.84         1.12 o                         
   2   3   7        435.02        447.23         3.31 o                         
   1   4   7        247.89        233.25         2.45 o                         
   2   4   7         77.83         78.86         1.24 o                         
   3   4   7       1456.12       1452.72        10.64 o                         
   0   5   7        714.89        692.01         5.40 o                         
   1   5   7         75.89         77.68         1.26 o                         
   2   5   7        726.75        703.75         5.40 o                         
   3   5   7         79.93         76.89         1.61 o                         
   4   5   7         75.82         75.31         1.13 o                         
   1   6   7        228.52        234.19         1.83 o                         
   2   6   7        229.17        232.28         2.03 o                         
   3   6   7        577.30        586.05         5.75 o                         
   4   6   7         41.54         44.79         1.10 o                         
   5   6   7        800.87        778.69         6.59 o                         
   0   7   7       1340.10       1238.35         9.97 o                         
   1   7   7         44.60         34.92         0.96 o                         
   2   7   7         26.47         28.25         0.96 o                         
   3   7   7        151.09        149.75         1.74 o                         
   4   7   7        155.16        154.11         1.76 o                         
   5   7   7        243.24        240.06         2.64 o                         
   6   7   7        142.79        155.21         2.87 o                         
   1   8   7        203.61        204.76         1.82 o                         
   2   8   7         67.88         68.64         1.06 o                         
   3   8   7        159.91        147.87         1.43 o                         
   4   8   7         84.50         77.54         1.24 o                         
   5   8   7        211.10        211.22         2.54 o                         
   6   8   7          7.36          7.02         0.92 o                         
   7   8   7        193.55        186.42         3.27 o                         
   0   9   7         52.16         64.42         1.97 o                         
   1   9   7         52.53         45.29         1.01 o                         
   2   9   7        383.10        369.77         3.19 o                         
   3   9   7         89.64         83.24         1.12 o                         
   4   9   7         93.04         95.62         1.38 o                         
   5   9   7         12.35         12.60         0.98 o                         
   6   9   7        265.64        267.15         3.46 o                         
   7   9   7         19.23         18.99         0.97 o                         
   1  10   7         73.34         82.44         1.43 o                         
   2  10   7        142.26        145.22         1.85 o                         
   3  10   7        141.46        142.11         1.46 o                         
   4  10   7         32.96         37.87         1.03 o                         
   5  10   7        143.91        129.20         2.28 o                         
   6  10   7          3.86          4.48         0.73 o                         
   0  11   7        318.24        286.40         8.95 o                         
   1  11   7         16.25         16.00         0.62 o                         
   2  11   7         21.91         18.66         1.05 o                         
   3  11   7         44.90         44.97         1.45 o                         
   4  11   7        215.42        214.94        10.15 o                         
   0   0   8        518.54        575.22        11.51 o                         
   1   1   8        390.12        397.77         4.56 o                         
   0   2   8        343.60        367.99         3.67 o                         
   1   2   8         77.68         87.38         1.47 o                         
   2   2   8        369.08        396.65         4.43 o                         
   1   3   8         16.36         16.10         0.90 o                         
   2   3   8         80.69         82.14         2.49 o                         
   3   3   8        918.89        962.48         7.76 o                         
   0   4   8        590.59        606.22         6.09 o                         
   1   4   8         48.59         46.22         0.93 o                         
   2   4   8        117.71        122.01         1.99 o                         
   3   4   8        121.47        115.61         2.28 o                         
   4   4   8       1094.52       1125.13         8.41 o                         
   1   5   8         40.99         42.66         1.07 o                         
   2   5   8        126.45        124.81         2.03 o                         
   3   5   8        461.20        464.18         3.79 o                         
   4   5   8        327.45        322.85         2.79 o                         
   5   5   8         17.68         16.50         1.88 o                         
   0   6   8        520.08        507.02         4.61 o                         
   1   6   8         33.02         34.89         1.16 o                         
   2   6   8        230.89        236.43         2.31 o                         
   3   6   8        143.10        143.95         2.02 o                         
   4   6   8         82.83         85.42         1.49 o                         
   5   6   8         72.89         72.78         1.84 o                         
   6   6   8        263.11        267.02         3.93 o                         
   1   7   8         61.22         65.21         1.04 o                         
   2   7   8        261.09        252.75         2.21 o                         
   3   7   8         25.53         27.40         1.04 o                         
   4   7   8         14.69         14.09         0.84 o                         
   5   7   8          5.85          6.81         1.05 o                         
   6   7   8         59.36         59.44         1.80 o                         
   7   7   8         62.67         64.01         4.22 o                         
   0   8   8        149.88        142.02         2.08 o                         
   1   8   8         40.48         35.68         0.81 o                         
   2   8   8         33.84         29.86         0.79 o                         
   3   8   8         14.92         14.55         0.83 o                         
   4   8   8         22.13         17.93         0.79 o                         
   5   8   8         30.32         31.82         1.16 o                         
   6   8   8        285.11        278.09         3.72 o                         
   7   8   8         56.43         54.62         2.13 o                         
   8   8   8         51.23         48.65         1.44 o                         
   1   9   8         48.71         51.13         0.99 o                         
   2   9   8         33.86         31.92         0.87 o                         
   3   9   8         63.43         65.82         1.04 o                         
   4   9   8         47.25         46.09         1.19 o                         
   5   9   8        318.99        327.16         3.09 o                         
   6   9   8         39.29         34.43         1.03 o                         
   0  10   8         12.76         14.38         1.32 o                         
   1  10   8         23.44         22.24         0.79 o                         
   2  10   8         73.15         79.08         1.21 o                         
   3  10   8         61.82         56.44         1.56 o                         
   4  10   8         25.44         22.34         2.69 o                         
   1  11   8          4.90          4.41         1.01 o                         
   2  11   8          9.39          7.16         0.94 o                         
   3  11   8        112.95         76.77         1.81 o                         
   0   1   9       1809.53       1876.16        21.90 o                         
   1   2   9       1501.27       1538.46        14.11 o                         
   0   3   9        742.61        773.54        11.79 o                         
   1   3   9        117.25        112.02         1.65 o                         
   2   3   9       1650.63       1678.79        20.65 o                         
   1   4   9        925.64        953.54         8.64 o                         
   2   4   9        131.89        141.69         2.17 o                         
   3   4   9       1454.51       1534.60         9.47 o                         
   0   5   9       2673.73       2734.45        21.15 o                         
   1   5   9         73.06         68.21         1.13 o                         
   2   5   9        559.50        581.80         4.02 o                         
   3   5   9         18.96         18.08         0.87 o                         
   4   5   9        941.04        954.33        13.42 o                         
   1   6   9       1106.00       1160.65         6.98 o                         
   2   6   9          6.31          6.15         0.82 o                         
   3   6   9        860.43        897.10         5.78 o                         
   4   6   9          7.29          9.09         0.88 o                         
   5   6   9        642.14        682.90         7.07 o                         
   0   7   9        402.33        405.27         6.11 o                         
   1   7   9        103.51         99.20         1.12 o                         
   2   7   9       1103.65       1118.98         7.23 o                         
   3   7   9          6.63          8.52         0.86 o                         
   4   7   9        789.09        801.45         5.10 o                         
   5   7   9         47.88         49.68         1.23 o                         
   6   7   9        530.27        551.35        10.13 o                         
   1   8   9        743.05        779.33         8.38 o                         
   2   8   9         31.14         30.08         0.81 o                         
   3   8   9        475.27        484.32         4.07 o                         
   4   8   9         27.10         26.57         0.85 o                         
   5   8   9        536.68        572.23         6.52 o                         
   6   8   9         25.98         29.79         1.16 o                         
   7   8   9        350.21        250.29        10.30 o                         
   0   9   9        346.35        390.72         4.19 o                         
   1   9   9         41.90         38.15         0.80 o                         
   2   9   9        583.41        618.50         5.54 o                         
   3   9   9          4.96          6.15         1.70 o                         
   4   9   9        495.54        439.58         6.15 o                         
   5   9   9          7.76          5.64         0.57 o                         
   1  10   9        522.86        556.39        10.91 o                         
   2  10   9         33.61         29.03         1.51 o                         
   3  10   9        272.11        216.82         4.43 o                         
   0   0  10        446.62        474.70        10.50 o                         
   1   1  10        544.10        576.51         5.53 o                         
   0   2  10        666.90        712.36         8.60 o                         
   1   2  10         99.21        107.25         1.68 o                         
   2   2  10        213.34        214.15         3.50 o                         
   1   3  10        561.26        583.37         5.75 o                         
   2   3  10         80.10         80.45         2.14 o                         
   3   3  10        996.98       1094.70        12.67 o                         
   0   4  10        185.48        180.78         2.45 o                         
   1   4  10         39.94         43.92         1.08 o                         
   2   4  10        739.88        804.98         6.33 o                         
   3   4  10         19.17         15.77         0.92 o                         
   4   4  10        149.88        148.52         3.06 o                         
   1   5  10        299.24        316.44         2.37 o                         
   2   5  10         34.29         36.56         0.99 o                         
   3   5  10        385.61        403.93         6.05 o                         
   4   5  10         28.44         28.23         1.07 o                         
   5   5  10        282.41        277.65         4.81 o                         
   0   6  10       1377.89       1409.66        11.22 o                         
   1   6  10         24.35         25.79         0.79 o                         
   2   6  10        148.06        148.11         1.89 o                         
   3   6  10         51.02         51.93         0.97 o                         
   4   6  10        361.83        355.96         3.53 o                         
   5   6  10         12.67         13.13         0.91 o                         
   6   6  10        232.16        242.50        15.04 o                         
   1   7  10        168.45        171.99         1.78 o                         
   2   7  10        114.30        113.64         1.49 o                         
   3   7  10        406.82        414.67         3.68 o                         
   4   7  10         28.38         29.68         0.77 o                         
   5   7  10        329.29        338.66         3.58 o                         
   6   7  10          1.71          4.49         1.27 o                         
   0   8  10        276.06        288.11         3.27 o                         
   1   8  10         19.41         20.05         0.73 o                         
   2   8  10        293.43        294.97         2.85 o                         
   3   8  10         18.02         19.75         0.83 o                         
   4   8  10        143.06        123.24        10.67 o                         
   5   8  10         51.46         46.00         1.07 o                         
   1   9  10        271.10        264.20        12.65 o                         
   2   9  10         11.45          8.50         1.12 o                         
   0   1  11        170.83        179.21         2.15 o                         
   1   2  11        915.42        985.72         8.11 o                         
   0   3  11       1236.07       1359.02        13.27 o                         
   1   3  11        208.61        213.00         2.26 o                         
   2   3  11        181.52        182.10         2.85 o                         
   1   4  11        335.96        352.50         3.20 o                         
   2   4  11         61.72         64.69         1.22 o                         
   3   4  11        441.94        466.79         4.11 o                         
   0   5  11        662.38        662.76         7.29 o                         
   1   5  11         19.14         20.38         0.84 o                         
   2   5  11        298.95        322.80         4.22 o                         
   3   5  11         20.23         19.74         0.87 o                         
   4   5  11        521.00        539.58         5.51 o                         
   1   6  11        367.50        384.72         3.44 o                         
   2   6  11          1.42          2.25         0.61 o                         
   3   6  11        337.12        345.53         4.50 o                         
   4   6  11         12.87         13.07         0.67 o                         
   5   6  11        151.52        170.92         2.88 o                         
   0   7  11         68.90         73.74         2.15 o                         
   1   7  11         88.68         86.73         1.12 o                         
   2   7  11        456.69        431.10         7.12 o                         
   3   7  11         60.57         58.05         1.86 o                         
   4   7  11        396.03        355.56         4.15 o                         
   5   7  11         60.23         42.72         0.95 o                         
   1   8  11        344.61        322.27         6.68 o                         
   2   8  11         10.76          8.87         1.15 o                         
   0   0  12        212.40        225.59         4.05 o                         
   1   1  12        206.90        213.78         2.61 o                         
   0   2  12        169.53        178.97         2.21 o                         
   1   2  12         51.28         55.07         0.93 o                         
   2   2  12         39.27         39.59         1.37 o                         
   1   3  12         13.97         12.18         0.71 o                         
   2   3  12         33.70         37.02         0.72 o                         
   3   3  12        360.68        376.49         3.70 o                         
   0   4  12          3.16          3.47         0.97 o                         
   1   4  12          7.89          9.10         0.60 o                         
   2   4  12        225.42        229.18         1.77 o                         
   3   4  12          7.22          8.25         0.56 o                         
   4   4  12         39.36         35.72         1.01 o                         
   1   5  12        131.29        125.69         2.25 o                         
   2   5  12          1.48          2.57         0.61 o                         
   3   5  12         67.30         60.82         1.52 o                         
   4   5  12         17.97         13.94         1.75 o                         
   5   5  12         19.98         22.61         3.88 o                         
   0   6  12        155.00        157.87         7.52 o                         
   1   6  12          8.44          6.94         1.04 o                         
   2   6  12         21.30         21.02         1.16 o                         
   3   6  12          3.37          3.25         0.86 o                         
   4   6  12        122.05         84.81         1.52 o                         
   1   7  12        132.53        110.11         2.72 o                         
   2   7  12         11.75          7.21         0.88 o                         
   0   1  13         24.00         20.07         1.49 o                         
   1   2  13        258.55        277.53         1.88 o                         
   0   3  13        166.45        161.00         2.34 o                         
   1   3  13         56.77         52.38         1.14 o                         
   2   3  13         22.92         17.11         1.69 o                         
   1   4  13         38.08         45.36         4.44 o                         
   2   4  13         10.71         12.07         1.48 o                         
   3   4  13        132.09        126.32         6.07 o                         
   0   5  13         31.11         27.90         1.30 o                         
   1   5  13         17.92         14.16         1.13 o                         
   2   5  13         63.90         55.77         1.68 o                         
                                                                                
